# Supplementary material for: A novel method to select Reference Proteomes in UniProt
Source: bioRxiv. 2026 May 14:2026.05.12.720148. Preprint. [Version 1] doi: 10.64898/2026.05.12.720148 (PMC13192639; doi:10.64898/2026.05.12.720148)
Supplement: Supplement 1 — Supplementary file 1 - MMseqs2 run analyses [file media-1.xlsx]

## Sheet: Summary of Contents
Summary of contents
Table 1	All proteomes analyzed by MMseqs2
Table 2	Exclusion reasons to be analyzed by MMseqs2
Table 3	List of Reference Proteomes selected by MMseqs2
All analyses presented in this document for release 2026_01

## Sheet: Table 1
Table 1 — All proteomes analyzed by MMseqs2.
UPID	Domain	Organism
UP000002518	archaea	Aeropyrum pernix (strain ATCC 700893 / DSM 11879 / JCM 9820 / NBRC 100138 / K1)
UP000002199	archaea	Archaeoglobus fulgidus (strain ATCC 49558 / DSM 4304 / JCM 9628 / NBRC 100126 / VC-16)
UP000001258	bacteria	Halalkalibacterium halodurans (strain ATCC BAA-125 / DSM 18197 / FERM 7344 / JCM 9153 / C-125) (Bacillus halodurans)
UP000001570	bacteria	Bacillus subtilis (strain 168)
UP000001807	bacteria	Borreliella burgdorferi (strain ATCC 35210 / DSM 4680 / CIP 102532 / B31) (Borrelia burgdorferi)
UP000001806	bacteria	Buchnera aphidicola subsp. Acyrthosiphon pisum (strain APS) (Acyrthosiphon pisum symbiotic bacterium)
UP000000799	bacteria	Campylobacter jejuni subsp. jejuni serotype O:2 (strain ATCC 700819 / NCTC 11168)
UP000000800	bacteria	Chlamydia muridarum (strain MoPn / Nigg)
UP000000583	bacteria	Chlamydia pneumoniae (Chlamydophila pneumoniae)
UP000000801	bacteria	Chlamydia pneumoniae (Chlamydophila pneumoniae)
UP000000802	bacteria	Chlamydia pneumoniae (Chlamydophila pneumoniae)
UP000000431	bacteria	Chlamydia trachomatis serovar D (strain ATCC VR-885 / DSM 19411 / UW-3/Cx)
UP000002524	bacteria	Deinococcus radiodurans (strain ATCC 13939 / DSM 20539 / JCM 16871 / CCUG 27074 / LMG 4051 / NBRC 15346 / NCIMB 9279 / VKM B-1422 / R1)
UP000000625	bacteria	Escherichia coli (strain K12)
UP000000558	bacteria	Escherichia coli O157:H7
UP000000579	bacteria	Haemophilus influenzae (strain ATCC 51907 / DSM 11121 / KW20 / Rd)
UP000000554	archaea	Halobacterium salinarum (strain ATCC 700922 / JCM 11081 / NRC-1) (Halobacterium halobium)
UP000000429	bacteria	Helicobacter pylori (strain ATCC 700392 / 26695) (Campylobacter pylori)
UP000000804	bacteria	Helicobacter pylori (strain J99 / ATCC 700824) (Campylobacter pylori J99)
UP000005640	eukaryota	Homo sapiens (Human)
UP000002196	bacteria	Lactococcus lactis subsp. lactis (strain IL1403) (Streptococcus lactis)
UP000005223	archaea	Methanothermobacter thermautotrophicus (strain ATCC 29096 / DSM 1053 / JCM 10044 / NBRC 100330 / Delta H) (Methanobacterium thermoautotrophicum)
UP000000806	bacteria	Mycobacterium leprae (strain TN)
UP000001584	bacteria	Mycobacterium tuberculosis (strain ATCC 25618 / H37Rv)
UP000000807	bacteria	Mycoplasmoides genitalium (strain ATCC 33530 / DSM 19775 / NCTC 10195 / G37) (Mycoplasma genitalium)
UP000000808	bacteria	Mycoplasmoides pneumoniae (strain ATCC 29342 / M129 / Subtype 1) (Mycoplasma pneumoniae)
UP000000425	bacteria	Neisseria meningitidis serogroup B (strain ATCC BAA-335 / MC58)
UP000000809	bacteria	Pasteurella multocida (strain Pm70)
UP000002438	bacteria	Pseudomonas aeruginosa (strain ATCC 15692 / DSM 22644 / CIP 104116 / JCM 14847 / LMG 12228 / 1C / PRS 101 / PAO1)
UP000000810	archaea	Pyrococcus abyssi (strain GE5 / Orsay)
UP000002480	bacteria	Rickettsia prowazekii (strain Madrid E)
UP000008183	bacteria	Thermotoga maritima (strain ATCC 43589 / DSM 3109 / JCM 10099 / NBRC 100826 / MSB8)
UP000000811	bacteria	Treponema pallidum (strain DSM 117211 / Nichols)
UP000000423	bacteria	Ureaplasma parvum serovar 3 (strain ATCC 700970)
UP000000584	bacteria	Vibrio cholerae serotype O1 (strain ATCC 39315 / El Tor Inaba N16961)
UP000000812	bacteria	Xylella fastidiosa (strain 9a5c)
UP000001816	bacteria	Caulobacter vibrioides (strain ATCC 19089 / CIP 103742 / CB 15) (Caulobacter crescentus)
UP000000750	bacteria	Streptococcus pyogenes serotype M1
UP000000528	bacteria	Mycoplasmopsis pulmonis (strain UAB CTIP) (Mycoplasma pulmonis)
UP000001020	bacteria	Mycobacterium tuberculosis (strain CDC 1551 / Oshkosh)
UP000000552	bacteria	Mesorhizobium japonicum (strain LMG 29417 / CECT 9101 / MAFF 303099) (Mesorhizobium loti (strain MAFF 303099))
UP000001974	archaea	Saccharolobus solfataricus (strain ATCC 35092 / DSM 1617 / JCM 11322 / P2) (Sulfolobus solfataricus)
UP000000585	bacteria	Streptococcus pneumoniae serotype 4 (strain ATCC BAA-334 / TIGR4)
UP000001976	bacteria	Rhizobium meliloti (strain 1021) (Ensifer meliloti) (Sinorhizobium meliloti)
UP000000814	bacteria	Clostridium acetobutylicum (strain ATCC 824 / DSM 792 / JCM 1419 / IAM 19013 / LMG 5710 / NBRC 13948 / NRRL B-527 / VKM B-1787 / 2291 / W)
UP000000813	bacteria	Agrobacterium fabrum (strain C58 / ATCC 33970) (Agrobacterium tumefaciens (strain C58))
UP000001015	archaea	Sulfurisphaera tokodaii (strain DSM 16993 / JCM 10545 / NBRC 100140 / 7) (Sulfolobus tokodaii)
UP000000586	bacteria	Streptococcus pneumoniae (strain ATCC BAA-255 / R6)
UP000000816	bacteria	Rickettsia conorii (strain ATCC VR-613 / Malish 7)
UP000000815	bacteria	Yersinia pestis
UP000000817	bacteria	Listeria monocytogenes serovar 1/2a (strain ATCC BAA-679 / EGD-e)
UP000001014	bacteria	Salmonella typhimurium (strain LT2 / SGSC1412 / ATCC 700720)
UP000001436	bacteria	Ralstonia nicotianae (strain ATCC BAA-1114 / GMI1000) (Ralstonia solanacearum)
UP000000419	bacteria	Brucella melitensis biotype 1 (strain ATCC 23456 / CCUG 17765 / NCTC 10094 / 16M)
UP000000818	bacteria	Clostridium perfringens (strain 13 / Type A)
UP000002439	archaea	Pyrobaculum aerophilum (strain ATCC 51768 / DSM 7523 / JCM 9630 / CIP 104966 / NBRC 100827 / IM2)
UP000001013	archaea	Pyrococcus furiosus (strain ATCC 43587 / DSM 3638 / JCM 8422 / Vc1)
UP000002485	eukaryota	Schizosaccharomyces pombe (strain 972 / ATCC 24843) (Fission yeast)
UP000000819	eukaryota	Encephalitozoon cuniculi (strain GB-M1) (Microsporidian parasite)
UP000001973	bacteria	Streptomyces coelicolor (strain ATCC BAA-471 / A3(2) / M145)
UP000000555	bacteria	Caldanaerobacter subterraneus subsp. tengcongensis (strain DSM 15242 / JCM 11007 / NBRC 100824 / MB4) (Thermoanaerobacter tengcongensis)
UP000001010	bacteria	Xanthomonas campestris pv. campestris (strain ATCC 33913 / DSM 3586 / NCPPB 528 / LMG 568 / P 25)
UP000000576	bacteria	Xanthomonas citri pv. citri (strain 306)
UP000000595	archaea	Methanosarcina mazei (strain ATCC BAA-159 / DSM 3647 / Goe1 / Go1 / JCM 11833 / OCM 88) (Methanosarcina frisia)
UP000000416	bacteria	Buchnera aphidicola subsp. Schizaphis graminum (strain Sg)
UP000002490	bacteria	Yersinia pestis
UP000000821	bacteria	Streptococcus agalactiae serotype V (strain ATCC BAA-611 / 2603 V/R)
UP000000439	bacteria	Bifidobacterium longum (strain NCC 2705)
UP000000824	bacteria	Brucella suis biovar 1 (strain 1330)
UP000000562	bacteria	Wigglesworthia glossinidia brevipalpis
UP000002512	bacteria	Streptococcus mutans serotype c (strain ATCC 700610 / UA159)
UP000001006	bacteria	Shigella flexneri
UP000001408	bacteria	Leptospira interrogans serogroup Icterohaemorrhagiae serovar Lai (strain 56601)
UP000008186	bacteria	Shewanella oneidensis (strain ATCC 700550 / JCM 31522 / CIP 106686 / LMG 19005 / NCIMB 14063 / MR-1)
UP000002522	bacteria	Malacoplasma penetrans (strain HF-2) (Mycoplasma penetrans)
UP000000556	bacteria	Pseudomonas putida (strain ATCC 47054 / DSM 6125 / CFBP 8728 / NCIMB 11950 / KT2440)
UP000001410	bacteria	Escherichia coli O6:H1 (strain CFT073 / ATCC 700928 / UPEC)
UP000002526	bacteria	Bradyrhizobium diazoefficiens (strain JCM 10833 / BCRC 13528 / IAM 13628 / NBRC 14792 / USDA 110)
UP000001411	bacteria	Staphylococcus epidermidis (strain ATCC 12228 / FDA PCI 1200)
UP000000601	bacteria	Buchnera aphidicola subsp. Baizongia pistaciae (strain Bp)
UP000000432	bacteria	Lactiplantibacillus plantarum (strain ATCC BAA-793 / NCIMB 8826 / WCFS1) (Lactobacillus plantarum)
UP000002516	bacteria	Xylella fastidiosa (strain Temecula1 / ATCC 700964)
UP000001412	bacteria	Clostridium tetani (strain Massachusetts / E88)
UP000001413	bacteria	Tropheryma whipplei (strain TW08/27) (Whipple's bacillus)
UP000002200	bacteria	Tropheryma whipplei (strain Twist) (Whipple's bacillus)
UP000002494	eukaryota	Rattus norvegicus (Rat)
UP000002515	bacteria	Pseudomonas syringae pv. tomato (strain ATCC BAA-871 / DC3000)
UP000001414	bacteria	Bacteroides thetaiotaomicron (strain ATCC 29148 / DSM 2079 / JCM 5827 / CCUG 10774 / NCTC 10582 / VPI-5482 / E50)
UP000001415	bacteria	Enterococcus faecalis (strain ATCC 700802 / V583)
UP000002670	bacteria	Salmonella typhi
UP000002671	bacteria	Coxiella burnetii (strain RSA 493 / Nine Mile phase I)
UP000000428	bacteria	Streptomyces avermitilis (strain ATCC 31267 / DSM 46492 / JCM 5070 / NBRC 14893 / NCIMB 12804 / NRRL 8165 / MA-4680)
UP000001416	bacteria	Nitrosomonas europaea (strain ATCC 19718 / CIP 103999 / KCTC 2705 / NBRC 14298)
UP000001417	bacteria	Bacillus cereus (strain ATCC 14579 / DSM 31 / CCUG 7414 / JCM 2152 / NBRC 15305 / NCIMB 9373 / NCTC 2599 / NRRL B-3711)
UP000001418	bacteria	Mycoplasmoides gallisepticum (strain R(low / passage 15 / clone 2)) (Mycoplasma gallisepticum)
UP000001419	bacteria	Mycobacterium bovis (strain ATCC BAA-935 / AF2122/97)
UP000001420	bacteria	Prochlorococcus marinus (strain SARG / CCMP1375 / SS120)
UP000000424	bacteria	Chlamydia pneumoniae (Chlamydophila pneumoniae)
UP000001027	bacteria	Bordetella bronchiseptica (strain ATCC BAA-588 / NCTC 13252 / RB50) (Alcaligenes bronchisepticus)
UP000001421	bacteria	Bordetella parapertussis (strain 12822 / ATCC BAA-587 / NCTC 13253)
UP000002676	bacteria	Bordetella pertussis (strain Tohama I / ATCC BAA-589 / NCTC 13251)
UP000001026	bacteria	Prochlorococcus marinus subsp. pastoris (strain CCMP1986 / NIES-2087 / MED4)
UP000001423	bacteria	Prochlorococcus marinus (strain MIT 9313)
UP000001025	bacteria	Rhodopirellula baltica (strain DSM 10527 / NCIMB 13988 / SH1)
UP000001022	bacteria	Haemophilus ducreyi (strain 35000HP / ATCC 700724)
UP000000588	bacteria	Porphyromonas gingivalis (strain ATCC BAA-308 / W83)
UP000001424	bacteria	Chromobacterium violaceum (strain ATCC 12472 / DSM 30191 / JCM 1249 / CCUG 213 / NBRC 12614 / NCIMB 9131 / NCTC 9757 / MK)
UP000002514	bacteria	Photorhabdus laumondii subsp. laumondii (strain DSM 15139 / CIP 105565 / TT01) (Photorhabdus luminescens subsp. laumondii)
UP000002198	bacteria	Corynebacterium diphtheriae (strain ATCC 700971 / NCTC 13129 / Biotype gravis)
UP000001450	eukaryota	Plasmodium falciparum (isolate 3D7)
UP000001426	bacteria	Rhodopseudomonas palustris (strain ATCC BAA-98 / CGA009)
UP000000577	bacteria	Geobacter sulfurreducens (strain ATCC 51573 / DSM 12127 / PCA)
UP000008080	bacteria	Bdellovibrio bacteriovorus (strain ATCC 15356 / DSM 50701 / NCIMB 9529 / HD100)
UP000000580	bacteria	Mycolicibacterium paratuberculosis (strain ATCC BAA-968 / K-10) (Mycobacterium paratuberculosis)
UP000000581	bacteria	Lactobacillus johnsonii (strain CNCM I-12250 / La1 / NCC 533)
UP000008212	bacteria	Treponema denticola (strain ATCC 35405 / DSM 14222 / CIP 103919 / JCM 8153 / KCTC 15104)
UP000001016	bacteria	Mycoplasma mycoides subsp. mycoides SC (strain CCUG 32753 / NCTC 10114 / PG1)
UP000000582	bacteria	Corynebacterium glutamicum (strain ATCC 13032 / DSM 20300 / JCM 1318 / BCRC 11384 / CCUG 27702 / LMG 3730 / NBRC 12168 / NCIMB 10025 / NRRL B-2784 / 534)
UP000001009	bacteria	Corynebacterium glutamicum (strain ATCC 13032 / DSM 20300 / JCM 1318 / BCRC 11384 / CCUG 27702 / LMG 3730 / NBRC 12168 / NCIMB 10025 / NRRL B-2784 / 534)
UP000002527	bacteria	Bacillus cereus (strain ATCC 10987 / NRS 248)
UP000000590	archaea	Methanococcus maripaludis (strain DSM 14266 / JCM 13030 / NBRC 101832 / S2 / LL)
UP000000591	eukaryota	Eremothecium gossypii (strain ATCC 10895 / CBS 109.51 / FGSC 9923 / NRRL Y-1056) (Yeast) (Ashbya gossypii)
UP000001019	bacteria	Yersinia pestis
UP000007037	bacteria	Leptospira interrogans serogroup Icterohaemorrhagiae serovar copenhageni (strain Fiocruz L1-130)
UP000000529	bacteria	Protochlamydia amoebophila (strain UWE25)
UP000000592	bacteria	Thermus thermophilus (strain ATCC BAA-163 / DSM 7039 / HB27)
UP000002194	bacteria	Nitratidesulfovibrio vulgaris (strain ATCC 29579 / DSM 644 / CCUG 34227 / NCIMB 8303 / VKM B-1760 / Hildenborough) (Desulfovibrio vulgaris)
UP000000593	bacteria	Photobacterium profundum (strain SS9)
UP000000594	bacteria	Bacillus anthracis
UP000002811	bacteria	Ligilactobacillus ruminis ATCC 25644
UP000002815	bacteria	Streptococcus infantis ATCC 700779
UP000002816	bacteria	Vibrio cholerae B33
UP000002817	bacteria	Vibrio orientalis CIP 102891 = ATCC 33934
UP000002818	bacteria	Mycobacteroides abscessus subsp. massiliense CCUG 48898 = JCM 15300
UP000002830	bacteria	Clostridium carboxidivorans P7
UP000000438	archaea	Picrophilus torridus (strain ATCC 700027 / DSM 9790 / JCM 10055 / NBRC 100828 / KAW 2/3)
UP000000597	bacteria	Bartonella quintana (strain Toulouse) (Rochalimaea quintana)
UP000000430	bacteria	Acinetobacter baylyi (strain ATCC 33305 / BD413 / ADP1)
UP000000421	bacteria	Bartonella henselae (strain ATCC 49882 / DSM 28221 / CCUG 30454 / Houston 1) (Rochalimaea henselae)
UP000002428	eukaryota	Candida glabrata (strain ATCC 2001 / BCRC 20586 / JCM 3761 / NBRC 0622 / NRRL Y-65 / CBS 138) (Yeast) (Nakaseomyces glabratus)
UP000007966	bacteria	Pectobacterium atrosepticum (strain SCRI 1043 / ATCC BAA-672) (Erwinia carotovora subsp. atroseptica)
UP000000598	eukaryota	Kluyveromyces lactis (strain ATCC 8585 / CBS 2359 / DSM 70799 / NBRC 1267 / NRRL Y-1140 / WM37) (Yeast) (Candida sphaerica)
UP000001300	eukaryota	Yarrowia lipolytica (strain CLIB 122 / E 150) (Yeast) (Candida lipolytica)
UP000006647	bacteria	Mesoplasma florum (strain ATCC 33453 / NBRC 100688 / NCTC 11704 / L1) (Acholeplasma florum)
UP000000602	bacteria	Desulfotalea psychrophila (strain LSv54 / DSM 12343)
UP000000603	bacteria	Cutibacterium acnes (strain DSM 16379 / KPA171202) (Propionibacterium acnes)
UP000001306	bacteria	Leifsonia xyli subsp. xyli (strain CTCB07)
UP000000604	bacteria	Rickettsia typhi (strain ATCC VR-144 / Wilmington)
UP000002276	bacteria	Borrelia garinii subsp. bavariensis (strain ATCC BAA-2496 / DSM 23469 / PBi) (Borreliella bavariensis)
UP000001011	bacteria	Yersinia pseudotuberculosis serotype I (strain IP32953)
UP000000417	bacteria	Symbiobacterium thermophilum (strain DSM 24528 / JCM 14929 / IAM 14863 / T)
UP000000605	bacteria	Burkholderia pseudomallei (strain K96243)
UP000000606	bacteria	Bacillus licheniformis (strain ATCC 14580 / DSM 13 / JCM 2505 / CCUG 7422 / NBRC 12200 / NCIMB 9375 / NCTC 10341 / NRRL NRS-1264 / Gibson 46)
UP000002197	bacteria	Bacteroides fragilis (strain YCH46)
UP000000608	bacteria	Bacillus licheniformis (strain ATCC 14580 / DSM 13 / JCM 2505 / CCUG 7422 / NBRC 12200 / NCIMB 9375 / NCTC 10341 / NRRL NRS-1264 / Gibson 46)
UP000000609	bacteria	Legionella pneumophila subsp. pneumophila (strain Philadelphia 1 / ATCC 33152 / DSM 7513)
UP000006822	bacteria	Mesomycoplasma hyopneumoniae (strain 232) (Mycoplasma hyopneumoniae)
UP000006821	bacteria	Methylococcus capsulatus (strain ATCC 33009 / NCIMB 11132 / Bath)
UP000006820	bacteria	Nocardia farcinica (strain IFM 10152)
UP000001168	bacteria	Shouchella clausii (strain KSM-K16) (Alkalihalobacillus clausii)
UP000006693	bacteria	Burkholderia mallei (strain ATCC 23344)
UP000001169	archaea	Haloarcula marismortui (strain ATCC 43049 / DSM 3752 / JCM 8966 / VKM B-1809) (Halobacterium marismortui)
UP000006552	bacteria	Aromatoleum aromaticum (strain DSM 19018 / LMG 30748 / EbN1) (Azoarcus sp. (strain EbN1))
UP000001170	bacteria	Streptococcus thermophilus (strain ATCC BAA-250 / LMG 18311)
UP000001008	bacteria	Streptococcus thermophilus (strain CNRZ 1066)
UP000001171	bacteria	Idiomarina loihiensis (strain ATCC BAA-735 / DSM 15497 / L2-TR)
UP000001172	bacteria	Geobacillus kaustophilus (strain HTA426)
UP000006557	bacteria	Anaplasma marginale (strain St. Maries)
UP000001173	bacteria	Zymomonas mobilis subsp. mobilis (strain ATCC 31821 / ZM4 / CP4)
UP000001174	bacteria	Francisella tularensis subsp. tularensis (strain SCHU S4 / Schu 4)
UP000001023	bacteria	Ruegeria pomeroyi (strain ATCC 700808 / DSM 15171 / DSS-3) (Silicibacter pomeroyi)
UP000001175	bacteria	Synechococcus sp. (strain ATCC 27144 / PCC 6301 / SAUG 1402/1) (Anacystis nidulans)
UP000001021	bacteria	Ehrlichia ruminantium (strain Welgevonden)
UP000002149	eukaryota	Cryptococcus deneoformans (strain JEC21 / ATCC MYA-565) (Cryptococcus neoformans var. neoformans serotype D)
UP000000531	bacteria	Staphylococcus epidermidis (strain ATCC 35984 / DSM 28319 / BCRC 17069 / CCUG 31568 / BM 3577 / RP62A)
UP000006375	bacteria	Gluconobacter oxydans (strain 621H) (Gluconobacter suboxydans)
UP000006381	bacteria	Lactobacillus acidophilus (strain ATCC 700396 / NCK56 / N2 / NCFM)
UP000000532	bacteria	Thermus thermophilus (strain ATCC 27634 / DSM 579 / HB8)
UP000000533	bacteria	Ehrlichia ruminantium (strain Gardel)
UP000006735	bacteria	Xanthomonas oryzae pv. oryzae (strain KACC10331 / KXO85)
UP000000535	bacteria	Neisseria gonorrhoeae (strain ATCC 700825 / FA 1090)
UP000006739	bacteria	Ehrlichia ruminantium (strain Welgevonden)
UP000006731	bacteria	Bacteroides fragilis (strain ATCC 25285 / DSM 2151 / CCUG 4856 / JCM 11019 / LMG 10263 / NCTC 9343 / Onslow / VPI 2553 / EN-2)
UP000000537	bacteria	Aliivibrio fischeri (strain ATCC 700601 / ES114) (Vibrio fischeri)
UP000001012	bacteria	Chlamydia abortus (strain DSM 27085 / S26/3) (Chlamydophila abortus)
UP000001435	eukaryota	Cryptococcus deneoformans (strain B-3501A) (Cryptococcus neoformans var. neoformans serotype D)
UP000008553	eukaryota	Plasmodium yoelii yoelii
UP000008549	eukaryota	Caenorhabditis briggsae
UP000000426	bacteria	Pseudomonas syringae pv. syringae (strain B728a)
UP000000540	bacteria	Brucella abortus biovar 1 (strain 9-941)
UP000000420	bacteria	Xanthomonas campestris pv. campestris (strain 8004)
UP000008548	bacteria	Rickettsia felis (strain ATCC VR-1525 / URRWXCal2) (Rickettsia azadi)
UP000000542	eukaryota	Leishmania major
UP000000543	bacteria	Staphylococcus haemolyticus (strain JCSC1435)
UP000008540	bacteria	Pseudomonas fluorescens (strain ATCC BAA-477 / NRRL B-23932 / Pf-5)
UP000000545	bacteria	Corynebacterium jeikeium (strain K411)
UP000001018	archaea	Sulfolobus acidocaldarius (strain ATCC 33909 / DSM 639 / JCM 8929 / NBRC 15157 / NCIMB 11770)
UP000002528	bacteria	Pelagibacter ubique (strain HTCC1062)
UP000000547	bacteria	Colwellia psychrerythraea (strain 34H / ATCC BAA-681) (Vibrio psychroerythus)
UP000000548	bacteria	Mesomycoplasma hyopneumoniae (strain J / ATCC 25934 / NCTC 10110) (Mycoplasma hyopneumoniae)
UP000000549	bacteria	Mycoplasmopsis synoviae (strain 53) (Mycoplasma synoviae)
UP000007794	bacteria	Blochmanniella pennsylvanica (strain BPEN)
UP000000551	bacteria	Pseudomonas savastanoi pv. phaseolicola (strain 1448A / Race 6) (Pseudomonas syringae pv. phaseolicola (strain 1448A / Race 6))
UP000000553	bacteria	Mesomycoplasma hyopneumoniae (strain 7448) (Mycoplasma hyopneumoniae)
UP000000559	eukaryota	Candida albicans (strain SC5314 / ATCC MYA-2876) (Yeast)
UP000001805	eukaryota	Neurospora crassa (strain ATCC 24698 / 74-OR23-1A / CBS 708.71 / DSM 1257 / FGSC 987)
UP000000560	eukaryota	Emericella nidulans (strain FGSC A4 / ATCC 38163 / CBS 112.46 / NRRL 194 / M139) (Aspergillus nidulans)
UP000009058	eukaryota	Pyricularia oryzae (strain 70-15 / ATCC MYA-4617 / FGSC 8958) (Rice blast fungus) (Magnaporthe oryzae)
UP000000433	bacteria	Dehalococcoides mccartyi (strain CBDB1)
UP000006371	bacteria	Staphylococcus saprophyticus subsp. saprophyticus (strain ATCC 15305 / DSM 20229 / NCIMB 8711 / NCTC 7292 / S-41)
UP000000435	bacteria	Ehrlichia canis (strain Jake)
UP000008289	bacteria	Dehalococcoides mccartyi (strain ATCC BAA-2266 / KCTC 15142 / 195) (Dehalococcoides ethenogenes (strain 195))
UP000008291	bacteria	Thiobacillus denitrificans (strain ATCC 25259 / T1)
UP000002529	bacteria	Shigella sonnei (strain Ss046)
UP000002530	eukaryota	Aspergillus fumigatus (strain ATCC MYA-4609 / CBS 101355 / FGSC A1100 / Af293) (Neosartorya fumigata)
UP000002531	bacteria	Nitrobacter winogradskyi (strain ATCC 25391 / DSM 10237 / CIP 104748 / NCIMB 11846 / Nb-255)
UP000002532	bacteria	Chlamydia trachomatis serovar A (strain ATCC VR-571B / DSM 19440 / HAR-13)
UP000002533	bacteria	Trichormus variabilis (strain ATCC 29413 / PCC 7937) (Anabaena variabilis)
UP000002535	bacteria	Prochlorococcus marinus (strain NATL2A)
UP000006843	bacteria	Pseudoalteromonas translucida (strain TAC 125)
UP000002700	bacteria	Burkholderia pseudomallei (strain 1710b)
UP000006838	bacteria	Nitrosococcus oceani (strain ATCC 19707 / BCRC 17464 / JCM 30415 / NCIMB 11848 / C-107)
UP000002703	bacteria	Cereibacter sphaeroides (strain ATCC 17023 / DSM 158 / JCM 6121 / CCUG 31486 / LMG 2827 / NBRC 12203 / NCIMB 8253 / ATH 2.4.1.) (Rhodobacter sphaeroides)
UP000002704	bacteria	Pseudomonas fluorescens (strain Pf0-1)
UP000002707	bacteria	Latilactobacillus sakei subsp. sakei (strain 23K) (Lactobacillus sakei subsp. sakei)
UP000007069	bacteria	Xanthomonas euvesicatoria pv. vesicatoria (strain 85-10) (Xanthomonas campestris pv. vesicatoria)
UP000007073	bacteria	Geobacter metallireducens (strain ATCC 53774 / DSM 7210 / GS-15)
UP000002715	bacteria	Prochlorococcus marinus (strain MIT 9312)
UP000002716	bacteria	Shigella dysenteriae serotype 1 (strain Sd197)
UP000002718	bacteria	Nitrosospira multiformis (strain ATCC 25196 / NCIMB 11849 / C 71)
UP000002719	bacteria	Brucella abortus (strain 2308)
UP000001928	bacteria	Mycoplasma capricolum subsp. capricolum (strain California kid / ATCC 27343 / NCTC 10154)
UP000001929	bacteria	Rhodospirillum rubrum (strain ATCC 11170 / ATH 1.1.1 / DSM 467 / LMG 4362 / NCIMB 8255 / S1)
UP000001930	bacteria	Burkholderia thailandensis (strain ATCC 700388 / DSM 13276 / CCUG 48851 / CIP 106301 / E264)
UP000008674	bacteria	Salinibacter ruber (strain DSM 13855 / M31)
UP000001957	bacteria	Xanthomonas oryzae pv. oryzae (strain MAFF 311018)
UP000001931	archaea	Methanosphaera stadtmanae (strain ATCC 43021 / DSM 3091 / JCM 11832 / MCB-3)
UP000001932	bacteria	Sodalis glossinidius (strain morsitans)
UP000008808	bacteria	Erythrobacter litoralis (strain HTCC2594)
UP000001935	bacteria	Anaeromyxobacter dehalogenans (strain 2CP-C)
UP000001936	bacteria	Rhizobium etli (strain ATCC 51251 / DSM 11541 / JCM 21823 / NBRC 15573 / CFN 42)
UP000001977	bacteria	Bordetella avium (strain 197N)
UP000008809	bacteria	Rhodopseudomonas palustris (strain HaA2)
UP000001937	bacteria	Frankia casuarinae (strain DSM 45818 / CECT 9043 / HFP020203 / CcI3)
UP000009134	bacteria	Novosphingobium aromaticivorans (strain ATCC 700278 / DSM 12444 / CCUG 56034 / CIP 105152 / NBRC 16084 / F199)
UP000008816	bacteria	Staphylococcus aureus (strain NCTC 8325 / PS 47)
UP000008320	bacteria	Ehrlichia chaffeensis (strain ATCC CRL-10679 / Arkansas)
UP000001943	bacteria	Anaplasma phagocytophilum (strain HZ)
UP000001944	bacteria	Francisella tularensis subsp. holarctica (strain LVS)
UP000008332	bacteria	Albidiferax ferrireducens (strain ATCC BAA-621 / DSM 15236 / T118) (Rhodoferax ferrireducens)
UP000001946	bacteria	Desulfitobacterium hafniense (strain Y51)
UP000001947	bacteria	Saccharophagus degradans (strain 2-40 / ATCC 43961 / DSM 17024)
UP000006559	bacteria	Ligilactobacillus salivarius (strain UCC118) (Lactobacillus salivarius)
UP000006564	eukaryota	Aspergillus oryzae (strain ATCC 42149 / RIB 40) (Yellow koji mold)
UP000001951	bacteria	Rickettsia bellii (strain RML369-C)
UP000000239	bacteria	Chromohalobacter israelensis (strain ATCC BAA-138 / DSM 3043 / CIP 106854 / NCIMB 13768 / 1H11) (Chromohalobacter salexigens)
UP000002427	bacteria	Baumannia cicadellinicola subsp. Homalodisca coagulata
UP000002429	bacteria	Cupriavidus metallidurans (strain ATCC 43123 / DSM 2839 / NBRC 102507 / CH34) (Ralstonia metallidurans)
UP000006575	bacteria	Rhizobium johnstonii (strain DSM 114642 / LMG 32736 / 3841) (Rhizobium leguminosarum bv. viciae)
UP000002430	bacteria	Lawsonia intracellularis (strain PHE/MN1-00)
UP000002434	bacteria	Streptococcus pyogenes serotype M4 (strain MGAS10750)
UP000002435	bacteria	Streptococcus pyogenes serotype M12 (strain MGAS2096)
UP000002436	bacteria	Streptococcus pyogenes serotype M2 (strain MGAS10270)
UP000002437	eukaryota	Toxoplasma gondii
UP000001259	bacteria	Lactobacillus delbrueckii subsp. bulgaricus (strain ATCC 11842 / DSM 20081 / BCRC 10696 / JCM 1002 / NBRC 13953 / NCIMB 11778 / NCTC 12712 / WDCM 00102 / Lb 14)
UP000002440	bacteria	Methylobacillus flagellatus (strain ATCC 51484 / DSM 6875 / VKM B-1610 / KT)
UP000000763	eukaryota	Oryza sativa subsp. japonica (Rice)
UP000002051	eukaryota	Medicago truncatula (Barrel medic) (Medicago tribuloides)
UP000007015	eukaryota	Oryza sativa subsp. indica (Rice)
UP000008827	eukaryota	Glycine max (Soybean) (Glycine hispida)
UP000008835	bacteria	Helicobacter pylori (strain HPAG1)
UP000002402	bacteria	Myxococcus xanthus (strain DK1622)
UP000006637	bacteria	Rubrobacter xylanophilus (strain DSM 9941 / JCM 11954 / NBRC 16129 / PRD-1)
UP000001971	bacteria	Yersinia pestis bv. Antiqua (strain Antiqua)
UP000008936	bacteria	Yersinia pestis bv. Antiqua (strain Nepal516)
UP000001975	archaea	Haloquadratum walsbyi (strain DSM 16790 / HBSQ001)
UP000007029	bacteria	Roseobacter denitrificans (strain ATCC 33942 / OCh 114) (Erythrobacter sp. (strain OCh 114)) (Roseobacter denitrificans)
UP000001978	bacteria	Clostridioides difficile (strain 630) (Peptoclostridium difficile)
UP000009183	eukaryota	Vitis vinifera (Grape)
UP000001817	bacteria	Paraburkholderia xenovorans (strain LB400)
UP000001818	bacteria	Rhodopseudomonas palustris (strain BisB5)
UP000001821	bacteria	Francisella tularensis subsp. tularensis (strain FSC 198)
UP000001822	bacteria	Cytophaga hutchinsonii (strain ATCC 33406 / DSM 1761 / CIP 103989 / NBRC 15051 / NCIMB 9469 / D465)
UP000001823	bacteria	Clostridium perfringens (strain ATCC 13124 / DSM 756 / JCM 1290 / NCIMB 6125 / NCTC 8237 / Type A)
UP000008710	bacteria	Rhodococcus jostii (strain RHA1)
UP000001825	bacteria	Borreliella afzelii (strain PKo) (Borrelia afzelii)
UP000001261	eukaryota	Coccidioides immitis (strain RS) (Valley fever fungus)
UP000001055	eukaryota	Phaeosphaeria nodorum (strain SN15 / ATCC MYA-4574 / FGSC 10173) (Glume blotch fungus) (Parastagonospora nodorum)
UP000000650	bacteria	Francisella tularensis subsp. holarctica (strain OSU18)
UP000000684	bacteria	Shewanella frigidimarina (strain NCIMB 400)
UP000001962	bacteria	Alkalilimnicola ehrlichii (strain ATCC BAA-1101 / DSM 17681 / MLHE-1)
UP000001963	bacteria	Granulibacter bethesdensis (strain ATCC BAA-1260 / CGDNIH1)
UP000001964	bacteria	Maricaulis maris (strain MCS10) (Caulobacter maris)
UP000001966	bacteria	Nitrosomonas eutropha (strain DSM 101675 / C91 / Nm57)
UP000008210	bacteria	Cupriavidus necator (strain ATCC 17699 / DSM 428 / KCTC 22496 / NCIMB 10442 / H16 / Stanier 337) (Ralstonia eutropha)
UP000008216	bacteria	Escherichia coli O1:K1 / APEC
UP000001452	bacteria	Streptococcus pneumoniae serotype 2 (strain D39 / NCTC 7466)
UP000000655	bacteria	Leptospira borgpetersenii serovar Hardjo-bovis (strain L550)
UP000000656	bacteria	Leptospira borgpetersenii serovar Hardjo-bovis (strain JB197)
UP000000658	bacteria	Pseudomonas entomophila (strain L48)
UP000001651	bacteria	Lacticaseibacillus paracasei (strain ATCC 334 / BCRC 17002 / CCUG 31169 / CIP 107868 / KCTC 3260 / NRRL B-441) (Lactobacillus paracasei)
UP000000240	bacteria	Lactococcus lactis subsp. cremoris (strain SK11)
UP000001652	bacteria	Levilactobacillus brevis (strain ATCC 367 / BCRC 12310 / CIP 105137 / JCM 1170 / LMG 11437 / NCIMB 947 / NCTC 947) (Lactobacillus brevis)
UP000000362	bacteria	Leuconostoc mesenteroides subsp. mesenteroides (strain ATCC 8293 / DSM 20343 / BCRC 11652 / CCM 1803 / JCM 6124 / NCDO 523 / NBRC 100496 / NCIMB 8023 / NCTC 12954 / NRRL B-1118 / 37Y)
UP000000664	bacteria	Lactobacillus gasseri (strain ATCC 33323 / DSM 20243 / BCRC 14619 / CIP 102991 / JCM 1131 / KCTC 3163 / NCIMB 11718 / NCTC 13722 / AM63)
UP000000665	bacteria	Lactobacillus delbrueckii subsp. bulgaricus (strain ATCC BAA-365 / Lb-18)
UP000000772	bacteria	Streptococcus thermophilus (strain ATCC BAA-491 / LMD-9)
UP000000773	bacteria	Pediococcus pentosaceus (strain ATCC 25745 / CCUG 21536 / LMG 10740 / 183-1w)
UP000000774	bacteria	Oenococcus oeni (strain ATCC BAA-331 / PSU-1)
UP000000669	bacteria	Buchnera aphidicola subsp. Cinara cedri (strain Cc)
UP000000777	bacteria	Carsonella ruddii (strain PV)
UP000000779	bacteria	Listeria welshimeri serovar 6b (strain ATCC 35897 / DSM 20650 / CCUG 15529 / CIP 8149 / NCTC 11857 / SLCC 5334 / V8)
UP000000755	bacteria	Christiangramia forsetii (strain DSM 17595 / CGMCC 1.15422 / KT0803) (Gramella forsetii)
UP000000756	bacteria	Aeromonas hydrophila subsp. hydrophila (strain ATCC 7966 / DSM 30187 / BCRC 13018 / CCUG 14551 / JCM 1027 / KCTC 2358 / NCIMB 9240 / NCTC 8049)
UP000000757	bacteria	Mycolicibacterium smegmatis (strain ATCC 700084 / mc(2)155) (Mycobacterium smegmatis)
UP000001574	bacteria	Mycobacterium avium (strain 104)
UP000000759	eukaryota	Phaeodactylum tricornutum (strain CCAP 1055/1)
UP000000762	bacteria	Francisella tularensis subsp. novicida (strain ATCC 15482 / CCUG 33449 / U112)
UP000000765	bacteria	Mycobacterium ulcerans (strain Agy99)
UP000008702	bacteria	Bifidobacterium adolescentis (strain ATCC 15703 / DSM 20083 / NCTC 11814 / E194a)
UP000000768	eukaryota	Sorghum bicolor (Sorghum) (Sorghum vulgare)
UP000000361	bacteria	Paracoccus denitrificans (strain Pd 1222)
UP000000637	bacteria	Paenarthrobacter aurescens (strain TC1)
UP000000998	bacteria	Marinobacter nauticus (strain ATCC 700491 / DSM 11845 / VT8) (Marinobacter aquaeolei)
UP000009159	bacteria	Mycolicibacterium vanbaalenii (strain DSM 7251 / JCM 13017 / BCRC 16820 / KCTC 9966 / NRRL B-24157 / PYR-1) (Mycobacterium vanbaalenii)
UP000002596	bacteria	Paracidovorax citrulli (strain AAC00-1) (Acidovorax citrulli)
UP000000643	bacteria	Bartonella bacilliformis (strain ATCC 35685 / KC583 / Herrer 020/F12,63)
UP000009173	bacteria	Nitratidesulfovibrio vulgaris (strain DP4) (Desulfovibrio vulgaris)
UP000009170	eukaryota	Ostreococcus tauri (Marine green alga)
UP000000374	bacteria	Verminephrobacter eiseniae (strain EF01-2)
UP000008220	bacteria	Clostridium novyi (strain NT)
UP000002588	bacteria	Azoarcus sp. (strain BH72)
UP000001589	bacteria	Prochlorococcus marinus (strain MIT 9515)
UP000002590	bacteria	Prochlorococcus marinus (strain AS9601)
UP000002592	bacteria	Prochlorococcus marinus (strain NATL1A)
UP000002274	bacteria	Prochlorococcus marinus (strain MIT 9303)
UP000000364	bacteria	Lactococcus lactis subsp. cremoris (strain MG1363)
UP000007963	eukaryota	Aspergillus terreus (strain NIH 2624 / FGSC A1156)
UP000002145	bacteria	Acetivibrio thermocellus (strain ATCC 27405 / DSM 1237 / JCM 9322 / NBRC 103400 / NCIMB 10682 / NRRL B-4536 / VPI 7372) (Clostridium thermocellum)
UP000002148	bacteria	Streptococcus sanguinis (strain SK36)
UP000006737	bacteria	Acinetobacter baumannii (strain ATCC 17978 / DSM 105126 / CIP 53.77 / LMG 1025 / NCDC KC755 / 5377)
UP000001432	bacteria	Actinobacillus pleuropneumoniae serotype 5b (strain L20)
UP000006738	bacteria	Burkholderia pseudomallei (strain 1106a)
UP000002153	bacteria	Burkholderia pseudomallei (strain 668)
UP000001430	bacteria	Prochlorococcus marinus (strain MIT 9301)
UP000002258	eukaryota	Scheffersomyces stipitis (strain ATCC 58785 / CBS 6054 / NBRC 10063 / NRRL Y-11545) (Yeast) (Pichia stipitis)
UP000006728	bacteria	Saccharopolyspora erythraea (strain ATCC 11635 / DSM 40517 / JCM 4748 / NBRC 13426 / NCIMB 8594 / NRRL 2338)
UP000006729	eukaryota	Populus trichocarpa (Western balsam poplar) (Populus balsamifera subsp. trichocarpa)
UP000002277	eukaryota	Pan troglodytes (Chimpanzee)
UP000006726	eukaryota	Cryptosporidium parvum (strain Iowa II)
UP000001429	eukaryota	Candida albicans (strain WO-1) (Yeast)
UP000006718	eukaryota	Macaca mulatta (Rhesus macaque)
UP000006708	bacteria	Burkholderia mallei (strain SAVP1)
UP000002283	bacteria	Burkholderia mallei (strain NCTC 10229)
UP000002284	bacteria	Burkholderia mallei (strain NCTC 10247)
UP000001557	bacteria	Shewanella baltica (strain OS155 / ATCC BAA-1091)
UP000002285	bacteria	Francisella tularensis subsp. tularensis (strain WY96-3418)
UP000006706	eukaryota	Aspergillus niger (strain ATCC MYA-4892 / CBS 513.88 / FGSC A1513)
UP000001578	bacteria	Geobacillus thermodenitrificans (strain NG80-2)
UP000002287	bacteria	Burkholderia vietnamiensis (strain G4 / LMG 22486) (Burkholderia cepacia (strain R1808))
UP000006698	bacteria	Corynebacterium glutamicum (strain R)
UP000000231	bacteria	Polynucleobacter asymbioticus (strain DSM 18221 / CIP 109841 / QLW-P1DMWA-1) (Polynucleobacter necessarius subsp. asymbioticus)
UP000000233	bacteria	Stutzerimonas stutzeri (strain A1501) (Pseudomonas stutzeri)
UP000001567	archaea	Pyrobaculum arsenaticum (strain DSM 13514 / JCM 11321 / PZ6)
UP000000236	bacteria	Yersinia pestis (strain Pestoides F)
UP000006694	bacteria	Flavobacterium johnsoniae (strain ATCC 17061 / DSM 2064 / JCM 8514 / BCRC 14874 / CCUG 350202 / NBRC 14942 / NCIMB 11054 / UW101) (Cytophaga johnsonae)
UP000000242	archaea	Metallosphaera sedula (strain ATCC 51363 / DSM 5348 / JCM 9185 / NBRC 15509 / TH2)
UP000000243	bacteria	Streptococcus suis (strain 05ZYH33)
UP000000244	bacteria	Streptococcus suis (strain 98HAH33)
UP000006695	bacteria	Geotalea uraniireducens (strain Rf4) (Geobacter uraniireducens)
UP000000248	bacteria	Dichelobacter nodosus (strain VCS1703A)
UP000000253	archaea	Methanococcus maripaludis (strain C5 / ATCC BAA-1333)
UP000001564	bacteria	Clavibacter michiganensis subsp. michiganensis (strain NCPPB 382)
UP000001565	bacteria	Orientia tsutsugamushi (strain Boryong) (Rickettsia tsutsugamushi)
UP000001921	bacteria	Fusobacterium polymorphum ATCC 10953
UP000006558	bacteria	Thermotoga petrophila (strain ATCC BAA-488 / DSM 13995 / JCM 10881 / RKU-1)
UP000001986	bacteria	Clostridium botulinum (strain Hall / ATCC 3502 / NCTC 13319 / Type A)
UP000001988	bacteria	Mycobacterium tuberculosis (strain ATCC 25177 / H37Ra)
UP000001989	bacteria	Rhizorhabdus wittichii (strain DSM 6014 / CCUG 31198 / JCM 15750 / NBRC 105917 / EY 4224 / RW1) (Sphingomonas wittichii)
UP000006555	bacteria	Haemophilus influenzae (strain PittEE)
UP000001990	bacteria	Haemophilus influenzae (strain PittGG)
UP000001991	bacteria	Limosilactobacillus reuteri (strain DSM 20016) (Lactobacillus reuteri)
UP000001992	archaea	Methanobrevibacter smithii (strain ATCC 35061 / DSM 861 / OCM 144 / PS)
UP000001996	eukaryota	Lodderomyces elongisporus (strain ATCC 11503 / CBS 2605 / JCM 1781 / NBRC 1676 / NRRL YB-4239) (Yeast) (Saccharomyces elongisporus)
UP000006394	bacteria	Flavobacterium psychrophilum (strain ATCC 49511 / DSM 21280 / CIP 103535 / JIP02/86)
UP000000565	bacteria	Clostridium beijerinckii (strain ATCC 51743 / NCIMB 8052) (Clostridium acetobutylicum)
UP000002861	bacteria	Phocaeicola vulgatus (strain ATCC 8482 / DSM 1447 / JCM 5826 / CCUG 4940 / NBRC 14291 / NCTC 11154) (Bacteroides vulgatus)
UP000000566	bacteria	Parabacteroides distasonis (strain ATCC 8503 / DSM 20701 / CIP 104284 / JCM 5825 / NCTC 11152)
UP000001108	bacteria	Sinorhizobium medicae (strain WSM419) (Ensifer medicae)
UP000001110	bacteria	Thermosipho melanesiensis (strain DSM 12029 / CIP 104789 / BI429)
UP000006383	bacteria	Brucella ovis (strain ATCC 25840 / 63/290 / NCTC 10512)
UP000001114	bacteria	Actinobacillus succinogenes (strain ATCC 55618 / DSM 22257 / CCUG 43843 / 130Z)
UP000001582	bacteria	Pseudomonas paraeruginosa (strain DSM 24068 / PA7) (Pseudomonas aeruginosa (strain PA7))
UP000001116	bacteria	Kineococcus radiotolerans (strain ATCC BAA-149 / DSM 14245 / SRS30216)
UP000006387	bacteria	Shewanella baltica (strain OS185)
UP000002300	bacteria	Bacillus cytotoxicus (strain DSM 22905 / CIP 110041 / 391-98 / NVH 391-98)
UP000002301	bacteria	Brucella anthropi (strain ATCC 49188 / DSM 6882 / CCUG 24695 / JCM 21032 / LMG 3331 / NBRC 15819 / NCTC 12168 / Alc 37) (Ochrobactrum anthropi)
UP000002302	bacteria	Campylobacter jejuni subsp. doylei (strain ATCC BAA-1458 / RM4099 / 269.97)
UP000002411	bacteria	Clostridium kluyveri (strain ATCC 8527 / DSM 555 / NBRC 12016 / NCIMB 10680 / K1)
UP000002412	bacteria	Yersinia pseudotuberculosis serotype O:1b (strain IP 31758)
UP000002417	bacteria	Xanthobacter autotrophicus (strain ATCC BAA-1158 / Py2)
UP000000260	bacteria	Cronobacter sakazakii (strain ATCC BAA-894) (Enterobacter sakazakii)
UP000000261	bacteria	Francisella tularensis subsp. holarctica (strain FTNF002-00 / FTA)
UP000001120	bacteria	Bacillus velezensis (strain DSM 23117 / BGSC 10A6 / LMG 26770 / FZB42) (Bacillus amyloliquefaciens subsp. plantarum)
UP000001122	bacteria	Escherichia coli O139:H28 (strain E24377A / ETEC)
UP000008148	bacteria	Citrobacter koseri (strain ATCC BAA-895 / CDC 4225-83 / SGSC4696)
UP000001131	bacteria	Streptococcus gordonii (strain Challis / ATCC 35105 / BCRC 15272 / CH1 / DL1 / V288)
UP000002014	bacteria	Prochlorococcus marinus (strain MIT 9215)
UP000002016	bacteria	Pseudothermotoga lettingae (strain ATCC BAA-301 / DSM 14385 / NBRC 107922 / TMO) (Thermotoga lettingae)
UP000001355	bacteria	Bacillus pumilus (strain SAFR-032)
UP000001134	viruses	Acanthamoeba polyphaga mimivirus (APMV)
UP000001136	bacteria	Aliarcobacter butzleri (strain RM4018) (Arcobacter butzleri)
UP000006833	bacteria	Dinoroseobacter shibae (strain DSM 16493 / NCIMB 14021 / DFL 12)
UP000006832	bacteria	Rickettsia rickettsii (strain Sheila Smith)
UP000001152	bacteria	Rickettsia bellii (strain OSU 85-389)
UP000007056	bacteria	Rickettsia canadensis (strain McKiel)
UP000001311	bacteria	Rickettsia massiliae (strain Mtu5)
UP000007060	eukaryota	Saccharomyces cerevisiae (strain YJM789) (Baker's yeast)
UP000001798	eukaryota	Botrytis cinerea (strain B05.10) (Noble rot fungus) (Botryotinia fuckeliana)
UP000001312	eukaryota	Sclerotinia sclerotiorum (strain ATCC 18683 / 1980 / Ss-1) (White mold) (Whetzelinia sclerotiorum)
UP000000268	bacteria	Acaryochloris marina (strain MBIC 11017)
UP000000781	bacteria	Karelsulcia muelleri (strain GWSS) (Sulcia muelleri)
UP000007065	bacteria	Mycoplasmopsis agalactiae (strain NCTC 10123 / CIP 59.7 / PG2) (Mycoplasma agalactiae)
UP000000784	bacteria	Delftia acidovorans (strain DSM 14801 / SPH-1)
UP000000788	bacteria	Prochlorococcus marinus (strain MIT 9211)
UP000000790	bacteria	Lactobacillus helveticus (strain DPC 4571)
UP000000793	bacteria	Staphylococcus aureus (strain USA300 / TCH1516)
UP000008555	bacteria	Coxiella burnetii (strain Dugway 5J108-111)
UP000000770	bacteria	Shewanella baltica (strain OS195)
UP000001592	bacteria	Bartonella tribocorum (strain DSM 28219 / CCUG 45778 / CIP 105476 / IBS 506)
UP000002084	bacteria	Salmonella arizonae (strain ATCC BAA-731 / CDC346-86 / RSK2980)
UP000002139	bacteria	Sorangium cellulosum (strain So ce56) (Polyangium cellulosum (strain So ce56))
UP000008557	bacteria	Coxiella burnetii (strain RSA 331 / Henzerling II)
UP000001176	bacteria	Gluconacetobacter diazotrophicus (strain ATCC 49037 / DSM 5601 / CCUG 37298 / CIP 103539 / LMG 7603 / PAl5)
UP000008558	bacteria	Acholeplasma laidlawii (strain PG-8A)
UP000001204	bacteria	Yersinia pestis bv. Antiqua (strain Angola)
UP000008545	bacteria	Brucella suis (strain ATCC 23445 / NCTC 10510)
UP000001225	bacteria	Bordetella petrii (strain ATCC BAA-461 / DSM 12804 / CCUG 43448 / CIP 107267 / Se-1111R)
UP000008547	bacteria	Actinobacillus pleuropneumoniae serotype 3 (strain JL03)
UP000000796	bacteria	Rickettsia rickettsii (strain Iowa)
UP000001510	bacteria	Microcystis aeruginosa (strain NIES-843 / IAM M-2473)
UP000001385	bacteria	Brucella canis (strain ATCC 23365 / NCTC 10854 / RM-666)
UP000001318	bacteria	Clavibacter sepedonicus (Clavibacter michiganensis subsp. sepedonicus)
UP000001319	bacteria	Finegoldia magna (strain ATCC 29328 / DSM 20472 / WAL 2508) (Peptostreptococcus magnus)
UP000001321	archaea	Halobacterium salinarum (strain ATCC 29341 / DSM 671 / R1)
UP000008539	bacteria	Xylella fastidiosa (strain M12)
UP000002162	bacteria	Ureaplasma parvum serovar 3 (strain ATCC 27815 / 27 / NCTC 11736)
UP000002164	bacteria	Lysinibacillus sphaericus (strain C3-41)
UP000008544	bacteria	Desulforudis audaxviator (strain MP104C)
UP000002166	bacteria	Leuconostoc citreum (strain KM20)
UP000002169	bacteria	Burkholderia orbicola (strain MC0-3)
UP000001846	bacteria	Leptospira biflexa serovar Patoc (strain Patoc 1 / Ames)
UP000001847	bacteria	Leptospira biflexa serovar Patoc (strain Patoc 1 / ATCC 23582 / Paris)
UP000001188	bacteria	Xanthomonas campestris pv. campestris (strain B100)
UP000009294	viruses	Human herpesvirus 1 (strain 17) (HHV-1) (Human herpes simplex virus 1)
UP000007137	bacteria	Mycobacteroides abscessus (strain ATCC 19977 / DSM 44196 / CCUG 20993 / CIP 104536 / JCM 13569 / NCTC 13031 / TMC 1543 / L948) (Mycobacterium abscessus)
UP000001678	bacteria	Afipia carboxidovorans (strain ATCC 49405 / DSM 1227 / KCTC 32145 / OM5) (Oligotropha carboxidovorans)
UP000007136	bacteria	Methylorubrum populi (strain ATCC BAA-705 / NCIMB 13946 / BJ001) (Methylobacterium populi)
UP000001681	bacteria	Exiguobacterium sibiricum (strain DSM 17290 / CCUG 55495 / CIP 109462 / JCM 13490 / 255-15)
UP000001685	bacteria	Streptomyces griseus subsp. griseus (strain JCM 4626 / CBS 651.72 / NBRC 13350 / KCC S-0626 / ISP 5235)
UP000001686	archaea	Korarchaeum cryptofilum (strain OPF8)
UP000006589	bacteria	Methylobacterium radiotolerans (strain ATCC 27329 / DSM 1819 / JCM 2831 / NBRC 15690 / NCIMB 10815 / 0-1)
UP000001691	bacteria	Endomicrobium trichonymphae
UP000001692	bacteria	Cupriavidus taiwanensis (strain DSM 17343 / BCRC 17206 / CCUG 44338 / CIP 107171 / LMG 19424 / R1) (Ralstonia taiwanensis (strain LMG 19424))
UP000001697	bacteria	Limosilactobacillus fermentum (strain NBRC 3956 / LMG 18251) (Lactobacillus fermentum)
UP000001698	bacteria	Xylella fastidiosa (strain M23)
UP000001190	bacteria	Mycobacterium marinum (strain ATCC BAA-535 / M)
UP000001191	bacteria	Nostoc punctiforme (strain ATCC 29133 / PCC 73102)
UP000001192	bacteria	Paraburkholderia phymatum (strain DSM 17167 / CIP 108236 / LMG 21445 / STM815) (Burkholderia phymatum)
UP000008840	bacteria	Stenotrophomonas maltophilia (strain K279a)
UP000001699	eukaryota	Aspergillus fumigatus (strain CBS 144.89 / FGSC A1163 / CEA10) (Neosartorya fumigata)
UP000001861	eukaryota	Coprinopsis cinerea (strain Okayama-7 / 130 / ATCC MYA-4618 / FGSC 9003) (Inky cap fungus) (Hormographiella aspergillata)
UP000001030	bacteria	Shigella boydii serotype 18 (strain CDC 3083-94 / BS512)
UP000001031	bacteria	Akkermansia muciniphila (strain ATCC BAA-835 / DSM 22959 / JCM 33894 / BCRC 81048 / CCUG 64013 / CIP 107961 / Muc)
UP000008838	bacteria	Kocuria rhizophila (strain ATCC 9341 / DSM 348 / NBRC 103217 / DC2201)
UP000008834	bacteria	Borrelia hermsii (strain HS1 / DAH)
UP000001196	bacteria	Francisella tularensis subsp. mediasiatica (strain FSC147)
UP000008831	bacteria	Helicobacter pylori (strain Shi470)
UP000001739	bacteria	Paraburkholderia phytofirmans (strain DSM 17436 / LMG 22146 / PsJN) (Burkholderia phytofirmans)
UP000001740	bacteria	Xanthomonas oryzae pv. oryzae (strain PXO99A)
UP000001741	bacteria	Acinetobacter baumannii (strain SDF)
UP000009150	bacteria	Limosilactobacillus reuteri subsp. reuteri (strain JCM 1112) (Lactobacillus reuteri)
UP000008842	bacteria	Porphyromonas gingivalis (strain ATCC 33277 / DSM 20709 / CIP 103683 / JCM 12257 / NCTC 11834 / 2561)
UP000009149	bacteria	Methylacidiphilum infernorum (isolate V4) (Methylokorus infernorum (strain V4))
UP000001033	bacteria	Orientia tsutsugamushi (strain Ikeda) (Rickettsia tsutsugamushi)
UP000002419	bacteria	Bifidobacterium longum (strain DJO10A)
UP000008841	bacteria	Chlorobium limicola (strain DSM 245 / NBRC 103803 / 6330)
UP000001226	bacteria	Actinobacillus pleuropneumoniae serotype 7 (strain AP76)
UP000008815	bacteria	Burkholderia multivorans (strain ATCC 17616 / 249)
UP000001205	bacteria	Borrelia turicatae (strain 91E135)
UP000001035	bacteria	Burkholderia cenocepacia (strain ATCC BAA-245 / DSM 16553 / LMG 16656 / NCTC 13227 / J2315 / CF5610) (Burkholderia cepacia (strain J2315))
UP000001036	bacteria	Cellvibrio japonicus (strain Ueda107) (Pseudomonas fluorescens subsp. cellulosa)
UP000008817	bacteria	Rhizobium etli (strain CIAT 652)
UP000001206	bacteria	Lacticaseibacillus casei (strain BL23) (Lactobacillus casei)
UP000001725	bacteria	Rhodopseudomonas palustris (strain TIE-1)
UP000031513	eukaryota	Plasmodium knowlesi (strain H)
UP000001727	bacteria	Corynebacterium urealyticum (strain ATCC 43042 / DSM 7109)
UP000002565	bacteria	Brucella abortus (strain S19)
UP000008820	eukaryota	Aedes aegypti (Yellowfever mosquito) (Culex aegypti)
UP000001870	bacteria	Alteromonas mediterranea (strain DSM 17117 / CIP 110805 / LMG 28347 / Deep ecotype)
UP000001856	bacteria	Acidithiobacillus ferrooxidans (strain ATCC 53993 / BNL-5-31) (Leptospirillum ferrooxidans (ATCC 53993))
UP000001857	bacteria	Aliivibrio fischeri (strain MJ11) (Vibrio fischeri)
UP000008319	bacteria	Proteus mirabilis (strain HI4320)
UP000000611	bacteria	Borrelia duttonii (strain Ly)
UP000001730	bacteria	Aliivibrio salmonicida (strain LFI1238) (Vibrio salmonicida (strain LFI1238))
UP000001733	bacteria	Dictyoglomus thermophilum (strain ATCC 35947 / DSM 3960 / H-6-12)
UP000008333	eukaryota	Plasmodium vivax (strain Salvador I)
UP000008334	bacteria	Streptococcus pneumoniae serotype 19F (strain G54)
UP000001735	bacteria	Helicobacter pylori (strain G27)
UP000008335	eukaryota	Saccharomyces cerevisiae (strain RM11-1a) (Baker's yeast)
UP000001471	eukaryota	Pyrenophora tritici-repentis (strain Pt-1C-BFP) (Wheat tan spot fungus) (Drechslera tritici-repentis)
UP000002018	bacteria	Ureaplasma urealyticum serovar 10 (strain ATCC 33699 / Western)
UP000008323	bacteria	Phytoplasma australiense
UP000001038	eukaryota	Oryzias latipes (Japanese rice fish) (Japanese killifish)
UP000008330	bacteria	Rhizobium leguminosarum bv. trifolii (strain WSM2304)
UP000001039	bacteria	Streptococcus pyogenes serotype M49 (strain NZ131)
UP000008198	bacteria	Helicobacter pylori (strain P12)
UP000007729	bacteria	Coxiella burnetii (strain CbuG_Q212) (Coxiella burnetii (strain Q212))
UP000002504	bacteria	Coxiella burnetii (strain CbuK_Q154) (Coxiella burnetii (strain Q154))
UP000000736	bacteria	Gluconacetobacter diazotrophicus (strain ATCC 49037 / DSM 5601 / CCUG 37298 / CIP 103539 / LMG 7603 / PAl5)
UP000008205	bacteria	Escherichia coli O127:H6 (strain E2348/69 / EPEC)
UP000000724	eukaryota	Penicillium rubens (strain ATCC 28089 / DSM 1075 / NRRL 1951 / Wisconsin 54-1255) (Penicillium chrysogenum)
UP000002505	bacteria	Pseudarthrobacter chlorophenolicus (strain ATCC 700700 / DSM 12829 / CIP 107037 / JCM 12360 / KCTC 9906 / NCIMB 13794 / A6) (Arthrobacter chlorophenolicus)
UP000008209	bacteria	Shewanella putrefaciens (strain 200)
UP000000738	bacteria	Micrococcus luteus (strain ATCC 4698 / DSM 20030 / JCM 1464 / CCM 169 / CCUG 5858 / IAM 1056 / NBRC 3333 / NCIMB 9278 / NCTC 2665 / VKM Ac-2230) (Micrococcus lysodeikticus)
UP000002506	bacteria	Dehalococcoides mccartyi (strain VS)
UP000002507	bacteria	Shewanella baltica (strain OS223)
UP000002256	bacteria	Rhizobium leguminosarum bv. trifolii (strain WSM1325)
UP000002257	bacteria	Methylocella silvestris (strain DSM 15510 / CIP 108128 / LMG 27833 / NCIMB 13906 / BL2)
UP000007722	archaea	Methanococcus voltae (strain ATCC BAA-1334 / A3)
UP000007723	bacteria	Caldicellulosiruptor bescii (strain ATCC BAA-1888 / DSM 6725 / KCTC 15123 / Z-1320) (Anaerocellum thermophilum)
UP000007726	bacteria	Desulfitobacterium hafniense (strain DSM 10664 / DCB-2)
UP000000740	archaea	Halorubrum lacusprofundi (strain ATCC 49239 / DSM 5036 / JCM 8891 / ACAM 34)
UP000002385	bacteria	Methylorubrum extorquens (strain CM4 / NCIMB 13688) (Methylobacterium extorquens)
UP000007727	bacteria	Campylobacter lari (strain RM2100 / D67 / ATCC BAA-1060)
UP000007089	bacteria	Anaeromyxobacter dehalogenans (strain ATCC BAA-258 / DSM 21875 / 2CP-1)
UP000002424	bacteria	Azotobacter vinelandii (strain DJ / ATCC BAA-1303)
UP000002214	bacteria	Bacillus cereus (strain AH187)
UP000000742	bacteria	Anoxybacillus flavithermus (strain DSM 21510 / WK1)
UP000000745	bacteria	Escherichia fergusonii (strain ATCC 35469 / DSM 13698 / CCUG 18766 / IAM 14443 / JCM 21226 / LMG 7866 / NBRC 102419 / NCTC 12128 / CDC 0568-73)
UP000000746	bacteria	Escherichia coli (strain 55989 / EAEC)
UP000000747	bacteria	Escherichia coli O45:K1 (strain S88 / ExPEC)
UP000002453	bacteria	Thermosipho africanus (strain TCF52B)
UP000002455	bacteria	Buchnera aphidicola subsp. Acyrthosiphon pisum (strain Tuc7)
UP000002456	bacteria	Bifidobacterium animalis subsp. lactis (strain AD011)
UP000006743	bacteria	Glaesserella parasuis serovar 5 (strain SH0165) (Haemophilus parasuis)
UP000006900	bacteria	Mycobacterium leprae (strain Br4923)
UP000001360	bacteria	Bifidobacterium longum subsp. infantis (strain ATCC 15697 / DSM 20088 / JCM 1222 / NCTC 11817 / S12)
UP000006903	archaea	Desulfurococcus amylolyticus (strain DSM 18924 / JCM 16383 / VKM B-2413 / 1221n) (Desulfurococcus kamchatkensis)
UP000006901	bacteria	Borreliella burgdorferi (strain ZS7) (Borrelia burgdorferi)
UP000001362	bacteria	Acidithiobacillus ferrooxidans (strain ATCC 23270 / DSM 14882 / CIP 104768 / NCIMB 8455) (Ferrobacillus ferrooxidans (strain ATCC 23270))
UP000001364	bacteria	Caulobacter vibrioides (strain NA1000 / CB15N) (Caulobacter crescentus)
UP000006904	bacteria	Buchnera aphidicola subsp. Acyrthosiphon pisum (strain 5A)
UP000000441	bacteria	Bacillus cereus (strain Q1)
UP000000444	bacteria	Staphylococcus carnosus (strain TM300)
UP000000445	bacteria	Thermotoga neapolitana (strain ATCC 49049 / DSM 4359 / NBRC 107923 / NS-E)
UP000007307	bacteria	Anaplasma marginale (strain Florida)
UP000000449	bacteria	Streptococcus uberis (strain ATCC BAA-854 / 0140J)
UP000008988	eukaryota	Saccharomyces cerevisiae (strain AWRI1631) (Baker's yeast)
UP000009097	eukaryota	Fusarium oxysporum f. sp. lycopersici (strain 4287 / CBS 123668 / FGSC 9935 / NRRL 34936) (Fusarium vascular wilt of tomato)
UP000009096	eukaryota	Gibberella moniliformis (strain M3125 / FGSC 7600) (Maize ear and stalk rot fungus) (Fusarium verticillioides)
UP000001596	bacteria	Allorhizobium ampelinum (strain ATCC BAA-846 / DSM 112012 / S4) (Agrobacterium vitis (strain S4))
UP000001597	bacteria	Cereibacter sphaeroides (strain KD131 / KCTC 12085) (Rhodobacter sphaeroides)
UP000001600	bacteria	Rhizobium rhizogenes (strain K84 / ATCC BAA-868) (Agrobacterium radiobacter)
UP000001511	bacteria	Nostoc azollae (strain 0708) (Anabaena azollae (strain 0708))
UP000009100	bacteria	Vibrio atlanticus (strain LGP32) (Vibrio splendidus (strain Mel32))
UP000001803	bacteria	Brachyspira hyodysenteriae (strain ATCC 49526 / WA1)
UP000009102	bacteria	Halothiobacillus neapolitanus (strain ATCC 23641 / DSM 15147 / CIP 104769 / NCIMB 8539 / c2) (Thiobacillus neapolitanus)
UP000001294	eukaryota	Talaromyces marneffei (strain ATCC 18224 / CBS 334.59 / QM 7333) (Penicillium marneffei)
UP000001875	eukaryota	Aspergillus flavus (strain ATCC 200026 / FGSC A1120 / IAM 13836 / NRRL 3357 / JCM 12722 / SRRC 167)
UP000002204	bacteria	Rhodococcus erythropolis (strain PR4 / NBRC 100887)
UP000002212	bacteria	Rhodococcus opacus (strain B4)
UP000001877	bacteria	Brevibacillus brevis (strain 47 / JCM 6285 / NBRC 100599)
UP000001879	archaea	Natrialba magadii (strain ATCC 43099 / DSM 3394 / CCM 3739 / CIP 104546 / IAM 13178 / JCM 8861 / NBRC 102185 / NCIMB 2190 / MS3) (Natronobacterium magadii)
UP000001054	bacteria	Sinorhizobium fredii (strain NBRC 101917 / NGR234)
UP000002010	bacteria	Laribacter hongkongensis (strain HLHK9)
UP000001377	bacteria	Eggerthella lenta (strain ATCC 25559 / DSM 2243 / CCUG 17323 / JCM 9979 / KCTC 3265 / NCTC 11813 / VPI 0255 / 1899 B) (Eubacterium lentum)
UP000002011	bacteria	Dyadobacter fermentans (strain ATCC 700827 / DSM 18053 / CIP 107007 / KCTC 52180 / NS114)
UP000001746	archaea	Halomicrobium mukohataei (strain ATCC 700874 / DSM 12286 / JCM 9738 / NCIMB 13541) (Haloarcula mukohataei)
UP000001747	archaea	Saccharolobus islandicus (strain L.S.2.15 / Lassen #1) (Sulfolobus islandicus)
UP000001350	archaea	Saccharolobus islandicus (strain M.14.25 / Kamchatka #1) (Sulfolobus islandicus)
UP000001748	bacteria	Brucella melitensis biotype 2 (strain ATCC 23457)
UP000001383	bacteria	Macrococcoides caseolyticum (strain JCSC5402) (Macrococcus caseolyticus)
UP000007969	bacteria	Clostridium kluyveri (strain NBRC 12016)
UP000001749	bacteria	Ralstonia solanacearum IPO1609
UP000007968	bacteria	Veillonella parvula (strain ATCC 10790 / DSM 2008 / CCUG 5123 / JCM 12972 / NCTC 11810 / Te3) (Veillonella alcalescens)
UP000001053	bacteria	Bacillus pseudomycoides
UP000006655	bacteria	Meiothermus ruber (strain ATCC 35948 / DSM 1279 / VKM B-1258 / 21) (Thermus ruber)
UP000001213	bacteria	Tsukamurella paurometabola (strain ATCC 8368 / DSM 20162 / CCUG 35730 / CIP 100753 / JCM 10117 / KCTC 9821 / NBRC 16120 / NCIMB 702349 / NCTC 13040) (Corynebacterium paurometabolum)
UP000001375	bacteria	Bacillus thuringiensis serovar sotto str. T04001
UP000001912	bacteria	Staphylococcus aureus (strain TCH60)
UP000006650	bacteria	Capnocytophaga ochracea (strain ATCC 27872 / DSM 7271 / CCUG 9716 / JCM 12966 / NCTC 12371 / SS31 / VPI 2845) (Bacteroides ochraceus)
UP000001915	bacteria	Brachyspira murdochii (strain ATCC 51284 / DSM 12563 / 56-150) (Serpulina murdochii)
UP000001917	bacteria	Alicyclobacillus acidocaldarius subsp. acidocaldarius (strain ATCC 27009 / DSM 446 / BCRC 14685 / JCM 5260 / KCTC 1825 / NBRC 15652 / NCIMB 11725 / NRRL B-14509 / 104-IA) (Bacillus acidocaldarius)
UP000001378	bacteria	Bacillus pseudomycoides DSM 12442
UP000006663	archaea	Halogeometricum borinquense (strain ATCC 700274 / DSM 11551 / JCM 10706 / KCTC 4070 / PR3)
UP000002294	bacteria	Anaerococcus prevotii (strain ATCC 9321 / DSM 20548 / JCM 6508 / NCTC 11806 / PC1) (Peptostreptococcus prevotii) (Peptococcus prevotii)
UP000001382	bacteria	Geodermatophilus obscurus (strain ATCC 25078 / DSM 43160 / JCM 3152 / CCUG 61914 / KCC A-0152 / KCTC 9177 / NBRC 13315 / NRRL B-3577 / G-20)
UP000006661	bacteria	Bacillus pseudomycoides
UP000006818	archaea	Saccharolobus islandicus (strain Y.N.15.51 / Yellowstone #2) (Sulfolobus islandicus)
UP000002307	archaea	Saccharolobus islandicus (strain M.16.27) (Sulfolobus islandicus)
UP000002308	archaea	Saccharolobus islandicus (strain Y.G.57.14 / Yellowstone #1) (Sulfolobus islandicus)
UP000001548	eukaryota	Giardia intestinalis (strain ATCC 50803 / WB clone C6) (Giardia lamblia)
UP000002296	eukaryota	Trypanosoma cruzi (strain CL Brener)
UP000001351	bacteria	Stigmatella aurantiaca (strain DW4/3-1)
UP000002297	bacteria	Croceibacter atlanticus (strain ATCC BAA-628 / JCM 21780 / CIP 108009 / IAM 15332 / KCTC 12090 / HTCC2559)
UP000002215	bacteria	Chitinophaga pinensis (strain ATCC 43595 / DSM 2588 / LMG 13176 / NBRC 15968 / NCIMB 11800 / UQM 2034)
UP000002219	bacteria	Nocardiopsis dassonvillei (strain ATCC 23218 / DSM 43111 / CIP 107115 / JCM 7437 / KCTC 9190 / NBRC 14626 / NCTC 10488 / NRRL B-5397 / IMRU 509) (Actinomadura dassonvillei)
UP000002221	bacteria	Rhodothermus marinus (strain ATCC 43812 / DSM 4252 / R-10) (Rhodothermus obamensis)
UP000002332	bacteria	Pseudomonas fluorescens (strain SBW25)
UP000002334	bacteria	Hamiltonella defensa subsp. Acyrthosiphon pisum (strain 5AT)
UP000000841	bacteria	Saccharomonospora viridis (strain ATCC 15386 / DSM 43017 / JCM 3036 / CCUG 5913 / NBRC 12207 / NCIMB 9602 / P101) (Thermoactinomyces viridis)
UP000002031	bacteria	Burkholderia pseudomallei MSHR346
UP000001473	bacteria	Corynebacterium kroppenstedtii (strain DSM 44385 / JCM 11950 / CIP 105744 / CCUG 35717)
UP000001477	bacteria	Agathobacter rectalis (strain ATCC 33656 / DSM 3377 / JCM 17463 / KCTC 5835 / VPI 0990) (Eubacterium rectale)
UP000001479	archaea	Saccharolobus islandicus (strain M.16.4 / Kamchatka #3) (Sulfolobus islandicus)
UP000009082	eukaryota	Vairimorpha ceranae (strain BRL01) (Microsporidian parasite) (Nosema ceranae)
UP000009081	bacteria	Methylorubrum extorquens (strain ATCC 14718 / DSM 1338 / JCM 2805 / NCIMB 9133 / AM1) (Methylobacterium extorquens)
UP000009080	bacteria	Teredinibacter turnerae (strain ATCC 39867 / T7901)
UP000009084	eukaryota	Coccidioides posadasii (strain C735) (Valley fever fungus)
UP000009083	bacteria	Streptococcus pneumoniae serotype A19 (strain TCH8431)
UP000001492	bacteria	Asticcacaulis excentricus (strain ATCC 15261 / DSM 4724 / KCTC 12464 / NCIMB 9791 / VKM B-1370 / CB 48)
UP000001494	bacteria	Zymomonas mobilis subsp. mobilis (strain ATCC 10988 / DSM 424 / LMG 404 / NCIMB 8938 / NRRL B-806 / ZM1)
UP000001496	bacteria	Nitratidesulfovibrio vulgaris (strain RCH1) (Desulfovibrio vulgaris)
UP000001497	bacteria	Fibrobacter succinogenes (strain ATCC 19169 / S85)
UP000002343	bacteria	Bifidobacterium animalis subsp. lactis (strain Bl-04 / DGCC2908 / RB 4825 / SD5219)
UP000009076	bacteria	Bifidobacterium animalis subsp. lactis (strain DSM 10140 / CCUG 37979 / JCM 10602 / LMG 18314 / NRRL B-41405 / UR1)
UP000002729	eukaryota	Aureococcus anophagefferens (Harmful bloom alga)
UP000002732	bacteria	Streptococcus dysgalactiae subsp. equisimilis (strain GGS_124)
UP000002733	bacteria	Aggregatibacter aphrophilus (strain NJ8700) (Haemophilus aphrophilus)
UP000002735	bacteria	Dickeya chrysanthemi (strain Ech1591) (Dickeya zeae (strain Ech1591))
UP000002736	bacteria	Pectobacterium carotovorum subsp. carotovorum (strain PC1)
UP000009077	bacteria	Streptococcus suis (strain BM407)
UP000002740	eukaryota	Paracoccidioides brasiliensis (strain Pb03)
UP000001631	eukaryota	Ajellomyces capsulatus (strain G186AR / H82 / ATCC MYA-2454 / RMSCC 2432) (Darling's disease fungus) (Histoplasma capsulatum)
UP000002743	bacteria	Methylovorus glucosotrophus (strain SIP3-4)
UP000002744	bacteria	Liberibacter asiaticus (strain psy62)
UP000002747	bacteria	Photorhabdus asymbiotica subsp. asymbiotica (strain ATCC 43949 / 3105-77) (Xenorhabdus luminescens (strain 2))
UP000000313	bacteria	Helicobacter pylori (strain B38)
UP000008070	bacteria	Methylorubrum extorquens (strain DSM 6343 / CIP 106787 / DM4) (Methylobacterium extorquens)
UP000008180	bacteria	Chlamydia trachomatis serovar B (strain TZ1A828/OT)
UP000002053	bacteria	Chlamydia trachomatis serovar B (strain Jali20/OT)
UP000002057	bacteria	Lactiplantibacillus plantarum (strain JDM1) (Lactobacillus plantarum)
UP000000314	eukaryota	Komagataella phaffii (strain GS115 / ATCC 20864) (Yeast) (Pichia pastoris)
UP000001628	eukaryota	Paracoccidioides brasiliensis (strain Pb18)
UP000000315	bacteria	Pectobacterium parmentieri (strain WPP163) (Pectobacterium wasabiae (strain WPP163))
UP000001626	bacteria	Thermoanaerobacterium thermosaccharolyticum (strain ATCC 7956 / DSM 571 / NCIMB 9385 / NCA 3814 / NCTC 13789 / WDCM 00135 / 2032) (Clostridium thermosaccharolyticum)
UP000002033	bacteria	Hyphomicrobium denitrificans (strain ATCC 51888 / DSM 1869 / NCIMB 11706 / TK 0415)
UP000008536	eukaryota	Zygosaccharomyces rouxii (strain ATCC 2623 / CBS 732 / NBRC 1130 / NCYC 568 / NRRL Y-229)
UP000002037	eukaryota	Candida tropicalis (strain ATCC MYA-3404 / T1) (Yeast)
UP000007703	eukaryota	Clavispora lusitaniae (strain ATCC 42720) (Yeast) (Candida lusitaniae)
UP000002038	eukaryota	Blastomyces gilchristii (strain SLH14081) (Blastomyces dermatitidis)
UP000002039	eukaryota	Ajellomyces dermatitidis (strain ER-3 / ATCC MYA-2586) (Blastomyces dermatitidis)
UP000008073	eukaryota	Saccharomyces cerevisiae (strain JAY291) (Baker's yeast)
UP000008074	bacteria	Karelsulcia muelleri (strain SMDSEM) (Sulcia muelleri)
UP000000771	bacteria	Acidimicrobium ferrooxidans (strain DSM 10331 / JCM 15462 / NBRC 103882 / ICP)
UP000000940	bacteria	Thermotoga petrophila (strain ATCC BAA-489 / DSM 13996 / JCM 10882 / RKU-10) (Thermotoga naphthophila)
UP000000943	bacteria	Mycoplasma mycoides subsp. capri str. GM12
UP000000948	bacteria	Acetobacter pasteurianus (strain NBRC 105184 / IFO 3283-01)
UP000001620	bacteria	Acetobacter pasteurianus IFO 3283-03
UP000000949	bacteria	Acetobacter pasteurianus IFO 3283-07
UP000000950	bacteria	Acetobacter pasteurianus IFO 3283-22
UP000000951	bacteria	Acetobacter pasteurianus IFO 3283-26
UP000001621	bacteria	Acetobacter pasteurianus IFO 3283-32
UP000000952	bacteria	Acetobacter pasteurianus IFO 3283-01-42C
UP000000953	bacteria	Acetobacter pasteurianus IFO 3283-12
UP000000955	bacteria	Lacticaseibacillus rhamnosus (strain ATCC 53103 / LMG 18243 / GG) (Lactobacillus rhamnosus)
UP000000956	bacteria	Lacticaseibacillus rhamnosus (strain Lc 705) (Lactobacillus rhamnosus)
UP000002186	bacteria	Thauera aminoaromatica
UP000002187	bacteria	Burkholderia glumae (strain BGR1)
UP000000319	bacteria	Zymomonas mobilis subsp. mobilis (strain NCIMB 11163 / B70)
UP000001623	bacteria	Mesorhizobium opportunistum (strain LMG 24607 / HAMBI 3007 / WSM2075)
UP000001924	bacteria	Limosilactobacillus reuteri (strain ATCC 55730 / SD2112) (Lactobacillus reuteri)
UP000000325	bacteria	Bacillus cereus Rock3-42
UP000002066	bacteria	Streptomyces pratensis (strain ATCC 33331 / IAF-45CD)
UP000002067	bacteria	Lacticaseibacillus rhamnosus (strain ATCC 53103 / LMG 18243 / GG) (Lactobacillus rhamnosus)
UP000002069	bacteria	Cronobacter turicensis (strain DSM 18703 / CCUG 55852 / LMG 23827 / z3032)
UP000001444	bacteria	Streptomyces scabiei (strain 87.22)
UP000002072	bacteria	Streptobacillus moniliformis (strain ATCC 14647 / DSM 12112 / NCTC 10651 / 9901)
UP000002624	eukaryota	Ajellomyces capsulatus (strain H143) (Darling's disease fungus) (Histoplasma capsulatum)
UP000000282	bacteria	Yersinia pestis bv. Antiqua (strain Nepal516)
UP000002224	bacteria	Helicobacter pylori (strain 51)
UP000000285	bacteria	Yersinia pestis (strain D106004)
UP000002567	bacteria	Yersinia pestis (strain D182038)
UP000002568	bacteria	Helicobacter pylori (strain 52)
UP000002569	bacteria	Aggregatibacter actinomycetemcomitans serotype C (strain D11S-1) (Actinobacillus actinomycetemcomitans)
UP000002571	bacteria	Vibrio antiquarius
UP000000286	eukaryota	Saccharomyces cerevisiae (strain Lalvin EC1118 / Prise de mousse) (Baker's yeast)
UP000002627	bacteria	Lactobacillus johnsonii (strain FI9785)
UP000002629	bacteria	Caulobacter segnis (strain ATCC 21756 / DSM 7131 / JCM 7823 / NBRC 15250 / LMG 17158 / TK0059) (Mycoplana segnis)
UP000002631	bacteria	Metamycoplasma hominis (strain ATCC 23114 / DSM 25592 / NBRC 14850 / NCTC 10111 / PG21) (Mycoplasma hominis)
UP000002634	bacteria	Edwardsiella piscicida
UP000002695	bacteria	Salmonella typhimurium (strain 14028s / SGSC 2262)
UP000002636	bacteria	Chlamydophila pneumoniae (strain LPCoLN)
UP000002482	bacteria	Paracidovorax avenae (strain ATCC 19860 / DSM 7227 / CCUG 15838 / JCM 20985 / LMG 2117 / NCPPB 1011) (Acidovorax avenae)
UP000002190	bacteria	Paraburkholderia atlantica
UP000001881	eukaryota	Sordaria macrospora (strain ATCC MYA-333 / DSM 997 / K(L3346) / K-hell)
UP000001542	eukaryota	Trichomonas vaginalis (strain ATCC PRA-98 / G3)
UP000002488	eukaryota	Giardia intestinalis (strain ATCC 50581 / GS clone H7) (Giardia lamblia)
UP000001883	bacteria	Rothia mucilaginosa (strain DY-18) (Stomatococcus mucilaginosus)
UP000001885	bacteria	Francisella tularensis subsp. tularensis (strain NE061598)
UP000008693	bacteria	Bifidobacterium dentium (strain ATCC 27534 / DSM 20436 / JCM 1195 / Bd1)
UP000001886	bacteria	Lactococcus lactis subsp. lactis (strain KF147)
UP000008690	bacteria	Erwinia pyrifoliae (strain DSM 12163 / CIP 106111 / Ep16/96)
UP000001889	bacteria	Citrobacter rodentium (strain ICC168) (Citrobacter freundii biotype 4280)
UP000001890	bacteria	Xanthomonas albilineans (strain GPE PC73 / CFBP 7063)
UP000001399	bacteria	Rhodomicrobium vannielii (strain ATCC 17100 / DSM 162 / LMG 4299 / NCIMB 10020 / ATH 3.1.1)
UP000001402	bacteria	Rhodopseudomonas palustris (strain DX-1)
UP000001902	bacteria	Acidaminococcus fermentans (strain ATCC 25085 / DSM 20731 / CCUG 9996 / CIP 106432 / VR4)
UP000001404	archaea	Saccharolobus islandicus (strain L.D.8.5 / Lassen #2) (Sulfolobus islandicus)
UP000001405	bacteria	Atelocyanobacterium thalassa (isolate ALOHA)
UP000008227	eukaryota	Sus scrofa (Pig)
UP000001812	bacteria	Burkholderia pseudomallei 1710a
UP000001813	bacteria	Mycoplasmoides gallisepticum (strain R(high / passage 156)) (Mycoplasma gallisepticum)
UP000001543	bacteria	Mycoplasmoides gallisepticum (strain F) (Mycoplasma gallisepticum)
UP000001544	bacteria	Alkalihalophilus pseudofirmus (strain ATCC BAA-2126 / JCM 17055 / OF4) (Bacillus pseudofirmus)
UP000002574	bacteria	Hydrogenobacter thermophilus (strain DSM 6534 / IAM 12695 / TK-6)
UP000001517	bacteria	Streptococcus gallolyticus (strain UCN34)
UP000001908	bacteria	Micromonospora aurantiaca (strain ATCC 27029 / DSM 43813 / BCRC 12538 / CBS 129.76 / JCM 10878 / NBRC 16155 / NRRL B-16091 / VKM Ac-1936 / INA 9442)
UP000002041	bacteria	Staphylococcus lugdunensis (strain HKU09-01)
UP000008234	bacteria	Mageeibacillus indolicus (strain UPII9-5) (Clostridiales genomosp. BVAB3 (strain UPII9-5))
UP000002042	bacteria	Bifidobacterium animalis subsp. lactis (strain BB-12)
UP000002044	bacteria	Listeria seeligeri serovar 1/2b (strain ATCC 35967 / DSM 20751 / CCM 3970 / CCUG 15530 / CIP 100100 / LMG 11386 / NCTC 11856 / SLCC 3954 / 1120)
UP000002045	bacteria	Xenorhabdus bovienii (strain SS-2004) (Xenorhabdus nematophila subsp. bovienii)
UP000008075	bacteria	Xenorhabdus nematophila (strain ATCC 19061 / DSM 3370 / CCUG 14189 / LMG 1036 / NCIMB 9965 / AN6)
UP000001551	bacteria	Ethanoligenens harbinense (strain DSM 18485 / JCM 12961 / CGMCC 1.5033 / YUAN-3)
UP000001553	bacteria	Chlamydia trachomatis serovar E (strain Sweden2)
UP000001926	eukaryota	Entamoeba histolytica (strain ATCC 30459 / HM-1:IMSS / ABRM)
UP000001529	eukaryota	Toxoplasma gondii (strain ATCC 50611 / Me49)
UP000001453	bacteria	Gardnerella vaginalis (strain ATCC 14019 / 317)
UP000008866	eukaryota	Arthroderma benhamiae (strain ATCC MYA-4681 / CBS 112371) (Trichophyton mentagrophytes)
UP000001700	bacteria	Riesia pediculicola (strain USDA)
UP000001702	bacteria	Pantoea ananatis (strain LMG 20103)
UP000008873	bacteria	Erwinia amylovora (strain ATCC 49946 / CCPPB 0273 / Ea273 / 27-3)
UP000001839	bacteria	Streptococcus oralis ATCC 35037
UP000008243	archaea	Haloferax volcanii (strain ATCC 29605 / DSM 3757 / JCM 8879 / NBRC 14742 / NCIMB 2012 / VKM B-1768 / DS2) (Halobacterium volcanii)
UP000001841	bacteria	Erwinia amylovora (strain CFBP1430)
UP000008245	bacteria	Karelsulcia muelleri (strain DMIN) (Sulcia muelleri)
UP000001060	bacteria	Legionella longbeachae serogroup 1 (strain NSW150)
UP000007753	bacteria	Sphingobium indicum (strain DSM 16413 / CCM 7287 / MTCC 6362 / UT26 / NBRC 101211 / UT26S) (Sphingobium japonicum)
UP000007034	bacteria	Burkholderia pseudomallei (strain 1106b)
UP000002356	eukaryota	Ovis aries (Sheep)
UP000002357	bacteria	Streptomyces clavuligerus
UP000002360	bacteria	Comamonas testosteroni (strain CNB-2)
UP000002361	bacteria	Rhodobacter capsulatus (strain ATCC BAA-309 / NBRC 16581 / SB1003)
UP000006931	bacteria	Rickettsia prowazekii (strain Rp22)
UP000000932	bacteria	Yersinia pestis (strain Z176003)
UP000002362	bacteria	Leuconostoc kimchii (strain IMSNU 11154 / KCTC 2386 / IH25)
UP000007461	bacteria	Bifidobacterium animalis subsp. lactis (strain V9)
UP000002363	bacteria	Enterobacter cloacae subsp. cloacae (strain ATCC 13047 / DSM 30054 / NBRC 13535 / NCTC 10005 / WDCM 00083 / NCDC 279-56)
UP000002365	bacteria	Priestia megaterium (strain DSM 319 / IMG 1521) (Bacillus megaterium)
UP000000935	bacteria	Priestia megaterium (strain ATCC 12872 / QMB1551) (Bacillus megaterium)
UP000000930	bacteria	Moraxella catarrhalis (strain BBH18)
UP000000927	bacteria	Xylanibacter ruminicola (strain ATCC 19189 / DSM 19721 / CIP 105475 / JCM 8958 / 23) (Prevotella ruminicola)
UP000002371	bacteria	Lactobacillus crispatus (strain ST1)
UP000002372	bacteria	Thiomonas arsenitoxydans (strain DSM 22701 / CIP 110005 / 3As)
UP000000933	bacteria	Salinibacter ruber (strain M8)
UP000006640	bacteria	Thermobispora bispora (strain ATCC 19993 / DSM 43833 / CBS 139.67 / JCM 10125 / KCTC 9307 / NBRC 14880 / R51)
UP000001499	bacteria	Chlamydia trachomatis serovar E (strain E/150)
UP000001500	bacteria	Chlamydia trachomatis serovar G (strain G/9768)
UP000006638	bacteria	Chlamydia trachomatis serovar G (strain G/11222)
UP000008179	bacteria	Chlamydia trachomatis serovar G (strain G/11074)
UP000001501	bacteria	Chlamydia trachomatis serovar E (strain E/11023)
UP000001502	bacteria	Streptococcus parasanguinis (strain ATCC 15912 / DSM 6778 / CIP 104372 / LMG 14537)
UP000000376	bacteria	Arcanobacterium haemolyticum (strain ATCC 9345 / DSM 20595 / CCM 5947 / CCUG 17215 / LMG 16163 / NBRC 15585 / NCTC 8452 / 11018)
UP000000379	bacteria	Truepera radiovictrix (strain DSM 17093 / CIP 108686 / LMG 22925 / RQ-24)
UP000000381	bacteria	Chlamydia trachomatis serovar D (strain D-EC)
UP000000382	bacteria	Chlamydia trachomatis serovar D (strain D-LC)
UP000005641	eukaryota	Toxoplasma gondii (strain ATCC 50853 / GT1)
UP000002226	eukaryota	Toxoplasma gondii (strain ATCC 50861 / VEG)
UP000006626	bacteria	Alicycliphilus denitrificans (strain DSM 18852 / JCM 14587 / BC)
UP000000387	bacteria	Rothia dentocariosa (strain ATCC 17931 / CDC X599 / XDIA)
UP000000936	bacteria	Propionibacterium freudenreichii subsp. shermanii (strain ATCC 9614 / DSM 4902 / CIP 103027 / NCIMB 8099 / CIRM-BIA1)
UP000006902	bacteria	Mycoplasmopsis agalactiae (Mycoplasma agalactiae)
UP000006742	bacteria	Mobiluncus curtisii (strain ATCC 43063 / DSM 2711 / CCUG 24716 / V125) (Falcivibrio vaginalis)
UP000006740	bacteria	Bifidobacterium longum subsp. longum (strain JDM301)
UP000000389	bacteria	Geobacter sulfurreducens (strain DL-1 / KN400)
UP000000390	archaea	Halalkalicoccus jeotgali (strain DSM 18796 / CECT 7217 / JCM 14584 / KCTC 4019 / B3)
UP000001506	bacteria	Chlamydia trachomatis serovar G (strain G/9301)
UP000000938	viruses	Human cytomegalovirus (strain Merlin) (HHV-5) (Human herpesvirus 5)
UP000000328	bacteria	Amycolatopsis mediterranei (strain U-32)
UP000006910	bacteria	Limosilactobacillus fermentum (strain CECT 5716 / Lc40) (Lactobacillus fermentum)
UP000000329	bacteria	Herbaspirillum seropedicae (strain SmR1)
UP000008706	bacteria	Leuconostoc gasicomitatum (strain DSM 15947 / CCUG 46042 / CECT 5767 / JCM 12535 / LMG 18811 / NBRC 113245 / TB1-10) (Leuconostoc gelidum subsp. gasicomitatum)
UP000001090	bacteria	Ligilactobacillus salivarius (strain CECT 5713) (Lactobacillus salivarius)
UP000007090	bacteria	Lactococcus lactis subsp. cremoris (strain NZ9000)
UP000001655	bacteria	Lacticaseibacillus paracasei (Lactobacillus paracasei)
UP000007088	bacteria	Helicobacter pylori (strain v225d)
UP000001656	bacteria	Clostridium ljungdahlii (strain ATCC 55383 / DSM 13528 / PETC)
UP000001660	bacteria	Nitrospira defluvii
UP000000332	bacteria	Brachyspira pilosicoli (strain ATCC BAA-1826 / 95/1000)
UP000007092	bacteria	Corynebacterium pseudotuberculosis (strain FRC41)
UP000000333	bacteria	Olsenella uli (strain ATCC 49627 / DSM 7084 / CCUG 31166 / CIP 109912 / JCM 12494 / LMG 11480 / NCIMB 702895 / VPI D76D-27C) (Lactobacillus uli)
UP000000334	bacteria	Mycoplasma mycoides subsp. mycoides SC (strain Gladysdale)
UP000007091	bacteria	Helicobacter pylori (strain B8)
UP000011016	bacteria	Corynebacterium otitidis ATCC 51513
UP000000276	bacteria	Corynebacterium pseudotuberculosis (strain C231)
UP000007756	bacteria	Mycoplasmoides pneumoniae (strain ATCC 15531 / DSM 23978 / CIP 103766 / NBRC 14401 / NCTC 10119 / FH) (Mycoplasma pneumoniae)
UP000000345	archaea	Methanothermobacter marburgensis (strain ATCC BAA-927 / DSM 2133 / JCM 14651 / NBRC 100331 / OCM 82 / Marburg) (Methanobacterium thermoautotrophicum)
UP000008684	bacteria	Corynebacterium pseudotuberculosis (strain 1002)
UP000007240	bacteria	Shewanella baltica (strain OS678)
UP000006919	bacteria	Ruminococcus albus (strain ATCC 27210 / DSM 20455 / JCM 14654 / NCDO 2250 / 7)
UP000006705	viruses	Hepatitis E virus genotype 1 (isolate Human/China/HeBei/1987) (HEV)
UP000000571	viruses	Rubella virus (strain Therien) (RUBV)
UP000000835	viruses	Feline coronavirus (strain FIPV WSU-79/1146) (FCoV)
UP000006725	bacteria	Mesomycoplasma hyorhinis (strain HUB-1) (Mycoplasma hyorhinis)
UP000002227	bacteria	Paenibacillus polymyxa (strain E681)
UP000001299	bacteria	Butyrivibrio proteoclasticus (strain ATCC 51982 / DSM 14932 / B316) (Clostridium proteoclasticum)
UP000002229	bacteria	Streptococcus pneumoniae (strain AP200)
UP000002230	bacteria	Edwardsiella tarda (strain FL6-60)
UP000002231	bacteria	Karelsulcia muelleri (strain CARI) (Sulcia muelleri)
UP000002233	bacteria	Bacillus spizizenii (strain ATCC 23059 / NRRL B-14472 / W23) (Bacillus subtilis subsp. spizizenii)
UP000002249	bacteria	Shewanella baltica BA175
UP000008709	bacteria	Sinorhizobium meliloti (strain BL225C)
UP000008705	bacteria	Sinorhizobium meliloti (strain AK83)
UP000008703	bacteria	Streptomyces violaceusniger (strain Tu 4113)
UP000002250	bacteria	Escherichia coli (strain ATCC 55124 / KO11FL)
UP000001296	bacteria	Winmispira thermophila (strain ATCC 49972 / DSM 6192 / RI 19.B1) (Spirochaeta thermophila)
UP000006859	bacteria	Dickeya dadantii (strain 3937) (Erwinia chrysanthemi (strain 3937))
UP000008707	bacteria	Halomonas elongata (strain ATCC 33173 / DSM 2581 / NBRC 15536 / NCIMB 2198 / 1H9)
UP000008704	bacteria	Xylella fastidiosa (strain GB514)
UP000006562	bacteria	Bacillus amyloliquefaciens (strain ATCC 23350 / DSM 7 / BCRC 11601 / CCUG 28519 / NBRC 15535 / NRRL B-14393 / F)
UP000002254	eukaryota	Canis lupus familiaris (Dog) (Canis familiaris)
UP000002327	viruses	Vesicular stomatitis Indiana virus (strain San Juan) (VSIV)
UP000002476	viruses	Bunyamwera virus (BUNV)
UP000002477	viruses	Rift valley fever virus (strain ZH-548 M12) (RVFV)
UP000006680	bacteria	Mycoplasmopsis fermentans (strain JER) (Mycoplasma fermentans)
UP000008149	bacteria	Helicobacter pylori (strain 908)
UP000008974	eukaryota	Giardia intestinalis (strain P15) (Giardia lamblia)
UP000009255	viruses	Influenza A virus (strain A/Puerto Rico/8/1934 H1N1)
UP000008202	bacteria	Corynebacterium pseudotuberculosis (strain I19)
UP000000517	bacteria	Fibrobacter succinogenes (strain ATCC 19169 / S85)
UP000006861	bacteria	Helicobacter pylori (strain Sat464)
UP000006862	bacteria	Helicobacter pylori (strain SJM180)
UP000006863	bacteria	Helicobacter pylori (strain PeCan4)
UP000006864	bacteria	Helicobacter pylori (strain Cuz20)
UP000006867	bacteria	Bacillus atrophaeus (strain 1942)
UP000006868	bacteria	Paenibacillus polymyxa (strain SC2) (Bacillus polymyxa)
UP000006869	bacteria	Bifidobacterium bifidum (strain S17)
UP000006870	bacteria	Lactiplantibacillus plantarum (strain ST-III) (Lactobacillus plantarum)
UP000006871	bacteria	Ketogulonicigenium vulgare (strain Y25)
UP000006872	bacteria	Enterobacter lignolyticus (strain SCF1)
UP000006873	bacteria	Eubacterium callanderi
UP000006876	bacteria	Achromobacter xylosoxidans (strain A8)
UP000006878	bacteria	Glutamicibacter arilaitensis (strain DSM 16368 / CIP 108037 / IAM 15318 / JCM 13566 / NCIMB 14258 / Re117) (Arthrobacter arilaitensis)
UP000006631	bacteria	Pantoea vagans (strain C9-1) (Pantoea agglomerans (strain C9-1))
UP000006519	bacteria	Buchnera aphidicola subsp. Acyrthosiphon pisum (strain LL01)
UP000006520	bacteria	Buchnera aphidicola subsp. Acyrthosiphon pisum (strain TLW03)
UP000006521	bacteria	Buchnera aphidicola subsp. Acyrthosiphon pisum (strain JF99)
UP000006522	bacteria	Buchnera aphidicola subsp. Acyrthosiphon pisum (strain JF98)
UP000007243	viruses	Hepatitis E virus genotype 1 (isolate Human/Burma) (HEV-1)
UP000007253	viruses	Reovirus type 1 (strain Lang) (T1L) (Mammalian orthoreovirus 1)
UP000002311	eukaryota	Saccharomyces cerevisiae (strain ATCC 204508 / S288c) (Baker's yeast)
UP000002312	bacteria	Bifidobacterium bifidum (strain PRL2010)
UP000002313	eukaryota	Encephalitozoon intestinalis (strain ATCC 50506) (Microsporidian parasite) (Septata intestinalis)
UP000002316	eukaryota	Trypanosoma brucei gambiense (strain MHOM/CI/86/DAL972)
UP000007061	bacteria	Erwinia pyrifoliae (strain DSM 12162 / Ep1/96)
UP000008793	bacteria	Erwinia billingiae (strain Eb661)
UP000008795	bacteria	Bacteroides xylanisolvens XB1A
UP000007063	bacteria	Bifidobacterium longum subsp. longum F8
UP000008798	bacteria	Pseudocoprococcus catus GD/7
UP000008801	bacteria	Faecalitalea cylindroides T2-87
UP000007057	bacteria	Agathobacter rectalis DSM 17629
UP000008802	bacteria	Agathobacter rectalis M104/1
UP000008803	bacteria	[Eubacterium] siraeum 70/3
UP000008804	bacteria	Faecalibacterium prausnitzii L2-6
UP000007059	bacteria	Faecalibacterium prausnitzii SL3/3
UP000008805	bacteria	Gordonibacter pamelaeae 7-10-1-b
UP000008806	bacteria	Megamonas hypermegale ART12/1
UP000008807	bacteria	Roseburia intestinalis M50/1
UP000008953	bacteria	Roseburia intestinalis XB6B4
UP000008955	bacteria	Blautia obeum A2-162
UP000008956	bacteria	[Ruminococcus] torques L2-14
UP000008958	bacteria	Enterococcus faecalis (Streptococcus faecalis)
UP000007050	bacteria	[Eubacterium] siraeum V10Sc8a
UP000008960	bacteria	Anaerostipes hadrus
UP000007052	bacteria	Haemophilus parainfluenzae (strain T3T1)
UP000008962	bacteria	Salmonella typhimurium (strain SL1344)
UP000008560	bacteria	Bacteroides fragilis (strain 638R)
UP000008963	bacteria	Halobacteriovorax marinus (strain ATCC BAA-682 / DSM 15412 / SJ) (Bacteriovorax marinus)
UP000009256	bacteria	Caldicellulosiruptor acetigenus (strain ATCC 700853 / DSM 12137 / I77R1B) (Caldicellulosiruptor kristjanssonii)
UP000009257	bacteria	Caldicellulosiruptor acetigenus 6A
UP000007077	bacteria	Marinobacter adhaerens (strain DSM 23420 / HP15)
UP000006891	bacteria	Bifidobacterium longum subsp. longum (strain BBMN68)
UP000007433	bacteria	Borreliella burgdorferi (strain N40) (Borrelia burgdorferi)
UP000007436	bacteria	Borreliella burgdorferi (strain JD1) (Borrelia burgdorferi)
UP000007437	bacteria	Mycetohabitans rhizoxinica (strain DSM 19002 / CIP 109453 / HKI 454) (Paraburkholderia rhizoxinica)
UP000007439	viruses	Avian hepatitis E virus (isolate Chicken/California/Meng) (AHEV)
UP000006572	viruses	Bean golden yellow mosaic virus (isolate Puerto Rico) (BGYMV) (Bean golden mosaic virus (isolate Puerto Rico))
UP000007624	viruses	Vesicular stomatitis Indiana virus (strain 98COE North America) (VSIV)
UP000001440	viruses	Porcine transmissible gastroenteritis coronavirus (strain Purdue) (TGEV)
UP000008222	viruses	Human papillomavirus 11
UP000008765	viruses	Foot-and-mouth disease virus serotype O (FMDV)
UP000007930	viruses	Hepatitis B virus genotype D subtype ayw (isolate France/Tiollais/1979) (HBV-D)
UP000007676	viruses	Human papillomavirus type 6b
UP000007639	viruses	Epstein-Barr virus (strain AG876) (HHV-4) (Human herpesvirus 4)
UP000008614	bacteria	Escherichia coli O83:H1 (strain NRG 857C / AIEC)
UP000008712	bacteria	Mycoplasma leachii (strain DSM 21131 / NCTC 10133 / N29 / PG50)
UP000008713	bacteria	Mycoplasmopsis bovis (strain ATCC 25523 / DSM 22781 / NCTC 10131 / PG45) (Mycoplasma bovis)
UP000008714	bacteria	Mesomycoplasma hyopneumoniae (strain 168) (Mycoplasma hyopneumoniae)
UP000007033	bacteria	Lactobacillus amylovorus (strain GRL 1112)
UP000008716	bacteria	Streptococcus thermophilus (strain ND03)
UP000008717	bacteria	Lactobacillus delbrueckii subsp. bulgaricus (strain ND02)
UP000008719	bacteria	Riemerella anatipestifer (strain ATCC 11845 / DSM 15868 / JCM 9532 / NCTC 11014)
UP000008720	bacteria	Marivirga tractuosa (strain ATCC 23168 / DSM 4126 / NBRC 15989 / NCIMB 1408 / VKM B-1430 / H-43) (Microscilla tractuosa) (Flexibacter tractuosus)
UP000007038	bacteria	Liberibacter solanacearum (strain CLso-ZC1)
UP000007254	bacteria	Winmispira thermophila (strain ATCC 700085 / DSM 6578 / Z-1203) (Spirochaeta thermophila)
UP000008591	viruses	Hepatitis B virus genotype C subtype ayr (isolate Human/Japan/Okamoto/-) (HBV-C)
UP000008914	bacteria	Intrasporangium calvum (strain ATCC 23552 / DSM 43043 / JCM 3097 / NBRC 12989 / NCIMB 10167 / NRRL B-3866 / 7 KIP)
UP000008917	bacteria	Variovorax paradoxus (strain EPS)
UP000008121	bacteria	Campylobacter jejuni subsp. jejuni serotype HS:41 (strain ICDCCJ07001)
UP000007935	bacteria	Helicobacter pylori (strain F16)
UP000007936	bacteria	Helicobacter pylori (strain F30)
UP000007937	bacteria	Helicobacter pylori (strain F32)
UP000008082	bacteria	Helicobacter pylori (strain F57)
UP000008083	bacteria	Acetivibrio thermocellus (strain DSM 1313 / LMG 6656 / LQ8) (Clostridium thermocellum)
UP000008769	viruses	Bean golden yellow mosaic virus (isolate Puerto Rico-Japan) (BGYMV)
UP000008774	viruses	Murid herpesvirus 1 (strain Smith) (MuHV-1) (Mouse cytomegalovirus)
UP000001067	eukaryota	Pyrenophora teres f. teres (strain 0-1) (Barley net blotch fungus) (Drechslera teres f. teres)
UP000008783	eukaryota	Puccinia graminis f. sp. tritici (strain CRL 75-36-700-3 / race SCCL) (Black stem rust fungus)
UP000008632	bacteria	Pseudoxanthomonas suwonensis (strain 11-1)
UP000008637	bacteria	Mycoplasma haemofelis (strain Langford 1) (Haemobartonella felis)
UP000008088	bacteria	Yersinia pestis bv. Medievalis (strain Harbin 35)
UP000008087	bacteria	Thermus scotoductus (strain ATCC 700910 / SA-01)
UP000009059	bacteria	Helicobacter pylori (strain India7)
UP000007465	bacteria	Helicobacter pylori (strain Gambia94/24)
UP000007466	bacteria	Helicobacter pylori (strain Lithuania75)
UP000007467	bacteria	Helicobacter pylori (strain SouthAfrica7)
UP000007469	bacteria	Staphylococcus pseudintermedius (strain HKU10-03)
UP000007471	bacteria	Mesorhizobium ciceri biovar biserrulae (strain HAMBI 2942 / LMG 23838 / WSM1271)
UP000007472	bacteria	Taylorella equigenitalis (strain MCE9)
UP000007473	bacteria	Mycoplasmopsis fermentans (strain M64) (Mycoplasma fermentans)
UP000007474	bacteria	Bacillus subtilis (strain BSn5)
UP000008673	eukaryota	Ogataea parapolymorpha (strain ATCC 26012 / BCRC 20466 / JCM 22074 / NRRL Y-7560 / DL-1) (Yeast) (Hansenula polymorpha)
UP000007255	bacteria	Bifidobacterium longum subsp. longum (strain ATCC 15707 / DSM 20219 / JCM 1217 / NCTC 11818 / E194b)
UP000007256	bacteria	Bifidobacterium longum subsp. infantis (strain ATCC 15697 / DSM 20088 / JCM 1222 / NCTC 11817 / S12)
UP000008150	bacteria	Bifidobacterium longum subsp. infantis (strain 157F)
UP000007257	bacteria	Rahnella sp. (strain Y9602)
UP000008153	eukaryota	Leishmania infantum
UP000007258	eukaryota	Leishmania braziliensis
UP000007264	eukaryota	Coccomyxa subellipsoidea (strain C-169) (Green microalga)
UP000008975	bacteria	Microbacterium testaceum (strain StLB037)
UP000008977	bacteria	Streptococcus dysgalactiae subsp. equisimilis (strain ATCC 12394 / D166B)
UP000008980	eukaryota	Leishmania donovani
UP000000306	eukaryota	Saccharomyces cerevisiae (strain AWRI796) (Baker's yeast)
UP000007236	eukaryota	Saccharomyces cerevisiae (strain Lalvin QA23) (Baker's yeast)
UP000000307	eukaryota	Saccharomyces cerevisiae (strain VIN 13) (Baker's yeast)
UP000007237	eukaryota	Saccharomyces cerevisiae (strain FostersO) (Baker's yeast)
UP000000309	eukaryota	Saccharomyces cerevisiae (strain FostersB) (Baker's yeast)
UP000007238	eukaryota	Saccharomyces cerevisiae (strain Zymaflore VL3) (Baker's yeast)
UP000008639	bacteria	Pseudarthrobacter phenanthrenivorans (strain DSM 18606 / JCM 16027 / LMG 23796 / Sphe3) (Arthrobacter phenanthrenivorans)
UP000002664	archaea	Saccharolobus islandicus (strain REY15A) (Sulfolobus islandicus)
UP000006395	archaea	Saccharolobus islandicus (strain HVE10/4) (Sulfolobus islandicus)
UP000008640	bacteria	Lactobacillus helveticus (strain H10)
UP000008642	bacteria	Staphylococcus pseudintermedius (strain ED99)
UP000006390	bacteria	Acinetobacter baumannii (strain TCDC-AB0715)
UP000008645	bacteria	Mycoplasma suis (strain KI_3806)
UP000007100	bacteria	Acidiphilium multivorum (strain DSM 11245 / JCM 8867 / NBRC 100883 / AIU 301)
UP000007476	bacteria	Clostridium acetobutylicum (strain EA 2018)
UP000007477	bacteria	Acinetobacter pittii (strain PHEA-2)
UP000009271	bacteria	Yersinia enterocolitica subsp. palearctica serotype O:9 / biotype 3 (strain 105.5R(r))
UP000007478	archaea	Thermococcus barophilus (strain DSM 11836 / MP)
UP000007484	bacteria	Mycoplasma suis (strain Illinois)
UP000007487	bacteria	Cellulophaga lytica (strain ATCC 23178 / DSM 7489 / JCM 8516 / NBRC 14961 / NCIMB 1423 / VKM B-1433 / Cy l20)
UP000007489	bacteria	Chlamydophila psittaci (strain ATCC VR-125 / 6BC) (Chlamydia psittaci)
UP000007491	bacteria	Lactobacillus amylovorus
UP000007492	bacteria	Riemerella anatipestifer (strain RA-GD)
UP000007495	bacteria	Streptococcus gallolyticus (strain ATCC BAA-2069)
UP000008524	eukaryota	Trypanosoma brucei brucei (strain 927/4 GUTat10.1)
UP000006643	eukaryota	Phytophthora infestans (strain T30-4) (Potato late blight agent)
UP000008126	bacteria	Lactobacillus delbrueckii subsp. bulgaricus (strain 2038)
UP000007728	bacteria	Helicobacter pylori 2017
UP000008127	bacteria	Helicobacter pylori 2018
UP000008128	bacteria	Lactococcus lactis subsp. lactis (strain CV56)
UP000001062	bacteria	Marinomonas mediterranea (strain ATCC 700492 / JCM 21426 / NBRC 103028 / MMB-1)
UP000008140	bacteria	Lactobacillus amylovorus (strain GRL 1118)
UP000007455	bacteria	Agrobacterium tumefaciens
UP000007456	bacteria	Vibrio furnissii (strain DSM 14383 / NCTC 11218 / WDCM 00186 / VL 6966)
UP000007457	bacteria	Brucella melitensis (strain M28)
UP000007458	bacteria	Chlamydia psittaci (strain RD1) (Chlamydophila psittaci)
UP000008867	eukaryota	Sporisorium reilianum (strain SRZ2) (Maize head smut fungus)
UP000007805	eukaryota	Cryptococcus gattii serotype B (strain WM276 / ATCC MYA-4071) (Filobasidiella gattii) (Cryptococcus bacillisporus)
UP000006690	bacteria	Pantoea ananatis (strain AJ13355)
UP000006692	bacteria	Pseudomonas brassicacearum (strain NFM421)
UP000009180	bacteria	Lacticaseibacillus paracasei (Lactobacillus paracasei)
UP000006850	bacteria	Lacticaseibacillus casei (strain BD-II) (Lactobacillus casei)
UP000000481	bacteria	Stutzerimonas stutzeri (strain DSM 4166 / CMT.9.A) (Pseudomonas stutzeri)
UP000006853	eukaryota	Komagataella phaffii (strain ATCC 76273 / CBS 7435 / CECT 11047 / NRRL Y-11430 / Wegner 21-1) (Yeast) (Pichia pastoris)
UP000006854	bacteria	Streptomyces venezuelae (strain ATCC 10712 / CBS 650.69 / DSM 40230 / JCM 4526 / NBRC 13096 / PD 04745)
UP000006858	bacteria	Ralstonia solanacearum PSI07
UP000008302	bacteria	Francisella cf. novicida (strain Fx1)
UP000008303	bacteria	Francisella hispaniensis
UP000000312	bacteria	Aeromonas veronii (strain B565)
UP000008305	bacteria	Chlamydia pecorum (strain ATCC VR-628 / DSM 29919 / E58) (Chlamydophila pecorum)
UP000008306	bacteria	Ectopseudomonas mendocina (strain NK-01) (Pseudomonas mendocina)
UP000008307	bacteria	Bacillus amyloliquefaciens TA208
UP000000308	bacteria	Bacillus amyloliquefaciens LL3
UP000008308	bacteria	Micromonospora maris (strain DSM 45365 / JCM 31040 / NBRC 109089 / NRRL B-24793 / AB-18-032) (Verrucosispora maris)
UP000002497	eukaryota	Coccidioides posadasii (strain RMSCC 757 / Silveira) (Valley fever fungus)
UP000002498	eukaryota	Metarhizium robertsii (strain ARSEF 23 / ATCC MYA-3075) (Metarhizium anisopliae (strain ARSEF 23))
UP000002499	eukaryota	Metarhizium acridum (strain CQMa 102)
UP000006836	bacteria	Lactobacillus johnsonii DPC 6026
UP000007938	bacteria	Alicycliphilus denitrificans (strain DSM 14773 / CIP 107495 / K601)
UP000008738	bacteria	Mesomycoplasma hyorhinis (strain MCLD) (Mycoplasma hyorhinis)
UP000008456	bacteria	Melissococcus plutonius (strain ATCC 35311 / DSM 29964 / CIP 104052 / LMG 20360 / NCIMB 702443)
UP000008458	archaea	Acidianus hospitalis (strain W1)
UP000008459	bacteria	Helicobacter pylori 83
UP000008460	bacteria	Cellulomonas fimi (strain ATCC 484 / DSM 20113 / JCM 1341 / CCUG 24087 / LMG 16345 / NBRC 15513 / NCIMB 8980 / NCTC 7547 / NRS-133)
UP000008462	bacteria	Bordetella pertussis (strain CS)
UP000008463	bacteria	Tepidanaerobacter acetatoxydans (strain DSM 21804 / JCM 16047 / Re1)
UP000006548	eukaryota	Arabidopsis thaliana (Mouse-ear cress)
UP000009220	bacteria	Acidithiobacillus ferrivorans SS3
UP000008142	eukaryota	Ajellomyces capsulatus (strain H88) (Darling's disease fungus) (Histoplasma capsulatum)
UP000008277	bacteria	Streptococcus parauberis (strain KCTC 11537)
UP000000686	bacteria	Pseudomonas fulva (strain 12-X)
UP000008982	bacteria	Hydrogenobacter thermophilus (strain DSM 6534 / IAM 12695 / TK-6)
UP000009221	bacteria	Porphyromonas gingivalis (strain TDC60)
UP000009228	bacteria	Lactobacillus kefiranofaciens subsp. kefiranofaciens
UP000009233	bacteria	Thermus thermophilus (strain SG0.5JP17-16)
UP000009236	bacteria	Isoptericola variabilis (strain 225)
UP000007944	bacteria	Erysipelothrix rhusiopathiae (strain Fujisawa)
UP000007945	bacteria	Streptococcus gallolyticus (strain ATCC 43143 / F-1867)
UP000007946	bacteria	Streptococcus pasteurianus (strain ATCC 43144 / JCM 5346 / CCUG 46074 / CDC 1723-81)
UP000007948	bacteria	Chlamydia psittaci C19/98
UP000007949	bacteria	Chlamydia psittaci 01DC11
UP000007950	bacteria	Chlamydia psittaci 02DC15
UP000007951	bacteria	Chlamydia psittaci 08DC60
UP000007952	bacteria	Mycoplasma haemofelis (strain Ohio2)
UP000007953	bacteria	Ralstonia solanacearum (strain Po82)
UP000007954	archaea	Haloquadratum walsbyi (strain DSM 16854 / JCM 12705 / C23)
UP000008385	bacteria	Ramlibacter tataouinensis (strain ATCC BAA-407 / DSM 14655 / LMG 21543 / TTB310)
UP000008387	bacteria	Helicobacter bizzozeronii (strain CIII-1)
UP000008281	eukaryota	Caenorhabditis remanei (Caenorhabditis vulgaris)
UP000001307	eukaryota	Oikopleura dioica (Tunicate)
UP000008694	eukaryota	Arabidopsis lyrata subsp. lyrata (Lyre-leaved rock-cress)
UP000007241	eukaryota	Batrachochytrium dendrobatidis (strain JAM81 / FGSC 10211) (Frog chytrid fungus)
UP000008312	eukaryota	Blastocystis hominis
UP000007802	eukaryota	Ajellomyces dermatitidis (strain ATCC 18188 / CBS 674.68) (Blastomyces dermatitidis)
UP000008864	eukaryota	Trichophyton rubrum (strain ATCC MYA-4607 / CBS 118892) (Athlete's foot fungus)
UP000000484	bacteria	Clostridium acetobutylicum DSM 1731
UP000000487	bacteria	Afipia carboxidovorans (strain OM4) (Oligotropha carboxidovorans)
UP000000488	bacteria	Myxococcus fulvus (strain ATCC BAA-855 / HW-1)
UP000006620	bacteria	Paenibacillus mucilaginosus (strain KNP414)
UP000000491	bacteria	Zymomonas mobilis subsp. pomaceae (strain ATCC 29192 / DSM 22645 / JCM 10191 / CCUG 17912 / NBRC 13757 / NCIMB 11200 / NRRL B-4491 / Barker I)
UP000006623	bacteria	Streptantibioticus cattleyicolor (strain ATCC 35852 / DSM 46488 / JCM 4925 / NBRC 14057 / NRRL 8057) (Streptomyces cattleya)
UP000000495	bacteria	Parachlamydia acanthamoebae (strain UV7)
UP000000496	bacteria	Simkania negevensis (strain ATCC VR-1471 / DSM 27360 / Z)
UP000009045	bacteria	Sinorhizobium meliloti (strain SM11)
UP000008063	eukaryota	Serpula lacrymans var. lacrymans (strain S7.3) (Dry rot fungus)
UP000008064	eukaryota	Serpula lacrymans var. lacrymans (strain S7.9) (Dry rot fungus)
UP000008065	eukaryota	Neurospora tetrasperma (strain FGSC 2508 / ATCC MYA-4615 / P0657)
UP000000498	bacteria	Mycoplasmopsis bovis (strain Hubei-1) (Mycoplasma bovis)
UP000008938	bacteria	Bifidobacterium longum subsp. longum KACC 91563
UP000008930	bacteria	Weissella koreensis (strain KACC 15510)
UP000008932	bacteria	Stutzerimonas stutzeri (strain ATCC 17588 / DSM 5190 / CCUG 11256 / JCM 5965 / LMG 11199 / NBRC 14165 / NCIMB 11358 / Stanier 221) (Pseudomonas stutzeri)
UP000000504	bacteria	Moranella endobia (strain PCIT)
UP000000507	bacteria	Streptococcus salivarius (strain JIM8777)
UP000000508	bacteria	Streptococcus salivarius (strain CCHSS3)
UP000008062	eukaryota	Zymoseptoria tritici (strain CBS 115943 / IPO323) (Speckled leaf blotch fungus) (Septoria tritici)
UP000000291	bacteria	Sulfobacillus acidophilus (strain TPY)
UP000000292	bacteria	Alicyclobacillus acidocaldarius (strain Tc-4-1) (Bacillus acidocaldarius)
UP000000293	bacteria	Streptococcus salivarius (strain 57.I)
UP000000295	bacteria	Mycoplasma leachii (strain 99/014/6)
UP000000297	bacteria	Bifidobacterium breve (strain NCIMB 8807 / UCC2003)
UP000000299	bacteria	Chlamydia trachomatis (strain L2c)
UP000000300	bacteria	Streptococcus thermophilus JIM 8232
UP000000301	bacteria	Mycobacterium tuberculosis (strain CCDC5079)
UP000008879	bacteria	Shewanella baltica OS117
UP000008880	bacteria	Cutibacterium acnes 6609
UP000008881	bacteria	Klebsiella aerogenes (strain ATCC 13048 / DSM 30053 / CCUG 1429 / JCM 1235 / KCTC 2190 / NBRC 13534 / NCIMB 10102 / NCTC 10006 / CDC 819-56) (Enterobacter aerogenes)
UP000008886	bacteria	Corynebacterium ulcerans 809
UP000008887	bacteria	Corynebacterium ulcerans (strain BR-AD22)
UP000008888	bacteria	Methylomonas methanica (strain DSM 25384 / MC09)
UP000008889	archaea	Methanococcus maripaludis X1
UP000008895	bacteria	Capnocytophaga canimorsus (strain 5)
UP000008984	eukaryota	Trichoderma reesei (strain QM6a) (Filamentous fungus) (Hypocrea jecorina)
UP000006135	bacteria	Acidithiobacillus caldus (strain SM-1)
UP000006657	bacteria	Odoribacter splanchnicus (strain ATCC 29572 / DSM 20712 / CIP 104287 / JCM 15291 / NCTC 10825 / 1651/6) (Bacteroides splanchnicus)
UP000008392	bacteria	Collimonas fungivorans (strain Ter331)
UP000006659	bacteria	Corynebacterium variabile (strain DSM 44702 / CIP 107183 / JCM 12073 / NCIMB 30131) (Corynebacterium mooreparkense)
UP000008394	bacteria	Bifidobacterium animalis subsp. lactis CNCM I-2494
UP000006138	bacteria	Amycolatopsis mediterranei (strain S699) (Nocardia mediterranei)
UP000009069	bacteria	Cutibacterium acnes 266
UP000000304	eukaryota	Drosophila simulans (Fruit fly)
UP000000865	bacteria	Rickettsia conorii subsp. heilongjiangensis (strain ATCC VR-1524 / 054) (Rickettsia heilongjiangensis)
UP000000873	bacteria	Corynebacterium pseudotuberculosis PAT10
UP000001437	bacteria	Bacillus amyloliquefaciens XH7
UP000001633	bacteria	Xanthomonas campestris pv. raphani 756C
UP000001644	bacteria	Paenibacillus polymyxa (strain M1)
UP000002489	eukaryota	Fusarium oxysporum (strain Fo5176) (Fusarium vascular wilt)
UP000002491	bacteria	Yersinia pestis A1122
UP000008520	bacteria	Lactococcus garvieae (strain Lg2) (Enterococcus seriolicida)
UP000008521	bacteria	Lactococcus garvieae (strain ATCC 49156 / DSM 6783 / JCM 8735 / NCIMB 13208 / YT-3) (Enterococcus seriolicida)
UP000000692	bacteria	Ketogulonicigenium vulgare (strain WSH-001)
UP000001075	eukaryota	Cricetulus griseus (Chinese hamster) (Cricetulus barabensis griseus)
UP000008907	bacteria	Mycoplasma putrefaciens (strain ATCC 15718 / NCTC 10155 / C30 KS-1 / KS-1)
UP000000707	eukaryota	Candida tenuis (strain ATCC 10573 / BCRC 21748 / CBS 615 / JCM 9827 / NBRC 10315 / NRRL Y-1498 / VKM Y-70) (Yeast) (Yamadazyma tenuis)
UP000008532	bacteria	Helicobacter pylori Puno120
UP000008533	bacteria	Helicobacter pylori Puno135
UP000008534	bacteria	Helicobacter pylori SNT49
UP000008784	eukaryota	Arthrobotrys oligospora (strain ATCC 24927 / CBS 115.81 / DSM 1491) (Nematode-trapping fungus) (Didymozoophaga oligospora)
UP000001608	eukaryota	Saccharomyces cerevisiae (strain Kyokai no. 7 / NBRC 101557) (Baker's yeast)
UP000001610	eukaryota	Cordyceps militaris (strain CM01) (Caterpillar fungus)
UP000001611	eukaryota	Verticillium dahliae (strain VdLs.17 / ATCC MYA-4575 / FGSC 10137) (Verticillium wilt)
UP000001269	bacteria	Buchnera aphidicola str. Ak (Acyrthosiphon kondoi)
UP000006139	bacteria	Buchnera aphidicola str. Ua (Uroleucon ambrosiae)
UP000001276	bacteria	Xanthomonas euvesicatoria pv. citrumelo F1
UP000008178	bacteria	Roseburia hominis (strain DSM 16839 / JCM 17582 / NCIMB 14029 / A2-183)
UP000001277	bacteria	Rhodospirillum rubrum (strain F11)
UP000001278	bacteria	Bifidobacterium animalis subsp. lactis BLC1
UP000001279	bacteria	Ligilactobacillus ruminis (strain ATCC 27782 / RF3) (Lactobacillus ruminis)
UP000001280	bacteria	Rhodothermus marinus (strain SG0.5JP17-172)
UP000001283	bacteria	Priestia megaterium (strain WSH-002) (Bacillus megaterium)
UP000009186	bacteria	Flavobacterium branchiophilum (strain FL-15)
UP000001285	bacteria	Fructilactobacillus sanfranciscensis (strain TMW 1.1304) (Lactobacillus sanfranciscensis)
UP000001286	bacteria	Listeria ivanovii (strain ATCC BAA-678 / PAM 55)
UP000009194	bacteria	Aliarcobacter butzleri ED-1
UP000008909	eukaryota	Clonorchis sinensis (Chinese liver fluke)
UP000009044	bacteria	Komagataeibacter medellinensis (strain NBRC 3288 / BCRC 11682 / LMG 1693 / Kondo 51) (Gluconacetobacter medellinensis)
UP000009283	bacteria	Heyndrickxia coagulans 36D1
UP000009286	bacteria	Micavibrio aeruginosavorus (strain ARL-13)
UP000009287	bacteria	Chlamydia trachomatis serovar A (strain A2497)
UP000002651	bacteria	Bacillus spizizenii (strain DSM 15029 / JCM 12233 / NBRC 101239 / NRRL B-23049 / TU-B-10) (Bacillus subtilis subsp. spizizenii)
UP000002652	bacteria	Bacillus subtilis subsp. subtilis str. RO-NN-1
UP000002655	bacteria	Corynebacterium pseudotuberculosis CIP 52.97
UP000002656	bacteria	Corynebacterium pseudotuberculosis 42/02-A
UP000002659	bacteria	Rickettsia japonica (strain ATCC VR-1363 / YH)
UP000002663	bacteria	Tetragenococcus halophilus (strain DSM 20338 / JCM 20259 / NCIMB 9735 / NBRC 12172) (Pediococcus halophilus)
UP000007093	bacteria	Acidaminococcus intestini (strain RyC-MR95)
UP000008316	bacteria	Burkholderia gladioli (strain BSR3)
UP000006908	bacteria	Gallibacterium anatis (strain UMN179) (Pasteurella anatis)
UP000008317	bacteria	Treponema paraluiscuniculi (strain Cuniculi A)
UP000008318	bacteria	Brucella melitensis (strain M5-90)
UP000008849	bacteria	Cutibacterium acnes subsp. defendens ATCC 11828
UP000008850	bacteria	Pelagibacterium halotolerans (strain DSM 22347 / JCM 15775 / CGMCC 1.7692 / B2)
UP000008851	bacteria	Xanthomonas oryzae pv. oryzicola (strain BLS256)
UP000005890	eukaryota	Emericella nidulans (strain FGSC A4 / ATCC 38163 / CBS 112.46 / NRRL 194 / M139) (Aspergillus nidulans)
UP000008336	bacteria	Chlamydophila psittaci (strain ATCC VR-125 / 6BC) (Chlamydia psittaci)
UP000007730	bacteria	Afipia carboxidovorans (strain ATCC 49405 / DSM 1227 / KCTC 32145 / OM5) (Oligotropha carboxidovorans)
UP000008992	viruses	Human cytomegalovirus (strain AD169) (HHV-5) (Human herpesvirus 5)
UP000007104	bacteria	Brucella suis biovar 1 (strain 1330)
UP000008511	bacteria	Brucella melitensis biotype 1 (strain ATCC 23456 / CCUG 17765 / NCTC 10094 / 16M)
UP000008513	eukaryota	Neurospora tetrasperma (strain FGSC 2509 / P0656)
UP000006813	eukaryota	Heterocephalus glaber (Naked mole rat)
UP000009038	eukaryota	Aspergillus niger (strain ATCC 1015 / CBS 113.46 / FGSC A1144 / LSHB Ac4 / NCTC 3858a / NRRL 328 / USDA 3528.7)
UP000009130	eukaryota	Macaca fascicularis (Crab-eating macaque) (Cynomolgus monkey)
UP000009131	eukaryota	Mixia osmundae (strain CBS 9802 / IAM 14324 / JCM 22182 / KY 12970)
UP000006812	eukaryota	Aspergillus kawachii (strain NBRC 4308) (White koji mold) (Aspergillus awamori var. kawachi)
UP000007319	bacteria	Azospirillum baldaniorum
UP000005663	bacteria	Bradyrhizobium japonicum USDA 6
UP000005667	bacteria	Azospirillum lipoferum (strain 4B)
UP000005869	bacteria	Lacticaseibacillus rhamnosus ATCC 8530
UP000005870	bacteria	Pseudoxanthomonas spadix (strain BD-a59)
UP000005871	bacteria	Corynebacterium pseudotuberculosis 1/06-A
UP000005872	bacteria	Pantoea ananatis PA13
UP000005873	bacteria	Salmonella pullorum (strain RKS5078 / SGSC2294)
UP000005875	bacteria	Leuconostoc mesenteroides subsp. mesenteroides J18
UP000005876	bacteria	Paenibacillus terrae (strain HPL-003)
UP000007148	eukaryota	Serendipita indica (strain DSM 11827) (Root endophyte fungus) (Piriformospora indica)
UP000007149	bacteria	Parageobacillus thermoglucosidasius (strain C56-YS93) (Geobacillus thermoglucosidasius)
UP000007150	bacteria	Sphingobium chlorophenolicum L-1
UP000008177	eukaryota	Botrytis cinerea (strain T4) (Noble rot fungus) (Botryotinia fuckeliana)
UP000008181	eukaryota	Thermothielavioides terrestris (strain ATCC 38088 / NRRL 8126) (Thielavia terrestris)
UP000007105	bacteria	Mycoplasmoides pneumoniae 309
UP000007113	bacteria	Granulicella mallensis (strain ATCC BAA-1857 / DSM 23137 / MP5ACTX8)
UP000007114	bacteria	Lactococcus cremoris subsp. cremoris A76
UP000005628	bacteria	Leptospira interrogans serogroup Icterohaemorrhagiae serovar Lai (strain IPAV)
UP000005629	archaea	Haloarcula hispanica (strain ATCC 33960 / DSM 4426 / JCM 8911 / NBRC 102182 / NCIMB 2187 / VKM B-1755)
UP000005633	bacteria	Azospira oryzae (strain ATCC BAA-33 / DSM 13638 / PS) (Dechlorosoma suillum)
UP000005636	bacteria	Geobacillus thermoleovorans CCB_US3_UF5
UP000005637	bacteria	Heyndrickxia coagulans (strain 2-6) (Weizmannia coagulans)
UP000005216	bacteria	Borreliella afzelii (strain PKo) (Borrelia afzelii)
UP000005435	bacteria	Acetivibrio clariflavus (strain DSM 19732 / NBRC 101661 / EBR45) (Clostridium clariflavum)
UP000005436	bacteria	Tannerella forsythia (strain ATCC 43037 / JCM 10827 / CCUG 21028 A / KCTC 5666 / FDC 338) (Bacteroides forsythus)
UP000005437	bacteria	Pseudomonas ogarae (strain DSM 112162 / CECT 30235 / F113)
UP000005438	bacteria	Niastella koreensis (strain DSM 17620 / KACC 11465 / NBRC 106392 / GR20-10)
UP000005439	bacteria	Sulfobacillus acidophilus (strain ATCC 700253 / DSM 10332 / NAL)
UP000005442	bacteria	Mycolicibacterium rhodesiae (strain NBB3) (Mycobacterium rhodesiae)
UP000005443	bacteria	Rickettsia slovaca (strain 13-B)
UP000005444	bacteria	Pediococcus claussenii (strain ATCC BAA-344 / DSM 14800 / JCM 18046 / KCTC 3811 / LMG 21948 / P06)
UP000007735	bacteria	Sinorhizobium fredii (strain HH103)
UP000007841	bacteria	Klebsiella pneumoniae subsp. pneumoniae (strain HS11286)
UP000007842	bacteria	Streptantibioticus cattleyicolor (strain ATCC 35852 / DSM 46488 / JCM 4925 / NBRC 14057 / NRRL 8057) (Streptomyces cattleya)
UP000007844	bacteria	Desulfocurvibacter africanus subsp. africanus str. Walvis Bay
UP000005638	bacteria	Flavobacterium columnare (strain ATCC 49512 / CIP 103533 / TG 44/87)
UP000007846	bacteria	Mesomycoplasma hyorhinis GDL-1
UP000007847	bacteria	Aggregatibacter actinomycetemcomitans ANH9381
UP000007849	bacteria	Cutibacterium acnes TypeIA2 P.acn33
UP000007852	bacteria	Cutibacterium acnes TypeIA2 P.acn31
UP000007853	bacteria	Cutibacterium acnes TypeIA2 P.acn17
UP000007861	bacteria	Pantoea ananatis LMG 5342
UP000007865	bacteria	Chlamydia trachomatis serovar A (strain A2497)
UP000007866	bacteria	Corynebacterium diphtheriae (strain BH8)
UP000007867	bacteria	Corynebacterium diphtheriae (strain INCA 402)
UP000007868	bacteria	Corynebacterium diphtheriae (strain 241)
UP000007869	bacteria	Corynebacterium diphtheriae (strain 31A)
UP000009010	bacteria	Rahnella aquatilis (strain ATCC 33071 / DSM 4594 / JCM 1683 / NBRC 105701 / NCIMB 13365 / CIP 78.65)
UP000008359	bacteria	Corynebacterium pseudotuberculosis 3/99-5
UP000008361	bacteria	Bacillus velezensis CAU B946
UP000007605	eukaryota	Arabidopsis thaliana (Mouse-ear cress)
UP000007153	bacteria	Corynebacterium diphtheriae (strain PW8)
UP000007154	bacteria	Corynebacterium diphtheriae (strain HC04)
UP000007155	bacteria	Corynebacterium diphtheriae (strain VA01)
UP000007156	bacteria	Corynebacterium diphtheriae (strain CDCE 8392)
UP000007157	bacteria	Corynebacterium diphtheriae (strain HC01)
UP000007158	bacteria	Corynebacterium diphtheriae (strain HC02)
UP000007159	bacteria	Corynebacterium diphtheriae (strain HC03)
UP000007160	bacteria	Corynebacterium diphtheriae (strain ATCC 27012 / C7 (beta))
UP000007752	eukaryota	Oryza sativa subsp. japonica (Rice)
UP000006791	bacteria	Chloracidobacterium thermophilum (strain B)
UP000006792	bacteria	Vibrio cholerae LMA3984-4
UP000006796	bacteria	Brucella melitensis NI
UP000006798	bacteria	Cupriavidus necator (strain ATCC 43291 / DSM 13513 / CCUG 52238 / LMG 8453 / N-1) (Ralstonia eutropha)
UP000006800	bacteria	Vibrio anguillarum (strain ATCC 68554 / 775) (Listonella anguillarum)
UP000006803	bacteria	Limnospira platensis (strain NIES-39 / UTEX 3086 / IAM M-135) (Arthrospira platensis)
UP000006805	bacteria	Bacillus subtilis subsp. natto (strain BEST195)
UP000006806	bacteria	Borreliella garinii BgVir
UP000006807	bacteria	Brucella abortus A13334
UP000006808	bacteria	Brucella canis HSK A52141
UP000006809	bacteria	Brucella suis VBI22
UP000006810	bacteria	Mycoplasmopsis fermentans (strain ATCC 19989 / NBRC 14854 / NCTC 10117 / PG18) (Mycoplasma fermentans)
UP000006811	bacteria	Buchnera aphidicola (Cinara tujafilina)
UP000007174	eukaryota	Colletotrichum higginsianum (strain IMI 349063) (Crucifer anthracnose fungus)
UP000008189	bacteria	Lactococcus lactis subsp. lactis IO-1
UP000008190	bacteria	Nocardia cyriacigeorgica (strain GUH-2)
UP000008191	bacteria	Streptococcus infantarius (strain CJ18)
UP000009055	bacteria	Melissococcus plutonius (strain DAT561)
UP000009061	bacteria	Wigglesworthia glossinidia endosymbiont of Glossina morsitans morsitans (Yale colony)
UP000009154	bacteria	Gordonia polyisoprenivorans (strain DSM 44266 / VH2)
UP000007304	eukaryota	Exophiala dermatitidis (strain ATCC 34100 / CBS 525.76 / NIH/UT8656) (Black yeast) (Wangiella dermatitidis)
UP000005221	eukaryota	Candida parapsilosis (strain CDC 317 / ATCC MYA-4646) (Yeast) (Monilia parapsilosis)
UP000005622	eukaryota	Nematocida ausubeli (strain ATCC PRA-371 / ERTm2) (Nematode killer fungus)
UP000007517	bacteria	Blastococcus saxobsidens (strain DD2)
UP000007519	bacteria	Saprospira grandis (strain Lewin)
UP000007523	bacteria	Paenibacillus mucilaginosus 3016
UP000007876	bacteria	Rickettsia rickettsii str. Colombia
UP000007877	bacteria	Rickettsia rickettsii str. Brazil
UP000007878	bacteria	Rickettsia canadensis str. CA410
UP000007996	bacteria	Rickettsia rickettsii str. Hino
UP000007998	bacteria	Rickettsia rickettsii str. Arizona
UP000007999	bacteria	Rickettsia massiliae str. AZT80
UP000008000	bacteria	Rickettsia rickettsii str. Hauke
UP000008001	bacteria	Rickettsia rickettsii str. Hlp#2
UP000008002	bacteria	Mycobacterium intracellulare MOTT-02
UP000008003	bacteria	Mycobacterium paraintracellulare
UP000008004	bacteria	Mycobacterium intracellulare (strain ATCC 13950 / DSM 43223 / JCM 6384 / NCTC 13025 / 3600)
UP000008005	bacteria	Rickettsia amblyommatis (strain GAT-30V) (Rickettsia amblyommii)
UP000008006	bacteria	Rickettsia rhipicephali (strain 3-7-female6-CWPP)
UP000008007	bacteria	Rickettsia parkeri (strain Portsmouth)
UP000008009	bacteria	Corynebacterium pseudotuberculosis 316
UP000008010	bacteria	Francisella tularensis subsp. tularensis TIGB03
UP000008011	bacteria	Francisella tularensis subsp. tularensis TI0902
UP000007577	bacteria	Mycobacterium tuberculosis RGTB423
UP000007578	bacteria	Mycobacterium tuberculosis RGTB327
UP000007579	bacteria	Rickettsia typhi str. B9991CWPP
UP000007580	bacteria	Rickettsia prowazekii str. RpGvF24
UP000007581	bacteria	Rickettsia typhi str. TH1527
UP000007582	bacteria	Rickettsia prowazekii str. Dachau
UP000007583	bacteria	Rickettsia prowazekii str. GvV257
UP000007584	bacteria	Rickettsia prowazekii str. Katsinyian
UP000007585	bacteria	Rickettsia prowazekii str. BuV67-CWPP
UP000007586	bacteria	Rickettsia prowazekii str. Chernikova
UP000007587	bacteria	Corallococcus coralloides (strain ATCC 25202 / DSM 2259 / NBRC 100086 / M2) (Myxococcus coralloides)
UP000007592	bacteria	Rickettsia slovaca str. D-CWPP
UP000007598	bacteria	Bacillus amyloliquefaciens (strain Y2) (Bacillus amyloliquefaciens subsp. plantarum (strain B9601-Y2))
UP000007601	bacteria	Chlamydia trachomatis E/SW3
UP000007602	bacteria	Chlamydia trachomatis F/SW4
UP000007603	bacteria	Chlamydia trachomatis F/SW5
UP000005446	eukaryota	Glarea lozoyensis (strain ATCC 74030 / MF5533)
UP000007881	bacteria	Phycisphaera mikurensis (strain DSM 103959 / KCTC 22515 / NBRC 102666 / FYK2301M01)
UP000007883	bacteria	Rubrivivax gelatinosus (strain NBRC 100245 / IL144)
UP000007884	bacteria	Marinobacter nauticus (strain ATCC 49840 / DSM 8798 / CIP 103578 / SP17) (Marinobacter hydrocarbonoclasticus)
UP000007885	bacteria	Helicobacter pylori ELS37
UP000007886	bacteria	Bradyrhizobium cosmicum
UP000007887	bacteria	Selenomonas ruminantium subsp. lactilytica (strain NBRC 103574 / TAM6421)
UP000007888	bacteria	Corynebacterium pseudotuberculosis P54B96
UP000007384	bacteria	Fervidobacterium pennivorans (strain DSM 9078 / Ven5)
UP000007385	bacteria	Escherichia coli P12b
UP000007305	eukaryota	Zea mays (Maize)
UP000007388	bacteria	Thermus thermophilus JL-18
UP000007391	archaea	Fervidicoccus fontis (strain DSM 19380 / JCM 18336 / VKM B-2539 / Kam940)
UP000007392	bacteria	Paenibacillus mucilaginosus K02
UP000007395	bacteria	Corynebacterium pseudotuberculosis 267
UP000007397	bacteria	Halobacillus halophilus (strain ATCC 35676 / DSM 2266 / JCM 20832 / KCTC 3685 / LMG 17431 / NBRC 102448 / NCIMB 2269) (Sporosarcina halophila)
UP000009136	eukaryota	Bos taurus (Bovine)
UP000009138	eukaryota	Rhizopus delemar (strain RA 99-880 / ATCC MYA-4621 / FGSC 9543 / NRRL 43880) (Mucormycosis agent) (Rhizopus arrhizus var. delemar)
UP000009139	archaea	Pyrococcus abyssi (strain GE5 / Orsay)
UP000005005	bacteria	Corynebacterium pseudotuberculosis 31
UP000005006	bacteria	Helicobacter pylori PeCan18
UP000005007	bacteria	Helicobacter pylori Shi169
UP000005008	bacteria	Helicobacter pylori Shi112
UP000005009	bacteria	Helicobacter pylori Shi417
UP000005010	bacteria	Helicobacter cetorum (strain ATCC BAA-429 / MIT 00-7128)
UP000005011	bacteria	Helicobacter pylori HUP-B14
UP000005013	bacteria	Helicobacter cetorum (strain ATCC BAA-540 / CCUG 52418 / MIT 99-5656)
UP000005212	bacteria	Borrelia crocidurae (strain Achema)
UP000009141	bacteria	Bifidobacterium animalis subsp. animalis (strain ATCC 25527 / DSM 20104 / JCM 1190 / R101-8)
UP000009144	bacteria	Methylophaga nitratireducenticrescens
UP000005207	eukaryota	Oreochromis niloticus (Nile tilapia) (Tilapia nilotica)
UP000005215	eukaryota	Ictidomys tridecemlineatus (Thirteen-lined ground squirrel) (Spermophilus tridecemlineatus)
UP000001955	bacteria	Shimwellia blattae (strain ATCC 29907 / DSM 4481 / JCM 1650 / NBRC 105725 / CDC 9005-74) (Escherichia blattae)
UP000001956	bacteria	Helicobacter cinaedi (strain PAGU611)
UP000002865	bacteria	Streptococcus parasanguinis FW213
UP000002869	bacteria	Francisella orientalis (strain Toba 04) (Francisella noatunensis subsp. orientalis)
UP000002871	eukaryota	Nematocida parisii (strain ERTm1 / ATCC PRA-289) (Nematode killer fungus)
UP000002872	eukaryota	Nematocida parisii (strain ERTm3) (Nematode killer fungus)
UP000002877	bacteria	Cronobacter sakazakii ES15
UP000002878	bacteria	Bacillus amyloliquefaciens (strain Y2) (Bacillus amyloliquefaciens subsp. plantarum (strain B9601-Y2))
UP000002882	bacteria	Helicobacter pylori XZ274
UP000006465	bacteria	Corynebacterium pseudotuberculosis 258
UP000006469	archaea	Haloferax mediterranei (strain ATCC 33500 / DSM 1411 / JCM 8866 / NBRC 14739 / NCIMB 2177 / R-4) (Halobacterium mediterranei)
UP000005242	eukaryota	Wallemia mellicola (strain ATCC MYA-4683 / CBS 633.66) (Wallemia sebi (CBS 633.66))
UP000005258	bacteria	Tistrella mobilis (strain KA081020-065)
UP000005267	bacteria	Advenella kashmirensis (strain DSM 17095 / LMG 22695 / WT001) (Tetrathiobacter kashmirensis)
UP000005269	bacteria	Enterococcus faecium (strain ATCC BAA-472 / TX0016 / DO)
UP000006173	bacteria	Bifidobacterium bifidum BGN4
UP000006174	eukaryota	Ustilago hordei (Barley covered smut fungus)
UP000006175	archaea	Desulfurococcus amylolyticus DSM 16532
UP000006180	bacteria	Sinorhizobium fredii (strain USDA 257)
UP000006051	bacteria	Ornithobacterium rhinotracheale (strain ATCC 51463 / DSM 15997 / CCUG 23171 / CIP 104009 / LMG 9086)
UP000006052	bacteria	Alistipes finegoldii (strain DSM 17242 / JCM 16770 / CCUG 46020 / CIP 107999 / KCTC 15236 / AHN 2437)
UP000006056	bacteria	Terriglobus roseus (strain DSM 18391 / NRRL B-41598 / KBS 63)
UP000006057	bacteria	Mycolicibacterium chubuense (strain NBB4) (Mycobacterium chubuense)
UP000006063	bacteria	Stutzerimonas stutzeri CCUG 29243
UP000006065	bacteria	Corynebacterium pseudotuberculosis Cp162
UP000002812	eukaryota	Aspergillus oryzae (strain 3.042) (Yellow koji mold)
UP000002891	bacteria	Enterobacter cloacae subsp. dissolvens SDM
UP000002895	bacteria	Enterococcus hirae (strain ATCC 9790 / DSM 20160 / JCM 8729 / LMG 6399 / NBRC 3181 / NCIMB 6459 / NCDO 1258 / NCTC 12367 / WDCM 00089 / R)
UP000002896	bacteria	Mycoplasmopsis bovis HB0801
UP000002897	bacteria	Streptococcus intermedius (strain JTH08)
UP000002821	bacteria	Corynebacterium ulcerans 0102
UP000006216	archaea	Pyrococcus furiosus COM1
UP000003121	bacteria	Taylorella equigenitalis ATCC 35865
UP000003127	bacteria	Klebsiella michiganensis E718
UP000004225	bacteria	Helicobacter pylori Hp P-3b
UP000004462	bacteria	Acetivibrio thermocellus AD2
UP000004223	bacteria	Yersinia pestis PY-55
UP000002992	bacteria	Pseudomonas savastanoi pv. glycinea str. B076
UP000002993	bacteria	Lactococcus lactis subsp. lactis CNCM I-1631
UP000004215	bacteria	Gardnerella pickettii 00703C2mash
UP000004212	bacteria	Salmonella enterica subsp. enterica serovar Montevideo str. SARB31
UP000004211	bacteria	Veillonella atypica ACS-049-V-Sch6
UP000002997	bacteria	Helicobacter pylori Hp P-3
UP000004222	bacteria	Brucella abortus bv. 1 str. NI010
UP000002999	bacteria	Enterococcus faecalis TX2137
UP000003000	bacteria	Staphylococcus epidermidis VCU123
UP000004220	bacteria	Pseudomonas psychrotolerans L19
UP000004219	bacteria	Phocaeicola vulgatus CL09T03C04
UP000004218	bacteria	Corynebacterium matruchotii ATCC 14266
UP000004461	bacteria	Shigella flexneri K-272
UP000003007	bacteria	Bacillus atrophaeus C89
UP000003008	bacteria	Yersinia pestis PY-29
UP000004879	bacteria	Pseudomonas syringae pv. aceris str. M302273
UP000005075	bacteria	Yersinia pestis biovar Antiqua str. UG05-0454
UP000004875	bacteria	Burkholderia pseudomallei 576
UP000003012	bacteria	Pediococcus acidilactici MA18/5M
UP000003013	bacteria	Streptococcus pneumoniae GA13455
UP000004884	bacteria	Gardnerella vaginalis 1400E
UP000003016	bacteria	Haemophilus parahaemolyticus HK385
UP000004886	bacteria	Escherichia coli DEC4F
UP000004881	bacteria	Gordonia terrae NBRC 100016
UP000004882	bacteria	Mycobacteroides abscessus 6G-1108
UP000003022	bacteria	Streptomyces griseoaurantiacus M045
UP000004229	bacteria	Yersinia pestis PY-05
UP000004226	bacteria	Pseudoleptotrichia goodfellowii F0264
UP000004227	bacteria	Burkholderia pseudomallei 1258b
UP000003026	bacteria	Helicobacter pylori NQ4044
UP000003028	bacteria	Erysipelothrix rhusiopathiae ATCC 19414
UP000003029	bacteria	Escherichia coli 3030-1
UP000004870	bacteria	Cardiobacterium hominis (strain ATCC 15826 / DSM 8339 / NCTC 10426 / 6573)
UP000004873	bacteria	Streptococcus pneumoniae SP6-BS73
UP000003030	bacteria	Listeria ivanovii FSL F6-596
UP000004872	bacteria	Enterococcus faecalis TX0411
UP000003031	bacteria	Raoultella ornithinolytica 10-5246
UP000004868	bacteria	Salmonella enterica subsp. enterica serovar Montevideo str. OH_2009072675
UP000003034	bacteria	Escherichia coli MS 198-1
UP000003035	bacteria	Mycobacteroides abscessus subsp. massiliense CCUG 48898 = JCM 15300
UP000003037	bacteria	Helicobacter pylori CPY3281
UP000003039	bacteria	Comamonas testosteroni (strain DSM 14576 / KF-1) (Pseudomonas testosteroni)
UP000003045	bacteria	Mobiluncus mulieris ATCC 35239
UP000003681	bacteria	Helicobacter pylori Hp H-18
UP000003678	bacteria	Brucella ceti str. Cudo
UP000003242	bacteria	Megasphaera lornae
UP000003245	bacteria	Streptococcus anginosus subsp. whileyi CCUG 39159
UP000003696	bacteria	Streptococcus pneumoniae GA44194
UP000003246	bacteria	Bacteroides eggerthii 1_2_48FAA
UP000003697	bacteria	Streptococcus vestibularis ATCC 49124
UP000003698	bacteria	Streptococcus pneumoniae GA40563
UP000003249	bacteria	Aggregatibacter actinomycetemcomitans serotype b str. I23C
UP000003691	bacteria	Escherichia coli MS 145-7
UP000003692	bacteria	Edwardsiella tarda ATCC 23685
UP000003693	bacteria	Helicobacter pylori Hp H-27
UP000004431	bacteria	Fannyhessea vaginae PB189-T1-4
UP000003253	bacteria	Streptococcus pneumoniae GA41317
UP000003254	bacteria	[Ruminococcus] lactaris ATCC 29176
UP000003689	bacteria	Yersinia pestis PY-42
UP000003690	bacteria	Streptococcus pneumoniae GA16833
UP000004430	bacteria	Yersinia pestis biovar Orientalis str. IP275
UP000003684	bacteria	Lactobacillus gasseri 224-1
UP000003257	bacteria	Sulfitobacter indolifex HEL-45
UP000003258	bacteria	Haemophilus haemolyticus M19501
UP000003686	bacteria	Staphylococcus aureus O11
UP000003687	bacteria	Mycobacteroides abscessus 3A-0119-R
UP000003468	bacteria	Enterobacter cancerogenus ATCC 35316
UP000003264	bacteria	Staphylococcus aureus subsp. aureus 21318
UP000003265	bacteria	Bacillus licheniformis WX-02
UP000003465	bacteria	Pseudomonas amygdali pv. mori str. 301020
UP000003464	bacteria	Mycobacteroides abscessus 6G-0125-R
UP000003463	bacteria	Mycobacteroides abscessus 5S-0422
UP000003462	bacteria	Helicobacter pylori Hp H-30
UP000003270	bacteria	Yersinia pestis PY-32
UP000003273	bacteria	Microcystis aeruginosa PCC 9806
UP000003460	bacteria	Alloprevotella tannerae ATCC 51259
UP000003274	bacteria	Microcystis aeruginosa PCC 7941
UP000003458	bacteria	Escherichia coli MS 60-1
UP000003457	bacteria	Bifidobacterium dentium JCVIHMP022
UP000003676	bacteria	Desulfovibrio piger ATCC 29098
UP000003279	bacteria	Staphylococcus aureus subsp. aureus IS-24
UP000003675	bacteria	Limosilactobacillus antri DSM 16041
UP000003285	bacteria	Yersinia pestis PY-07
UP000003286	bacteria	Geobacter metallireducens RCH3
UP000003477	bacteria	Crocosphaera watsonii WH 0003
UP000003287	bacteria	Streptococcus constellatus subsp. pharyngis SK1060 = CCUG 46377
UP000004428	bacteria	Salmonella enterica subsp. enterica serovar Montevideo str. CT_02035320
UP000003288	bacteria	Caminibacter mediatlanticus TB-2
UP000003291	bacteria	Streptococcus infantis SK1302
UP000003293	bacteria	Escherichia coli MS 116-1
UP000004427	bacteria	Brevibacillus laterosporus GI-9
UP000003295	bacteria	Collinsella intestinalis DSM 13280
UP000003299	bacteria	Xanthomonas vesicatoria ATCC 35937
UP000003301	bacteria	Fusobacterium periodonticum 2_1_31
UP000003302	bacteria	Shigella flexneri CDC 796-83
UP000003480	bacteria	Microcystis aeruginosa PCC 9443
UP000003439	bacteria	Mycobacteroides abscessus 5S-1212
UP000003481	bacteria	Borreliella spielmanii A14S
UP000003442	bacteria	Actinobacillus pleuropneumoniae serovar 1 str. 4074
UP000003486	bacteria	Streptococcus pneumoniae NP127
UP000003489	archaea	Methanobrevibacter smithii DSM 2375
UP000003490	bacteria	[Clostridium] leptum DSM 753
UP000003452	bacteria	Phocaeicola plebeius (strain DSM 17135 / JCM 12973 / CCUG 54634 / M2) (Bacteroides plebeius)
UP000003491	bacteria	Lactobacillus johnsonii ATCC 33200
UP000003492	bacteria	Escherichia coli O103:H25 str. CVM9340
UP000003454	bacteria	Yersinia pestis PY-66
UP000003456	bacteria	Escherichia coli MS 175-1
UP000003496	bacteria	Pseudomonas amygdali pv. aesculi str. 0893_23
UP000003447	bacteria	Ureaplasma urealyticum serovar 5 str. ATCC 27817
UP000003499	bacteria	Pediococcus pentosaceus IE-3
UP000003500	bacteria	Streptococcus pneumoniae GA19077
UP000004423	bacteria	Streptococcus canis FSL Z3-227
UP000003449	bacteria	Rhodanobacter thiooxydans LCS2
UP000003503	bacteria	Dialister micraerophilus DSM 19965
UP000003504	bacteria	Yersinia pestis PY-61
UP000003505	bacteria	Selenomonas sputigena (strain ATCC 35185 / DSM 20758 / CCUG 44933 / VPI D19B-28)
UP000003234	bacteria	Enterococcus faecalis TX0645
UP000003233	bacteria	Fusobacterium ulcerans 12-1B
UP000003507	bacteria	Vibrio splendidus ATCC 33789
UP000004420	bacteria	Streptococcus pneumoniae GA44500
UP000003509	bacteria	Streptococcus pneumoniae GA40410
UP000003510	bacteria	Enterococcus faecalis DAPTO 516
UP000003229	bacteria	Streptococcus pneumoniae GA41301
UP000003515	bacteria	Vibrio orientalis CIP 102891 = ATCC 33934
UP000003232	bacteria	Streptococcus agalactiae CJB111
UP000003231	bacteria	Yersinia pestis PY-08
UP000003230	bacteria	Mycobacteroides abscessus 3A-0731
UP000003520	bacteria	Yersinia pestis PY-16
UP000003434	bacteria	Lachnoanaerobaculum saburreum DSM 3986
UP000003435	bacteria	Salmonella enterica subsp. enterica serovar Montevideo str. 42N
UP000003521	bacteria	Campylobacter coli JV20
UP000003433	bacteria	Salmonella enterica subsp. enterica serovar Newport str. CVM 33953
UP000003522	bacteria	Streptococcus pneumoniae GA44511
UP000003524	bacteria	Listeria monocytogenes FSL F2-208
UP000003525	bacteria	Gardnerella vaginalis 75712
UP000004422	bacteria	Salmonella enterica subsp. enterica serovar Typhimurium str. TN061786
UP000003526	bacteria	Streptococcus pneumoniae NP070
UP000003528	bacteria	Staphylococcus epidermidis IS-250
UP000003530	bacteria	Streptococcus sanguinis SK150
UP000003431	bacteria	Escherichia coli O104:H4 str. 11-4632 C5
UP000003531	bacteria	Ligilactobacillus salivarius DSM 20555 = ATCC 11741
UP000003532	bacteria	Salmonella enterica subsp. enterica serovar Inverness str. R8-3668
UP000003430	bacteria	Yersinia pestis PY-102
UP000003536	bacteria	Salmonella enterica subsp. enterica serovar Wandsworth str. A4-580
UP000003542	bacteria	Campylobacter jejuni subsp. jejuni 327
UP000003735	bacteria	Streptococcus pneumoniae GA43264
UP000003737	bacteria	Enterococcus faecalis TX2134
UP000003212	bacteria	Escherichia coli O111:H11 str. CVM9534
UP000003213	bacteria	Pseudomonas lactis
UP000003741	bacteria	Bacteroides cellulosilyticus CL02T12C19
UP000003742	bacteria	Yersinia pestis CA88-4125
UP000003210	bacteria	Helicobacter pylori Hp H-23
UP000003744	bacteria	Anaerococcus tetradius ATCC 35098
UP000003211	bacteria	Staphylococcus aureus subsp. aureus IS-91
UP000004416	bacteria	Desulfitobacterium hafniense DP7
UP000003745	bacteria	Clostridium perfringens WAL-14572
UP000003218	bacteria	Salmonella enterica subsp. enterica serovar Mississippi str. A4-633
UP000003748	bacteria	Fusobacterium periodonticum ATCC 33693
UP000003219	bacteria	Yersinia pestis PY-98
UP000003750	bacteria	Streptococcus pneumoniae GA13224
UP000003215	bacteria	Helicobacter pylori Hp A-27
UP000003751	archaea	Haladaptatus paucihalophilus DX253
UP000003752	bacteria	Lentilactobacillus hilgardii (strain ATCC 8290 / DSM 20176 / CCUG 30140 / JCM 1155 / KCTC 3500 / NBRC 15886 / NCIMB 8040 / NRRL B-1843 / 9)
UP000003755	bacteria	Blautia hansenii DSM 20583
UP000003757	bacteria	Escherichia coli MS 185-1
UP000003221	bacteria	Salmonella enterica subsp. enterica serovar Montevideo str. S5-403
UP000003223	bacteria	Mycobacteroides abscessus 5S-1215
UP000003186	bacteria	Comamonas testosteroni ATCC 11996
UP000003921	bacteria	Salmonella enterica subsp. enterica serovar Johannesburg str. S5-703
UP000003763	bacteria	[Clostridium] citroniae WAL-17108
UP000002990	bacteria	Staphylococcus aureus subsp. aureus ATCC BAA-39
UP000003764	bacteria	Aerococcus viridans (strain ATCC 11563 / DSM 20340 / CCUG 4311 / JCM 20461 / NBRC 12219 / NCTC 8251 / M1)
UP000003765	bacteria	Klebsiella pneumoniae subsp. rhinoscleromatis ATCC 13884
UP000003767	bacteria	Yersinia pestis PY-53
UP000003769	bacteria	Vibrio mediterranei AK1
UP000003770	bacteria	Mycobacteroides abscessus 47J26
UP000003773	bacteria	Bifidobacterium adolescentis L2-32
UP000003774	bacteria	Yersinia pestis PY-63
UP000003777	bacteria	Escherichia coli DEC11E
UP000003191	bacteria	Bifidobacterium breve DSM 20213 = JCM 1192
UP000003190	bacteria	Salmonella enterica subsp. enterica serovar Montevideo str. 81038-01
UP000003778	bacteria	Haemophilus parainfluenzae HK2019
UP000003782	bacteria	Helicobacter pylori Hp P-2b
UP000003922	bacteria	Crocosphaera watsonii WH 8501
UP000003789	bacteria	Photobacterium profundum 3TCK
UP000003790	bacteria	Pseudomonas chlororaphis O6
UP000003791	bacteria	Listeria monocytogenes FSL R2-503
UP000003205	bacteria	Klebsiella oxytoca 10-5245
UP000003792	bacteria	Brucella abortus bv. 1 str. NI486
UP000003793	bacteria	Coprococcus comes ATCC 27758
UP000003203	bacteria	Helicobacter pylori Hp M9
UP000003923	bacteria	Lactobacillus delbrueckii subsp. bulgaricus CNCM I-1519
UP000003202	bacteria	Helicobacter pylori NQ4110
UP000003798	bacteria	Haemophilus influenzae R3021
UP000003803	bacteria	Anaerotruncus colihominis DSM 17241
UP000003804	bacteria	Bifidobacterium breve CECT 7263
UP000003995	bacteria	Burkholderia mallei GB8 horse 4
UP000002969	bacteria	Chryseobacterium gleum ATCC 35910
UP000002970	bacteria	Clostridium symbiosum (strain WAL-14163)
UP000002971	bacteria	Ligilactobacillus ruminis SPM0211
UP000003998	bacteria	Vibrio cholerae NCTC 8457
UP000004000	bacteria	Ureaplasma urealyticum serovar 2 str. ATCC 27814
UP000002973	bacteria	Streptococcus anginosus F0211
UP000002974	bacteria	Salmonella enterica subsp. enterica serovar Montevideo str. 80959-06
UP000004001	bacteria	Hoylesella timonensis CRIS 5C-B1
UP000004002	bacteria	Streptococcus pneumoniae GA11856
UP000002976	bacteria	Campylobacter jejuni subsp. jejuni LMG 23216
UP000002979	bacteria	Collinsella aerofaciens (strain ATCC 25986 / DSM 3979 / JCM 10188 / KCTC 3647 / NCTC 11838 / VPI 1003)
UP000004011	bacteria	Xylella fastidiosa EB92.1
UP000002980	bacteria	Streptococcus pneumoniae GA02254
UP000002982	bacteria	Shigella flexneri K-671
UP000003918	bacteria	Yersinia pestis PY-59
UP000004015	bacteria	Helicobacter pylori Hp P-1
UP000004016	bacteria	Dorea longicatena DSM 13814
UP000004017	bacteria	Escherichia coli 1827-70
UP000004018	bacteria	Megasphaera lornae
UP000004019	bacteria	Phocaeicola dorei CL03T12C01
UP000004020	bacteria	Aggregatibacter actinomycetemcomitans serotype d str. I63B
UP000002989	bacteria	Yersinia pestis PY-72
UP000004021	bacteria	Escherichia coli EPECa12
UP000004022	bacteria	Brucella abortus bv. 1 str. NI435a
UP000004026	bacteria	Helicobacter pylori CPY6311
UP000004028	archaea	Methanobrevibacter smithii DSM 2374
UP000004029	bacteria	Helicobacter pylori Hp H-3
UP000004030	bacteria	Novosphingobium pentaromativorans US6-1
UP000004031	bacteria	Campylobacter coli 7--1
UP000004033	bacteria	Mycolicibacterium phlei RIVM601174
UP000002947	bacteria	Leuconostoc citreum LBAE C10
UP000003913	bacteria	Helicobacter pylori Hp M4
UP000002946	bacteria	Streptococcus oralis SK10
UP000004037	bacteria	Mycobacteroides abscessus 5S-0921
UP000004038	bacteria	Sinorhizobium meliloti CCNWSX0020
UP000002949	bacteria	Mesorhizobium amorphae CCNWGS0123
UP000004039	bacteria	Escherichia coli DEC8E
UP000004040	bacteria	Mycobacteroides abscessus 4S-0303
UP000004042	bacteria	Streptococcus pneumoniae 6901-05
UP000002958	bacteria	Mycobacteroides abscessus subsp. bolletii 2B-0307
UP000002957	bacteria	Ureaplasma urealyticum serovar 12 str. ATCC 33696
UP000004047	bacteria	Microcystis aeruginosa PCC 9701
UP000003914	bacteria	Bacillus spizizenii ATCC 6633 = JCM 2499
UP000004049	bacteria	Streptococcus pneumoniae Netherlands15B-37
UP000002966	bacteria	Enterococcus faecalis TX0312
UP000004051	bacteria	Helicobacter pylori (strain B128)
UP000002965	bacteria	Bacteroides caccae CL03T12C61
UP000003915	bacteria	Salmonella enterica subsp. enterica serovar Uganda str. R8-3404
UP000002963	bacteria	Helicobacter pylori Hp M1
UP000004053	bacteria	Escherichia coli MS 153-1
UP000004207	bacteria	Kingella kingae ATCC 23330
UP000004206	bacteria	Peptostreptococcus anaerobius 653-L
UP000004055	bacteria	Staphylococcus lugdunensis M23590
UP000004233	bacteria	Streptococcus pneumoniae GA17457
UP000004235	bacteria	Escherichia coli O103:H2 str. CVM9450
UP000004236	bacteria	Enterococcus faecium (strain ATCC BAA-472 / TX0016 / DO)
UP000004204	bacteria	Yersinia enterocolitica subsp. palearctica PhRBD_Ye1
UP000004237	bacteria	Escherichia coli MS 200-1
UP000004203	bacteria	Lactobacillus delbrueckii subsp. bulgaricus CNCM I-1632
UP000004459	bacteria	Flavonifractor plautii ATCC 29863
UP000004201	bacteria	Escherichia coli DEC2A
UP000004241	bacteria	Escherichia coli DEC8B
UP000004242	bacteria	Listeria monocytogenes serotype 4b str. H7858
UP000004244	bacteria	Streptococcus pneumoniae GA04375
UP000004245	bacteria	Prescottella equi ATCC 33707
UP000004246	bacteria	Escherichia coli MS 69-1
UP000004198	bacteria	Clostridium carboxidivorans P7
UP000004196	bacteria	Yersinia pestis PY-65
UP000004249	bacteria	Escherichia coli O104:H4 str. 11-4623
UP000004195	bacteria	Streptococcus pneumoniae GA13499
UP000004193	bacteria	Salmonella enterica subsp. enterica serovar Newport str. CVM 19593
UP000004191	bacteria	Helcococcus kunzii ATCC 51366
UP000004458	bacteria	Helicobacter pylori NCTC 11637 = CCUG 17874 = ATCC 43504 = JCM 12093
UP000004254	bacteria	Listeria monocytogenes FSL J2-071
UP000004256	bacteria	Gardnerella vaginalis 284V
UP000004257	bacteria	Vibrio cholerae INDRE 91/1
UP000004259	bacteria	Ruminococcus albus 8
UP000004260	bacteria	Helicobacter pylori NQ4053
UP000004457	bacteria	Neisseria flavescens NRL30031/H210
UP000004265	bacteria	Shewanella baltica OS625
UP000004266	bacteria	Helicobacter pylori Hp M5
UP000004177	bacteria	Helicobacter pylori Hp H-6
UP000004269	bacteria	Streptococcus pneumoniae GA47976
UP000006035	bacteria	Limosilactobacillus oris F0423
UP000006034	bacteria	Bilophila wadsworthia (strain 3_1_6)
UP000004456	bacteria	Staphylococcus aureus subsp. aureus 21266
UP000004273	bacteria	Enterococcus faecium TX0133C
UP000004274	bacteria	Streptococcus cristatus ATCC 51100
UP000006033	bacteria	Shigella sonnei 4822-66
UP000006030	bacteria	Actinobacillus pleuropneumoniae serovar 11 str. 56153
UP000004280	bacteria	Streptococcus agalactiae 515
UP000006031	bacteria	Streptococcus agalactiae H36B
UP000004283	bacteria	Leuconostoc mesenteroides subsp. cremoris ATCC 19254
UP000004285	bacteria	Ureaplasma urealyticum serovar 7 str. ATCC 27819
UP000006027	bacteria	Enterococcus faecalis TX1322
UP000006029	bacteria	Salmonella enterica subsp. enterica serovar Newport str. CVM 21538
UP000006028	bacteria	Faecalibacterium cf. prausnitzii KLE1255
UP000004286	bacteria	Helicobacter pylori Hp P-4d
UP000004287	bacteria	Salmonella enterica subsp. enterica serovar Montevideo str. CT_02035321
UP000004290	bacteria	Streptococcus equinus ATCC 700338
UP000004453	bacteria	Escherichia coli DEC3E
UP000004299	bacteria	Helicobacter pylori NQ4228
UP000006021	bacteria	Streptococcus pneumoniae GA49138
UP000004467	bacteria	Mycoplasmopsis canis UF33
UP000004470	bacteria	Pediococcus acidilactici DSM 20284
UP000004471	bacteria	Pseudomonas syringae pv. japonica str. M301072
UP000006023	bacteria	Gordonia amarae NBRC 15530
UP000006015	bacteria	Corynebacterium ammoniagenes DSM 20306
UP000004473	bacteria	Neisseria sicca VK64
UP000004476	bacteria	Leuconostoc citreum LBAE E16
UP000004477	bacteria	Segatella copri DSM 18205
UP000004452	bacteria	Yersinia pestis biovar Orientalis str. India 195
UP000006018	bacteria	Yersinia pestis PY-113
UP000004479	bacteria	Aggregatibacter aphrophilus ATCC 33389
UP000006017	bacteria	Mycobacteroides abscessus 3A-0122-S
UP000004480	bacteria	Shigella sonnei 3233-85
UP000004483	bacteria	Limosilactobacillus vaginalis DSM 5837 = ATCC 49540
UP000006007	bacteria	Enterococcus faecalis TX0470
UP000006008	bacteria	Alistipes indistinctus YIT 12060
UP000006002	bacteria	Blautia obeum ATCC 29174
UP000004489	bacteria	Xanthomonas citri pv. aurantifolii str. ICPB 11122
UP000006003	bacteria	Salmonella enterica subsp. enterica serovar Give str. S5-487
UP000006000	bacteria	Eubacterium ventriosum ATCC 27560
UP000004493	bacteria	Helicobacter pylori Hp A-5
UP000006004	bacteria	Gemella haemolysans ATCC 10379
UP000005994	bacteria	Yersinia pestis PY-58
UP000004497	bacteria	Brucella abortus bv. 1 str. NI016
UP000004449	bacteria	Aggregatibacter actinomycetemcomitans serotype c str. SCC2302
UP000005996	bacteria	Shigella flexneri K-404
UP000005995	bacteria	Yersinia pestis PY-95
UP000004499	bacteria	Streptococcus agalactiae 18RS21
UP000005997	bacteria	Helicobacter pylori Hp H-24c
UP000004502	bacteria	Escherichia coli DEC4B
UP000005986	bacteria	Yersinia pestis PY-76
UP000004507	bacteria	Yoonia vestfoldensis SKA53
UP000004509	bacteria	Treponema vincentii ATCC 35580
UP000005991	bacteria	Yersinia pestis PY-92
UP000004510	bacteria	Achromobacter piechaudii ATCC 43553
UP000004513	bacteria	Escherichia coli O157:H7 str. EC4501
UP000004515	bacteria	Helicobacter pylori Hp H-43
UP000005983	bacteria	Escherichia coli MS 119-7
UP000004517	bacteria	Salmonella enterica subsp. enterica serovar Hvittingfoss str. A4-620
UP000005984	bacteria	Anaerococcus lactolyticus ATCC 51172
UP000004448	bacteria	Burkholderia pseudomallei 305
UP000004520	bacteria	Shigella flexneri K-227
UP000004521	bacteria	Aliivibrio fischeri SR5
UP000004522	bacteria	Coxiella burnetii 'MSU Goat Q177'
UP000004524	bacteria	Segatella baroniae B14
UP000004525	bacteria	Lacticaseibacillus rhamnosus (strain LMS2-1)
UP000004526	bacteria	Escherichia coli EPECa14
UP000004527	bacteria	Enterococcus faecalis TX0104
UP000004528	bacteria	Weissella paramesenteroides ATCC 33313
UP000004713	bacteria	Bacteroides stercoris ATCC 43183
UP000005980	bacteria	Campylobacter jejuni subsp. jejuni DFVF1099
UP000005348	bacteria	Yersinia pestis PY-47
UP000004716	bacteria	Streptococcus pneumoniae GA47281
UP000005345	bacteria	Mycobacteroides abscessus M94
UP000005346	bacteria	Mycobacterium tuberculosis SUMu001
UP000005343	bacteria	Helicobacter pylori Hp P-26
UP000005353	bacteria	Escherichia coli DEC10C
UP000004725	bacteria	Planococcus antarcticus DSM 14505
UP000004445	bacteria	Streptococcus pneumoniae GA04175
UP000004729	bacteria	Yersinia pestis PY-89
UP000005352	bacteria	Shigella flexneri K-1770
UP000004730	bacteria	Enterococcus faecalis TX0102
UP000005350	bacteria	Vibrio splendidus (strain 12B01)
UP000005335	bacteria	Mycobacteroides abscessus subsp. bolletii 2B-1231
UP000005333	bacteria	Salmonella enterica subsp. enterica serovar Montevideo str. CT_02035327
UP000005332	bacteria	Cutibacterium avidum ATCC 25577
UP000004737	bacteria	Yersinia pestis PY-93
UP000005331	bacteria	Mycobacteroides abscessus 5S-0421
UP000005329	bacteria	Escherichia coli 83972
UP000005342	bacteria	Yersinia pestis PY-03
UP000005341	bacteria	Actinobacillus pleuropneumoniae serovar 6 str. Femo
UP000004740	bacteria	Pseudomonas synxantha BG33R
UP000004741	bacteria	Helicobacter pylori Hp H-34
UP000004743	bacteria	Enterococcus faecium TX0133B
UP000004745	bacteria	Streptococcus pneumoniae SP11-BS70
UP000004746	bacteria	Escherichia coli EPEC C342-62
UP000004747	bacteria	Escherichia coli DEC3C
UP000004749	bacteria	Yersinia pestis PY-15
UP000005323	bacteria	Helicobacter pylori Hp A-26
UP000004750	bacteria	Cardiobacterium valvarum F0432
UP000005318	bacteria	Yersinia pestis PY-25
UP000004752	bacteria	Staphylococcus saprophyticus subsp. saprophyticus KACC 16562
UP000005319	bacteria	Salmonella enterica subsp. enterica serovar Newport str. CVM 35199
UP000005326	bacteria	[Eubacterium] siraeum DSM 15702
UP000004755	bacteria	Streptococcus pneumoniae GA17328
UP000005324	bacteria	Pseudoroseomonas cervicalis ATCC 49957
UP000004758	bacteria	Enterococcus faecalis TX0017
UP000004759	bacteria	Bacillus subtilis subsp. subtilis str. SC-8
UP000004761	bacteria	Helicobacter pylori Hp H-24
UP000004765	bacteria	Staphylococcus epidermidis IS-K
UP000004766	bacteria	Campylobacter coli 2548
UP000004767	bacteria	Escherichia coli MS 110-3
UP000004438	bacteria	Vibrio tubiashii NCIMB 1337 = ATCC 19106
UP000004773	bacteria	Gemella haemolysans M341
UP000005316	bacteria	Sporosarcina newyorkensis 2681
UP000004775	bacteria	Microcystis aeruginosa PCC 9809
UP000004776	bacteria	Salmonella enterica subsp. enterica serovar Urbana str. R8-2977
UP000004927	bacteria	Rhodanobacter denitrificans
UP000004930	bacteria	Bacteroides xylanisolvens SD CC 2a
UP000003733	bacteria	Salmonella enterica subsp. enterica serovar Newport str. CVM 19443
UP000004932	bacteria	Helicobacter pylori NQ4161
UP000004933	bacteria	Enterococcus faecalis TX0630
UP000005302	bacteria	Streptococcus pneumoniae GA11426
UP000004934	bacteria	Pseudoalteromonas distincta
UP000005303	bacteria	Helicobacter pylori Hp H-10
UP000004935	bacteria	Anaerostipes caccae (strain DSM 14662 / CCUG 47493 / JCM 13470 / NCIMB 13811 / L1-92)
UP000004938	bacteria	Neisseria weaveri LMG 5135
UP000005306	bacteria	Pelagibacter ubique (strain HTCC1002)
UP000005304	bacteria	Escherichia coli DEC6C
UP000004940	bacteria	Campylobacter coli 1891
UP000004942	bacteria	Burkholderia pseudomallei 354e
UP000003720	bacteria	Mycobacteroides abscessus 6G-0212
UP000004946	bacteria	Parascardovia denticolens DSM 10105 = JCM 12538
UP000003719	bacteria	Helicobacter pylori NQ4216
UP000004950	bacteria	Listeria fleischmannii subsp. coloradonensis
UP000004952	bacteria	Mycobacteroides abscessus subsp. bolletii 1S-152-0914
UP000003728	bacteria	Bacillus pumilus (strain ATCC 7061 / DSM 27 / CCUG 26015 / JCM 2508 / NBRC 12092 / NCIMB 9369 / NCTC 10337 / NRRL NRS-272 / CCM 2144)
UP000003732	bacteria	Streptococcus parauberis NCFD 2020
UP000004436	bacteria	Salmonella enterica subsp. houtenae str. ATCC BAA-1581
UP000003731	bacteria	Streptococcus salivarius M18
UP000004957	bacteria	Escherichia coli STEC_94C
UP000004958	bacteria	Enterococcus faecium TX0133A
UP000004959	bacteria	Oenococcus kitaharae DSM 17330
UP000004960	bacteria	Burkholderia pseudomallei 354a
UP000004433	bacteria	Streptococcus pneumoniae GA43265
UP000004962	bacteria	Helicobacter pylori Hp P-25
UP000003709	bacteria	Escherichia coli W26
UP000003710	bacteria	Helicobacter pylori CPY1124
UP000003711	bacteria	Bacteroides cellulosilyticus DSM 14838
UP000004967	bacteria	Vibrio metoecus
UP000004968	bacteria	Hungatella hathewayi DSM 13479
UP000003713	bacteria	Aggregatibacter actinomycetemcomitans serotype c str. D17P-2
UP000004970	bacteria	Helicobacter pylori Hp P-23
UP000004971	bacteria	Salmonella enterica subsp. enterica serovar Pomona str. ATCC 10729
UP000003715	bacteria	Escherichia coli B7A
UP000003717	bacteria	Escherichia coli MS 187-1
UP000004974	bacteria	Helicobacter pylori Hp H-11
UP000004975	bacteria	Escherichia coli O104:H4 str. 11-4522
UP000004977	bacteria	Escherichia coli DEC3D
UP000004979	bacteria	Vibrio nigripulchritudo ATCC 27043
UP000004980	bacteria	Paraburkholderia hospita
UP000004981	bacteria	Streptococcus pneumoniae GA19690
UP000004982	bacteria	Neisseria macacae ATCC 33926
UP000004983	bacteria	Streptococcus pneumoniae GA07643
UP000003699	bacteria	Enterococcus faecalis EnGen0297
UP000004986	bacteria	Pseudomonas syringae pv. pisi str. 1704B
UP000004987	bacteria	Streptococcus pneumoniae GA47283
UP000004989	bacteria	Salmonella enterica subsp. enterica serovar Minnesota str. A4-603
UP000003700	bacteria	Salmonella enterica subsp. enterica serovar Montevideo str. LQC 10
UP000003705	bacteria	Peptoniphilus harei ACS-146-V-Sch2b
UP000005141	bacteria	Segatella oulorum F0390
UP000005142	bacteria	Escherichia coli O111:H11 str. CVM9545
UP000005724	bacteria	Helicobacter pylori Hp P-74
UP000005150	bacteria	Bacteroides salyersiae CL02T12C01
UP000005924	bacteria	Pseudomonas syringae Cit 7
UP000005152	bacteria	Klebsiella michiganensis
UP000005925	bacteria	Actinobacillus pleuropneumoniae serovar 2 str. 4226
UP000005926	bacteria	Granulicatella adiacens ATCC 49175
UP000005153	bacteria	Helicobacter pylori Hp H-24b
UP000005155	bacteria	Escherichia coli DEC10A
UP000005929	bacteria	Bifidobacterium longum subsp. longum 2-2B
UP000005930	bacteria	Streptococcus pneumoniae GA44288
UP000005158	bacteria	Helicobacter pylori Hp H-28
UP000005712	bacteria	Yersinia pestis PY-56
UP000005162	bacteria	Streptococcus pneumoniae GA02714
UP000005164	bacteria	Streptococcus pneumoniae GA47373
UP000005716	bacteria	Escherichia coli O104:H4 str. 11-4632 C4
UP000005715	bacteria	Helicobacter pylori CPY6081
UP000005717	bacteria	Salmonella enterica subsp. enterica serovar Newport str. CVM 19536
UP000005166	bacteria	Escherichia coli DEC4E
UP000005718	bacteria	Yersinia pestis PY-48
UP000005169	bacteria	Haemophilus haemolyticus M21127
UP000005170	bacteria	Enterococcus faecalis TX0860
UP000005172	bacteria	Yersinia pestis PY-100
UP000005697	bacteria	Prevotella multiformis DSM 16608
UP000005174	bacteria	Yersinia pestis PY-19
UP000005695	bacteria	Desulfuromonas acetoxidans (strain DSM 684 / 11070)
UP000005176	bacteria	Escherichia coli MS 84-1
UP000005699	bacteria	Streptococcus equinus ATCC 9812
UP000005700	bacteria	Burkholderia pseudomallei Pakistan 9
UP000005698	bacteria	Escherichia coli B171
UP000005703	bacteria	Yersinia pestis PY-71
UP000006249	bacteria	Yersinia pestis KIM D27
UP000005704	bacteria	Escherichia coli DEC2E
UP000005181	bacteria	Mycobacteroides abscessus 6G-0728-R
UP000005183	bacteria	Clostridioides difficile 70-100-2010
UP000005187	bacteria	Enterococcus faecalis TX0309B
UP000005191	bacteria	Helicobacter pylori Hp H-19
UP000005192	bacteria	Bacteroides uniformis CL03T00C23
UP000005195	bacteria	Campylobacter coli 2698
UP000005197	bacteria	Mycoplasmopsis canis PG 14
UP000005199	bacteria	Campylobacter coli 2692
UP000006247	bacteria	Corynebacterium matruchotii ATCC 33806
UP000005356	bacteria	Streptococcus porcinus str. Jelinkova 176
UP000005359	bacteria	Dorea formicigenerans ATCC 27755
UP000005361	bacteria	Pelosinus fermentans JBW45
UP000005365	bacteria	Neisseria sicca ATCC 29256
UP000005366	bacteria	Escherichia coli MS 16-3
UP000005966	bacteria	Vibrio alginolyticus 12G01
UP000005367	bacteria	Enterococcus faecium D344SRF
UP000005368	bacteria	Escherichia coli O26:H11 str. CVM10026
UP000005967	bacteria	Yersinia pestis PY-04
UP000005968	bacteria	Streptococcus pneumoniae GA47751
UP000005370	bacteria	Yersinia pestis PY-46
UP000005963	bacteria	Megamonas funiformis YIT 11815
UP000005373	bacteria	Streptococcus pneumoniae GA17971
UP000005971	bacteria	Streptococcus pneumoniae GA13494
UP000005974	bacteria	Phocaeicola dorei CL02T12C06
UP000005379	bacteria	Salmonella enterica subsp. enterica serovar Gaminara str. A4-567
UP000005970	bacteria	Escherichia coli O104:H4 str. 09-7901
UP000005382	bacteria	Yersinia pestis PY-12
UP000005383	bacteria	Bacillus thuringiensis serovar israelensis ATCC 35646
UP000005384	bacteria	Hungatella hathewayi WAL-18680
UP000005388	bacteria	Streptococcus urinalis 2285-97
UP000005951	bacteria	Rhodococcus opacus M213
UP000005389	bacteria	Gardnerella pickettii 00703Bmash
UP000005950	bacteria	Holdemania filiformis DSM 12042
UP000005390	bacteria	Chlamydia psittaci Cal10
UP000006257	bacteria	Mycobacteroides abscessus 6G-0728-S
UP000005952	bacteria	Hyphomicrobium denitrificans 1NES1
UP000005960	bacteria	Escherichia coli MS 117-3
UP000005391	bacteria	Capnocytophaga ochracea F0287
UP000005959	bacteria	Hafnia alvei ATCC 51873
UP000006258	bacteria	Sphingobacterium spiritivorum ATCC 33861
UP000005392	bacteria	Fusobacterium animalis ATCC 51191
UP000005396	bacteria	Enterocloster bolteae (strain ATCC BAA-613 / DSM 15670 / CCUG 46953 / JCM 12243 / WAL 16351) (Clostridium bolteae)
UP000005397	bacteria	Streptococcus pneumoniae SP9-BS68
UP000005957	bacteria	Escherichia coli MS 196-1
UP000005958	bacteria	Streptococcus pseudopneumoniae ATCC BAA-960 = CCUG 49455
UP000005402	bacteria	Myroides odoratimimus CCUG 10230
UP000006256	bacteria	Xanthomonas citri pv. punicae str. LMG 859
UP000005942	bacteria	Veillonella atypica ACS-134-V-Col7a
UP000005404	bacteria	Yersinia pestis PY-09
UP000005940	bacteria	Streptomyces tsukubensis (strain DSM 42081 / NBRC 108919 / NRRL 18488 / 9993)
UP000005938	bacteria	Imtechella halotolerans K1
UP000005405	bacteria	Escherichia coli O111:H8 str. CVM9574
UP000005939	bacteria	Commensalibacter intestini A911
UP000005936	bacteria	Gardnerella vaginalis 55152
UP000005407	bacteria	Shigella flexneri K-315
UP000005948	bacteria	Aggregatibacter actinomycetemcomitans D17P-3
UP000005949	bacteria	Cutibacterium acnes HL043PA1
UP000005409	bacteria	Salmonella enterica subsp. enterica serovar Newport str. CVM 19470
UP000005947	bacteria	Fannyhessea vaginae DSM 15829
UP000005410	bacteria	Helicobacter pylori Hp P-62
UP000005411	bacteria	Helicobacter pylori Hp A-14
UP000005945	bacteria	Faecalibacterium prausnitzii M21/2
UP000005413	bacteria	Staphylococcus simiae CCM 7213 = CCUG 51256
UP000005944	bacteria	Pasteurella multocida subsp. multocida str. Anand1_goat
UP000005934	bacteria	Mycobacterium tuberculosis SUMu011
UP000006254	bacteria	Aggregatibacter actinomycetemcomitans RhAA1
UP000005933	bacteria	Ralstonia solanacearum (strain UW551)
UP000005416	bacteria	Lactobacillus helveticus MTCC 5463
UP000005932	bacteria	Helicobacter pylori Hp H-36
UP000005421	bacteria	Yersinia pestis PY-96
UP000005561	bacteria	Marvinbryantia formatexigens DSM 14469
UP000005562	bacteria	Neisseria meningitidis OX99.30304
UP000005566	bacteria	Flavobacterium frigoris (strain PS1)
UP000005568	bacteria	Mycobacteroides abscessus subsp. bolletii 1S-154-0310
UP000005571	bacteria	Vibrio parahaemolyticus AQ4037
UP000005572	bacteria	Ureaplasma urealyticum serovar 11 str. ATCC 33695
UP000005573	bacteria	Mobiluncus curtisii ATCC 51333
UP000006422	bacteria	Escherichia coli TX1999
UP000006425	bacteria	Bacteroides fragilis
UP000006413	bacteria	Actinobacillus pleuropneumoniae serovar 4 str. M62
UP000006416	bacteria	Helicobacter pylori Hp H-9
UP000005577	bacteria	Haemophilus parainfluenzae ATCC 33392
UP000005580	bacteria	Hoylesella oralis ATCC 33269
UP000006419	bacteria	Proteus mirabilis ATCC 29906
UP000005583	bacteria	Lactobacillus ultunensis DSM 16047
UP000006418	bacteria	Salmonella enterica subsp. enterica serovar Newport str. CVM 19449
UP000006408	bacteria	Bifidobacterium angulatum DSM 20098 = JCM 7096
UP000005586	bacteria	Enterococcus faecalis TX2141
UP000005588	bacteria	Kingella kingae PYKK081
UP000006410	bacteria	Bifidobacterium longum subsp. longum 1-6B
UP000006411	bacteria	Acinetobacter baumannii 6013113
UP000005591	bacteria	Clostridium butyricum 5521
UP000005592	bacteria	Streptococcus pneumoniae SP19-BS75
UP000003900	bacteria	Paenibacillus dendritiformis C454
UP000005594	bacteria	Streptococcus pneumoniae GA49447
UP000005596	bacteria	Haemophilus influenzae 22.4-21
UP000006201	bacteria	Pseudoalteromonas tunicata D2
UP000006202	bacteria	Salmonella enterica subsp. enterica serovar Montevideo str. ATCC BAA710
UP000006204	bacteria	Burkholderia pseudomallei 1026a
UP000003901	bacteria	Escherichia coli MS 79-10
UP000005599	bacteria	Escherichia coli O104:H4 str. 11-4632 C2
UP000005601	bacteria	Helicobacter pylori Hp P-11b
UP000005602	bacteria	Streptococcus infantarius subsp. infantarius ATCC BAA-102
UP000003899	bacteria	Streptococcus dysgalactiae subsp. dysgalactiae ATCC 27957
UP000005603	bacteria	Xanthomonas citri pv. aurantifolii str. ICPB 10535
UP000006197	bacteria	Yersinia pestis PY-11
UP000006195	bacteria	Helicobacter pylori Hp P-4c
UP000005606	bacteria	Pseudomonas aeruginosa
UP000005612	bacteria	Yersinia pestis biovar Mediaevalis str. K1973002
UP000005613	bacteria	Actinobacillus pleuropneumoniae serovar 9 str. CVJ13261
UP000005614	bacteria	Yersinia pestis biovar Orientalis str. MG05-1020
UP000006188	bacteria	Mycobacteroides abscessus 5S-0304
UP000005615	bacteria	Aequoribacter fuscus
UP000005619	bacteria	Escherichia coli O104:H4 str. 11-4404
UP000005621	bacteria	Streptococcus oralis SK313
UP000005786	bacteria	Staphylococcus aureus subsp. aureus IS-125
UP000005787	bacteria	Enterococcus faecalis ATCC 29200
UP000005788	bacteria	Francisella tularensis subsp. novicida FTE
UP000003897	bacteria	Salmonella enterica subsp. enterica serovar Newport str. CVM 35185
UP000003895	bacteria	Helicobacter pylori Hp H-45
UP000005793	bacteria	Salmonella enterica subsp. enterica serovar Montevideo str. MB110209-0055
UP000005794	bacteria	Helicobacter pylori CPY1962
UP000005975	bacteria	Mycobacteroides abscessus subsp. bolletii BD
UP000005797	bacteria	Helicobacter pylori Hp H-29
UP000005798	bacteria	Thomasclavelia ramosa DSM 1402
UP000002943	bacteria	Vibrio caribbeanicus ATCC BAA-2122
UP000005803	bacteria	Enterococcus faecalis TX1302
UP000005804	bacteria	Streptococcus pneumoniae GA05245
UP000005805	bacteria	Enterococcus faecalis TX0012
UP000005806	bacteria	Microcystis aeruginosa PCC 9432
UP000005808	bacteria	Cupriavidus basilensis OR16
UP000002942	bacteria	Pseudomonas amygdali pv. tabaci str. ATCC 11528
UP000005812	bacteria	Gordonia polyisoprenivorans NBRC 16320 = JCM 10675
UP000002936	bacteria	Mycobacteroides abscessus subsp. bolletii 2B-0107
UP000002937	bacteria	Cutibacterium modestum P08
UP000002938	bacteria	Turicibacter sanguinis PC909
UP000005815	bacteria	Yersinia pestis biovar Orientalis str. F1991016
UP000005817	bacteria	Mycobacteroides abscessus subsp. bolletii 2B-0912-R
UP000005818	bacteria	Parageobacillus thermoglucosidasius TNO-09.020
UP000002932	bacteria	Acinetobacter baumannii 6013150
UP000002934	bacteria	Streptococcus pneumoniae 5787-06
UP000005820	bacteria	Corynebacterium striatum ATCC 6940
UP000003909	bacteria	Enterococcus faecium TX1330
UP000005824	bacteria	Chthoniobacter flavus Ellin428
UP000002931	bacteria	Maritimibacter alkaliphilus HTCC2654
UP000005825	bacteria	Bacteroides ovatus SD CMC 3f
UP000005827	bacteria	Streptococcus pneumoniae 5185-06
UP000006458	bacteria	Ureaplasma urealyticum serovar 13 str. ATCC 33698
UP000006454	bacteria	Fusobacterium vincentii ATCC 49256
UP000006455	bacteria	Mycobacterium colombiense CECT 3035
UP000006456	bacteria	Bacillus amyloliquefaciens IT-45
UP000005837	bacteria	Eikenella corrodens ATCC 23834
UP000005838	bacteria	Helicobacter pylori Hp P-15
UP000005839	bacteria	Shewanella benthica KT99
UP000005842	bacteria	Streptococcus pneumoniae SP23-BS72
UP000006447	bacteria	Rhodococcus opacus RKJ300 = JCM 13270
UP000006445	bacteria	Streptococcus pneumoniae GA16242
UP000006443	bacteria	Dethiobacter alkaliphilus AHT 1
UP000005849	bacteria	Ureaplasma urealyticum serovar 4 str. ATCC 27816
UP000006442	bacteria	Latilactobacillus curvatus CRL 705
UP000005850	bacteria	Brevibacillus laterosporus LMG 15441
UP000006441	bacteria	Yersinia pestis biovar Antiqua str. B42003004
UP000005851	bacteria	Escherichia coli DEC6B
UP000006440	bacteria	Mycobacteroides abscessus 4S-0726-RB
UP000006437	bacteria	Peptoanaerobacter stomatis
UP000005852	bacteria	Shigella flexneri 2747-71
UP000005854	bacteria	Escherichia coli DEC8A
UP000005855	bacteria	Streptococcus pneumoniae GA11184
UP000006436	bacteria	Streptococcus pneumoniae GA14798
UP000003052	bacteria	Planococcus donghaensis MPA1U2
UP000006431	bacteria	Sulfurimonas gotlandica (strain DSM 19862 / JCM 16533 / GD1)
UP000003905	bacteria	Staphylococcus epidermidis VCU041
UP000003060	bacteria	Escherichia coli O104:H4 str. 11-4632 C3
UP000006428	bacteria	Aeromonas salmonicida subsp. salmonicida 01-B526
UP000006426	bacteria	Pseudomonas amygdali pv. lachrymans str. M301315
UP000003065	bacteria	Staphylococcus warneri VCU121
UP000004852	bacteria	Streptococcus pneumoniae EU-NP05
[truncated: 65,242 more rows]

## Sheet: Table 2
Table 2 — Exclusion reasons to be analyzed by MMseqs2.
Description	Source
Low quality proteome	UniProt
Over-represented proteome	UniProt
Delayed for further analysis	UniProt
Chimeric	RefSeq
Contaminated	RefSeq
Derived from metagenome	RefSeq
From large multi-isolate project	RefSeq
Genome length too large	RefSeq
Genome length too small	RefSeq
Hybrid	RefSeq
Incomplete metagenome	RefSeq
Incomplete metagenome-assembled genome	RefSeq
Low gene count	RefSeq
Low quality sequence	RefSeq
Metagenome	RefSeq
Misassembled	RefSeq
Mixed culture	RefSeq
Unverified source organism	RefSeq

## Sheet: Table 3
Table 3 — List of Reference Proteomes selected by MMseqs2.
UPID	Domain	Organism
UP000002518	archaea	Aeropyrum pernix (strain ATCC 700893 / DSM 11879 / JCM 9820 / NBRC 100138 / K1)
UP000002199	archaea	Archaeoglobus fulgidus (strain ATCC 49558 / DSM 4304 / JCM 9628 / NBRC 100126 / VC-16)
UP000001258	bacteria	Halalkalibacterium halodurans (strain ATCC BAA-125 / DSM 18197 / FERM 7344 / JCM 9153 / C-125) (Bacillus halodurans)
UP000001570	bacteria	Bacillus subtilis (strain 168)
UP000001807	bacteria	Borreliella burgdorferi (strain ATCC 35210 / DSM 4680 / CIP 102532 / B31) (Borrelia burgdorferi)
UP000001806	bacteria	Buchnera aphidicola subsp. Acyrthosiphon pisum (strain APS) (Acyrthosiphon pisum symbiotic bacterium)
UP000000799	bacteria	Campylobacter jejuni subsp. jejuni serotype O:2 (strain ATCC 700819 / NCTC 11168)
UP000000800	bacteria	Chlamydia muridarum (strain MoPn / Nigg)
UP000002524	bacteria	Deinococcus radiodurans (strain ATCC 13939 / DSM 20539 / JCM 16871 / CCUG 27074 / LMG 4051 / NBRC 15346 / NCIMB 9279 / VKM B-1422 / R1)
UP000000579	bacteria	Haemophilus influenzae (strain ATCC 51907 / DSM 11121 / KW20 / Rd)
UP000000554	archaea	Halobacterium salinarum (strain ATCC 700922 / JCM 11081 / NRC-1) (Halobacterium halobium)
UP000000429	bacteria	Helicobacter pylori (strain ATCC 700392 / 26695) (Campylobacter pylori)
UP000005640	eukaryota	Homo sapiens (Human)
UP000002196	bacteria	Lactococcus lactis subsp. lactis (strain IL1403) (Streptococcus lactis)
UP000005223	archaea	Methanothermobacter thermautotrophicus (strain ATCC 29096 / DSM 1053 / JCM 10044 / NBRC 100330 / Delta H) (Methanobacterium thermoautotrophicum)
UP000000806	bacteria	Mycobacterium leprae (strain TN)
UP000000807	bacteria	Mycoplasmoides genitalium (strain ATCC 33530 / DSM 19775 / NCTC 10195 / G37) (Mycoplasma genitalium)
UP000000808	bacteria	Mycoplasmoides pneumoniae (strain ATCC 29342 / M129 / Subtype 1) (Mycoplasma pneumoniae)
UP000000425	bacteria	Neisseria meningitidis serogroup B (strain ATCC BAA-335 / MC58)
UP000000809	bacteria	Pasteurella multocida (strain Pm70)
UP000002438	bacteria	Pseudomonas aeruginosa (strain ATCC 15692 / DSM 22644 / CIP 104116 / JCM 14847 / LMG 12228 / 1C / PRS 101 / PAO1)
UP000000810	archaea	Pyrococcus abyssi (strain GE5 / Orsay)
UP000002480	bacteria	Rickettsia prowazekii (strain Madrid E)
UP000008183	bacteria	Thermotoga maritima (strain ATCC 43589 / DSM 3109 / JCM 10099 / NBRC 100826 / MSB8)
UP000000811	bacteria	Treponema pallidum (strain DSM 117211 / Nichols)
UP000000423	bacteria	Ureaplasma parvum serovar 3 (strain ATCC 700970)
UP000000584	bacteria	Vibrio cholerae serotype O1 (strain ATCC 39315 / El Tor Inaba N16961)
UP000000750	bacteria	Streptococcus pyogenes serotype M1
UP000000528	bacteria	Mycoplasmopsis pulmonis (strain UAB CTIP) (Mycoplasma pulmonis)
UP000001020	bacteria	Mycobacterium tuberculosis (strain CDC 1551 / Oshkosh)
UP000001974	archaea	Saccharolobus solfataricus (strain ATCC 35092 / DSM 1617 / JCM 11322 / P2) (Sulfolobus solfataricus)
UP000000585	bacteria	Streptococcus pneumoniae serotype 4 (strain ATCC BAA-334 / TIGR4)
UP000001976	bacteria	Rhizobium meliloti (strain 1021) (Ensifer meliloti) (Sinorhizobium meliloti)
UP000000814	bacteria	Clostridium acetobutylicum (strain ATCC 824 / DSM 792 / JCM 1419 / IAM 19013 / LMG 5710 / NBRC 13948 / NRRL B-527 / VKM B-1787 / 2291 / W)
UP000000813	bacteria	Agrobacterium fabrum (strain C58 / ATCC 33970) (Agrobacterium tumefaciens (strain C58))
UP000001015	archaea	Sulfurisphaera tokodaii (strain DSM 16993 / JCM 10545 / NBRC 100140 / 7) (Sulfolobus tokodaii)
UP000000815	bacteria	Yersinia pestis
UP000000817	bacteria	Listeria monocytogenes serovar 1/2a (strain ATCC BAA-679 / EGD-e)
UP000001436	bacteria	Ralstonia nicotianae (strain ATCC BAA-1114 / GMI1000) (Ralstonia solanacearum)
UP000000419	bacteria	Brucella melitensis biotype 1 (strain ATCC 23456 / CCUG 17765 / NCTC 10094 / 16M)
UP000002439	archaea	Pyrobaculum aerophilum (strain ATCC 51768 / DSM 7523 / JCM 9630 / CIP 104966 / NBRC 100827 / IM2)
UP000001013	archaea	Pyrococcus furiosus (strain ATCC 43587 / DSM 3638 / JCM 8422 / Vc1)
UP000002485	eukaryota	Schizosaccharomyces pombe (strain 972 / ATCC 24843) (Fission yeast)
UP000000819	eukaryota	Encephalitozoon cuniculi (strain GB-M1) (Microsporidian parasite)
UP000001973	bacteria	Streptomyces coelicolor (strain ATCC BAA-471 / A3(2) / M145)
UP000000555	bacteria	Caldanaerobacter subterraneus subsp. tengcongensis (strain DSM 15242 / JCM 11007 / NBRC 100824 / MB4) (Thermoanaerobacter tengcongensis)
UP000001010	bacteria	Xanthomonas campestris pv. campestris (strain ATCC 33913 / DSM 3586 / NCPPB 528 / LMG 568 / P 25)
UP000000416	bacteria	Buchnera aphidicola subsp. Schizaphis graminum (strain Sg)
UP000000821	bacteria	Streptococcus agalactiae serotype V (strain ATCC BAA-611 / 2603 V/R)
UP000000439	bacteria	Bifidobacterium longum (strain NCC 2705)
UP000000562	bacteria	Wigglesworthia glossinidia brevipalpis
UP000002512	bacteria	Streptococcus mutans serotype c (strain ATCC 700610 / UA159)
UP000001006	bacteria	Shigella flexneri
UP000001408	bacteria	Leptospira interrogans serogroup Icterohaemorrhagiae serovar Lai (strain 56601)
UP000008186	bacteria	Shewanella oneidensis (strain ATCC 700550 / JCM 31522 / CIP 106686 / LMG 19005 / NCIMB 14063 / MR-1)
UP000002522	bacteria	Malacoplasma penetrans (strain HF-2) (Mycoplasma penetrans)
UP000000556	bacteria	Pseudomonas putida (strain ATCC 47054 / DSM 6125 / CFBP 8728 / NCIMB 11950 / KT2440)
UP000001410	bacteria	Escherichia coli O6:H1 (strain CFT073 / ATCC 700928 / UPEC)
UP000002526	bacteria	Bradyrhizobium diazoefficiens (strain JCM 10833 / BCRC 13528 / IAM 13628 / NBRC 14792 / USDA 110)
UP000000601	bacteria	Buchnera aphidicola subsp. Baizongia pistaciae (strain Bp)
UP000000432	bacteria	Lactiplantibacillus plantarum (strain ATCC BAA-793 / NCIMB 8826 / WCFS1) (Lactobacillus plantarum)
UP000002516	bacteria	Xylella fastidiosa (strain Temecula1 / ATCC 700964)
UP000001412	bacteria	Clostridium tetani (strain Massachusetts / E88)
UP000002200	bacteria	Tropheryma whipplei (strain Twist) (Whipple's bacillus)
UP000002494	eukaryota	Rattus norvegicus (Rat)
UP000002515	bacteria	Pseudomonas syringae pv. tomato (strain ATCC BAA-871 / DC3000)
UP000001414	bacteria	Bacteroides thetaiotaomicron (strain ATCC 29148 / DSM 2079 / JCM 5827 / CCUG 10774 / NCTC 10582 / VPI-5482 / E50)
UP000001415	bacteria	Enterococcus faecalis (strain ATCC 700802 / V583)
UP000002671	bacteria	Coxiella burnetii (strain RSA 493 / Nine Mile phase I)
UP000000428	bacteria	Streptomyces avermitilis (strain ATCC 31267 / DSM 46492 / JCM 5070 / NBRC 14893 / NCIMB 12804 / NRRL 8165 / MA-4680)
UP000001416	bacteria	Nitrosomonas europaea (strain ATCC 19718 / CIP 103999 / KCTC 2705 / NBRC 14298)
UP000001417	bacteria	Bacillus cereus (strain ATCC 14579 / DSM 31 / CCUG 7414 / JCM 2152 / NBRC 15305 / NCIMB 9373 / NCTC 2599 / NRRL B-3711)
UP000001418	bacteria	Mycoplasmoides gallisepticum (strain R(low / passage 15 / clone 2)) (Mycoplasma gallisepticum)
UP000001420	bacteria	Prochlorococcus marinus (strain SARG / CCMP1375 / SS120)
UP000000424	bacteria	Chlamydia pneumoniae (Chlamydophila pneumoniae)
UP000002676	bacteria	Bordetella pertussis (strain Tohama I / ATCC BAA-589 / NCTC 13251)
UP000001026	bacteria	Prochlorococcus marinus subsp. pastoris (strain CCMP1986 / NIES-2087 / MED4)
UP000001423	bacteria	Prochlorococcus marinus (strain MIT 9313)
UP000001025	bacteria	Rhodopirellula baltica (strain DSM 10527 / NCIMB 13988 / SH1)
UP000001022	bacteria	Haemophilus ducreyi (strain 35000HP / ATCC 700724)
UP000000588	bacteria	Porphyromonas gingivalis (strain ATCC BAA-308 / W83)
UP000002514	bacteria	Photorhabdus laumondii subsp. laumondii (strain DSM 15139 / CIP 105565 / TT01) (Photorhabdus luminescens subsp. laumondii)
UP000002198	bacteria	Corynebacterium diphtheriae (strain ATCC 700971 / NCTC 13129 / Biotype gravis)
UP000001450	eukaryota	Plasmodium falciparum (isolate 3D7)
UP000001426	bacteria	Rhodopseudomonas palustris (strain ATCC BAA-98 / CGA009)
UP000000577	bacteria	Geobacter sulfurreducens (strain ATCC 51573 / DSM 12127 / PCA)
UP000008080	bacteria	Bdellovibrio bacteriovorus (strain ATCC 15356 / DSM 50701 / NCIMB 9529 / HD100)
UP000000580	bacteria	Mycolicibacterium paratuberculosis (strain ATCC BAA-968 / K-10) (Mycobacterium paratuberculosis)
UP000008212	bacteria	Treponema denticola (strain ATCC 35405 / DSM 14222 / CIP 103919 / JCM 8153 / KCTC 15104)
UP000001016	bacteria	Mycoplasma mycoides subsp. mycoides SC (strain CCUG 32753 / NCTC 10114 / PG1)
UP000000582	bacteria	Corynebacterium glutamicum (strain ATCC 13032 / DSM 20300 / JCM 1318 / BCRC 11384 / CCUG 27702 / LMG 3730 / NBRC 12168 / NCIMB 10025 / NRRL B-2784 / 534)
UP000000590	archaea	Methanococcus maripaludis (strain DSM 14266 / JCM 13030 / NBRC 101832 / S2 / LL)
UP000000591	eukaryota	Eremothecium gossypii (strain ATCC 10895 / CBS 109.51 / FGSC 9923 / NRRL Y-1056) (Yeast) (Ashbya gossypii)
UP000000529	bacteria	Protochlamydia amoebophila (strain UWE25)
UP000002194	bacteria	Nitratidesulfovibrio vulgaris (strain ATCC 29579 / DSM 644 / CCUG 34227 / NCIMB 8303 / VKM B-1760 / Hildenborough) (Desulfovibrio vulgaris)
UP000000593	bacteria	Photobacterium profundum (strain SS9)
UP000000594	bacteria	Bacillus anthracis
UP000002815	bacteria	Streptococcus infantis ATCC 700779
UP000000421	bacteria	Bartonella henselae (strain ATCC 49882 / DSM 28221 / CCUG 30454 / Houston 1) (Rochalimaea henselae)
UP000002428	eukaryota	Candida glabrata (strain ATCC 2001 / BCRC 20586 / JCM 3761 / NBRC 0622 / NRRL Y-65 / CBS 138) (Yeast) (Nakaseomyces glabratus)
UP000007966	bacteria	Pectobacterium atrosepticum (strain SCRI 1043 / ATCC BAA-672) (Erwinia carotovora subsp. atroseptica)
UP000000598	eukaryota	Kluyveromyces lactis (strain ATCC 8585 / CBS 2359 / DSM 70799 / NBRC 1267 / NRRL Y-1140 / WM37) (Yeast) (Candida sphaerica)
UP000001300	eukaryota	Yarrowia lipolytica (strain CLIB 122 / E 150) (Yeast) (Candida lipolytica)
UP000006647	bacteria	Mesoplasma florum (strain ATCC 33453 / NBRC 100688 / NCTC 11704 / L1) (Acholeplasma florum)
UP000000602	bacteria	Desulfotalea psychrophila (strain LSv54 / DSM 12343)
UP000001306	bacteria	Leifsonia xyli subsp. xyli (strain CTCB07)
UP000000417	bacteria	Symbiobacterium thermophilum (strain DSM 24528 / JCM 14929 / IAM 14863 / T)
UP000000605	bacteria	Burkholderia pseudomallei (strain K96243)
UP000000606	bacteria	Bacillus licheniformis (strain ATCC 14580 / DSM 13 / JCM 2505 / CCUG 7422 / NBRC 12200 / NCIMB 9375 / NCTC 10341 / NRRL NRS-1264 / Gibson 46)
UP000000609	bacteria	Legionella pneumophila subsp. pneumophila (strain Philadelphia 1 / ATCC 33152 / DSM 7513)
UP000006820	bacteria	Nocardia farcinica (strain IFM 10152)
UP000001168	bacteria	Shouchella clausii (strain KSM-K16) (Alkalihalobacillus clausii)
UP000006693	bacteria	Burkholderia mallei (strain ATCC 23344)
UP000001169	archaea	Haloarcula marismortui (strain ATCC 43049 / DSM 3752 / JCM 8966 / VKM B-1809) (Halobacterium marismortui)
UP000006552	bacteria	Aromatoleum aromaticum (strain DSM 19018 / LMG 30748 / EbN1) (Azoarcus sp. (strain EbN1))
UP000001170	bacteria	Streptococcus thermophilus (strain ATCC BAA-250 / LMG 18311)
UP000001171	bacteria	Idiomarina loihiensis (strain ATCC BAA-735 / DSM 15497 / L2-TR)
UP000001172	bacteria	Geobacillus kaustophilus (strain HTA426)
UP000001173	bacteria	Zymomonas mobilis subsp. mobilis (strain ATCC 31821 / ZM4 / CP4)
UP000001023	bacteria	Ruegeria pomeroyi (strain ATCC 700808 / DSM 15171 / DSS-3) (Silicibacter pomeroyi)
UP000001021	bacteria	Ehrlichia ruminantium (strain Welgevonden)
UP000002149	eukaryota	Cryptococcus deneoformans (strain JEC21 / ATCC MYA-565) (Cryptococcus neoformans var. neoformans serotype D)
UP000000531	bacteria	Staphylococcus epidermidis (strain ATCC 35984 / DSM 28319 / BCRC 17069 / CCUG 31568 / BM 3577 / RP62A)
UP000006375	bacteria	Gluconobacter oxydans (strain 621H) (Gluconobacter suboxydans)
UP000006381	bacteria	Lactobacillus acidophilus (strain ATCC 700396 / NCK56 / N2 / NCFM)
UP000000532	bacteria	Thermus thermophilus (strain ATCC 27634 / DSM 579 / HB8)
UP000006735	bacteria	Xanthomonas oryzae pv. oryzae (strain KACC10331 / KXO85)
UP000000535	bacteria	Neisseria gonorrhoeae (strain ATCC 700825 / FA 1090)
UP000006731	bacteria	Bacteroides fragilis (strain ATCC 25285 / DSM 2151 / CCUG 4856 / JCM 11019 / LMG 10263 / NCTC 9343 / Onslow / VPI 2553 / EN-2)
UP000000537	bacteria	Aliivibrio fischeri (strain ATCC 700601 / ES114) (Vibrio fischeri)
UP000001012	bacteria	Chlamydia abortus (strain DSM 27085 / S26/3) (Chlamydophila abortus)
UP000008553	eukaryota	Plasmodium yoelii yoelii
UP000008549	eukaryota	Caenorhabditis briggsae
UP000008548	bacteria	Rickettsia felis (strain ATCC VR-1525 / URRWXCal2) (Rickettsia azadi)
UP000000542	eukaryota	Leishmania major
UP000000545	bacteria	Corynebacterium jeikeium (strain K411)
UP000001018	archaea	Sulfolobus acidocaldarius (strain ATCC 33909 / DSM 639 / JCM 8929 / NBRC 15157 / NCIMB 11770)
UP000002528	bacteria	Pelagibacter ubique (strain HTCC1062)
UP000000547	bacteria	Colwellia psychrerythraea (strain 34H / ATCC BAA-681) (Vibrio psychroerythus)
UP000000549	bacteria	Mycoplasmopsis synoviae (strain 53) (Mycoplasma synoviae)
UP000007794	bacteria	Blochmanniella pennsylvanica (strain BPEN)
UP000000559	eukaryota	Candida albicans (strain SC5314 / ATCC MYA-2876) (Yeast)
UP000001805	eukaryota	Neurospora crassa (strain ATCC 24698 / 74-OR23-1A / CBS 708.71 / DSM 1257 / FGSC 987)
UP000000560	eukaryota	Emericella nidulans (strain FGSC A4 / ATCC 38163 / CBS 112.46 / NRRL 194 / M139) (Aspergillus nidulans)
UP000009058	eukaryota	Pyricularia oryzae (strain 70-15 / ATCC MYA-4617 / FGSC 8958) (Rice blast fungus) (Magnaporthe oryzae)
UP000000433	bacteria	Dehalococcoides mccartyi (strain CBDB1)
UP000006371	bacteria	Staphylococcus saprophyticus subsp. saprophyticus (strain ATCC 15305 / DSM 20229 / NCIMB 8711 / NCTC 7292 / S-41)
UP000000435	bacteria	Ehrlichia canis (strain Jake)
UP000008289	bacteria	Dehalococcoides mccartyi (strain ATCC BAA-2266 / KCTC 15142 / 195) (Dehalococcoides ethenogenes (strain 195))
UP000008291	bacteria	Thiobacillus denitrificans (strain ATCC 25259 / T1)
UP000002529	bacteria	Shigella sonnei (strain Ss046)
UP000002530	eukaryota	Aspergillus fumigatus (strain ATCC MYA-4609 / CBS 101355 / FGSC A1100 / Af293) (Neosartorya fumigata)
UP000002532	bacteria	Chlamydia trachomatis serovar A (strain ATCC VR-571B / DSM 19440 / HAR-13)
UP000002535	bacteria	Prochlorococcus marinus (strain NATL2A)
UP000006843	bacteria	Pseudoalteromonas translucida (strain TAC 125)
UP000006838	bacteria	Nitrosococcus oceani (strain ATCC 19707 / BCRC 17464 / JCM 30415 / NCIMB 11848 / C-107)
UP000002703	bacteria	Cereibacter sphaeroides (strain ATCC 17023 / DSM 158 / JCM 6121 / CCUG 31486 / LMG 2827 / NBRC 12203 / NCIMB 8253 / ATH 2.4.1.) (Rhodobacter sphaeroides)
UP000002707	bacteria	Latilactobacillus sakei subsp. sakei (strain 23K) (Lactobacillus sakei subsp. sakei)
UP000007073	bacteria	Geobacter metallireducens (strain ATCC 53774 / DSM 7210 / GS-15)
UP000002716	bacteria	Shigella dysenteriae serotype 1 (strain Sd197)
UP000002718	bacteria	Nitrosospira multiformis (strain ATCC 25196 / NCIMB 11849 / C 71)
UP000002719	bacteria	Brucella abortus (strain 2308)
UP000001929	bacteria	Rhodospirillum rubrum (strain ATCC 11170 / ATH 1.1.1 / DSM 467 / LMG 4362 / NCIMB 8255 / S1)
UP000001930	bacteria	Burkholderia thailandensis (strain ATCC 700388 / DSM 13276 / CCUG 48851 / CIP 106301 / E264)
UP000008674	bacteria	Salinibacter ruber (strain DSM 13855 / M31)
UP000001931	archaea	Methanosphaera stadtmanae (strain ATCC 43021 / DSM 3091 / JCM 11832 / MCB-3)
UP000001932	bacteria	Sodalis glossinidius (strain morsitans)
UP000008808	bacteria	Erythrobacter litoralis (strain HTCC2594)
UP000001936	bacteria	Rhizobium etli (strain ATCC 51251 / DSM 11541 / JCM 21823 / NBRC 15573 / CFN 42)
UP000001977	bacteria	Bordetella avium (strain 197N)
UP000008809	bacteria	Rhodopseudomonas palustris (strain HaA2)
UP000001937	bacteria	Frankia casuarinae (strain DSM 45818 / CECT 9043 / HFP020203 / CcI3)
UP000009134	bacteria	Novosphingobium aromaticivorans (strain ATCC 700278 / DSM 12444 / CCUG 56034 / CIP 105152 / NBRC 16084 / F199)
UP000008816	bacteria	Staphylococcus aureus (strain NCTC 8325 / PS 47)
UP000008320	bacteria	Ehrlichia chaffeensis (strain ATCC CRL-10679 / Arkansas)
UP000001943	bacteria	Anaplasma phagocytophilum (strain HZ)
UP000008332	bacteria	Albidiferax ferrireducens (strain ATCC BAA-621 / DSM 15236 / T118) (Rhodoferax ferrireducens)
UP000001946	bacteria	Desulfitobacterium hafniense (strain Y51)
UP000001947	bacteria	Saccharophagus degradans (strain 2-40 / ATCC 43961 / DSM 17024)
UP000006559	bacteria	Ligilactobacillus salivarius (strain UCC118) (Lactobacillus salivarius)
UP000006564	eukaryota	Aspergillus oryzae (strain ATCC 42149 / RIB 40) (Yellow koji mold)
UP000000239	bacteria	Chromohalobacter israelensis (strain ATCC BAA-138 / DSM 3043 / CIP 106854 / NCIMB 13768 / 1H11) (Chromohalobacter salexigens)
UP000002427	bacteria	Baumannia cicadellinicola subsp. Homalodisca coagulata
UP000002429	bacteria	Cupriavidus metallidurans (strain ATCC 43123 / DSM 2839 / NBRC 102507 / CH34) (Ralstonia metallidurans)
UP000006575	bacteria	Rhizobium johnstonii (strain DSM 114642 / LMG 32736 / 3841) (Rhizobium leguminosarum bv. viciae)
UP000002430	bacteria	Lawsonia intracellularis (strain PHE/MN1-00)
UP000001259	bacteria	Lactobacillus delbrueckii subsp. bulgaricus (strain ATCC 11842 / DSM 20081 / BCRC 10696 / JCM 1002 / NBRC 13953 / NCIMB 11778 / NCTC 12712 / WDCM 00102 / Lb 14)
UP000002440	bacteria	Methylobacillus flagellatus (strain ATCC 51484 / DSM 6875 / VKM B-1610 / KT)
UP000000763	eukaryota	Oryza sativa subsp. japonica (Rice)
UP000002051	eukaryota	Medicago truncatula (Barrel medic) (Medicago tribuloides)
UP000007015	eukaryota	Oryza sativa subsp. indica (Rice)
UP000008827	eukaryota	Glycine max (Soybean) (Glycine hispida)
UP000002402	bacteria	Myxococcus xanthus (strain DK1622)
UP000006637	bacteria	Rubrobacter xylanophilus (strain DSM 9941 / JCM 11954 / NBRC 16129 / PRD-1)
UP000001975	archaea	Haloquadratum walsbyi (strain DSM 16790 / HBSQ001)
UP000007029	bacteria	Roseobacter denitrificans (strain ATCC 33942 / OCh 114) (Erythrobacter sp. (strain OCh 114)) (Roseobacter denitrificans)
UP000001817	bacteria	Paraburkholderia xenovorans (strain LB400)
UP000001818	bacteria	Rhodopseudomonas palustris (strain BisB5)
UP000001822	bacteria	Cytophaga hutchinsonii (strain ATCC 33406 / DSM 1761 / CIP 103989 / NBRC 15051 / NCIMB 9469 / D465)
UP000001823	bacteria	Clostridium perfringens (strain ATCC 13124 / DSM 756 / JCM 1290 / NCIMB 6125 / NCTC 8237 / Type A)
UP000001261	eukaryota	Coccidioides immitis (strain RS) (Valley fever fungus)
UP000000684	bacteria	Shewanella frigidimarina (strain NCIMB 400)
UP000001962	bacteria	Alkalilimnicola ehrlichii (strain ATCC BAA-1101 / DSM 17681 / MLHE-1)
UP000001963	bacteria	Granulibacter bethesdensis (strain ATCC BAA-1260 / CGDNIH1)
UP000001964	bacteria	Maricaulis maris (strain MCS10) (Caulobacter maris)
UP000008210	bacteria	Cupriavidus necator (strain ATCC 17699 / DSM 428 / KCTC 22496 / NCIMB 10442 / H16 / Stanier 337) (Ralstonia eutropha)
UP000001651	bacteria	Lacticaseibacillus paracasei (strain ATCC 334 / BCRC 17002 / CCUG 31169 / CIP 107868 / KCTC 3260 / NRRL B-441) (Lactobacillus paracasei)
UP000001652	bacteria	Levilactobacillus brevis (strain ATCC 367 / BCRC 12310 / CIP 105137 / JCM 1170 / LMG 11437 / NCIMB 947 / NCTC 947) (Lactobacillus brevis)
UP000000362	bacteria	Leuconostoc mesenteroides subsp. mesenteroides (strain ATCC 8293 / DSM 20343 / BCRC 11652 / CCM 1803 / JCM 6124 / NCDO 523 / NBRC 100496 / NCIMB 8023 / NCTC 12954 / NRRL B-1118 / 37Y)
UP000000774	bacteria	Oenococcus oeni (strain ATCC BAA-331 / PSU-1)
UP000000669	bacteria	Buchnera aphidicola subsp. Cinara cedri (strain Cc)
UP000000777	bacteria	Carsonella ruddii (strain PV)
UP000000756	bacteria	Aeromonas hydrophila subsp. hydrophila (strain ATCC 7966 / DSM 30187 / BCRC 13018 / CCUG 14551 / JCM 1027 / KCTC 2358 / NCIMB 9240 / NCTC 8049)
UP000000757	bacteria	Mycolicibacterium smegmatis (strain ATCC 700084 / mc(2)155) (Mycobacterium smegmatis)
UP000000759	eukaryota	Phaeodactylum tricornutum (strain CCAP 1055/1)
UP000000762	bacteria	Francisella tularensis subsp. novicida (strain ATCC 15482 / CCUG 33449 / U112)
UP000000768	eukaryota	Sorghum bicolor (Sorghum) (Sorghum vulgare)
UP000000361	bacteria	Paracoccus denitrificans (strain Pd 1222)
UP000000637	bacteria	Paenarthrobacter aurescens (strain TC1)
UP000009159	bacteria	Mycolicibacterium vanbaalenii (strain DSM 7251 / JCM 13017 / BCRC 16820 / KCTC 9966 / NRRL B-24157 / PYR-1) (Mycobacterium vanbaalenii)
UP000009170	eukaryota	Ostreococcus tauri (Marine green alga)
UP000000374	bacteria	Verminephrobacter eiseniae (strain EF01-2)
UP000008220	bacteria	Clostridium novyi (strain NT)
UP000002588	bacteria	Azoarcus sp. (strain BH72)
UP000001589	bacteria	Prochlorococcus marinus (strain MIT 9515)
UP000002145	bacteria	Acetivibrio thermocellus (strain ATCC 27405 / DSM 1237 / JCM 9322 / NBRC 103400 / NCIMB 10682 / NRRL B-4536 / VPI 7372) (Clostridium thermocellum)
UP000002148	bacteria	Streptococcus sanguinis (strain SK36)
UP000001430	bacteria	Prochlorococcus marinus (strain MIT 9301)
UP000002258	eukaryota	Scheffersomyces stipitis (strain ATCC 58785 / CBS 6054 / NBRC 10063 / NRRL Y-11545) (Yeast) (Pichia stipitis)
UP000006729	eukaryota	Populus trichocarpa (Western balsam poplar) (Populus balsamifera subsp. trichocarpa)
UP000002277	eukaryota	Pan troglodytes (Chimpanzee)
UP000006726	eukaryota	Cryptosporidium parvum (strain Iowa II)
UP000006718	eukaryota	Macaca mulatta (Rhesus macaque)
UP000001557	bacteria	Shewanella baltica (strain OS155 / ATCC BAA-1091)
UP000006706	eukaryota	Aspergillus niger (strain ATCC MYA-4892 / CBS 513.88 / FGSC A1513)
UP000000231	bacteria	Polynucleobacter asymbioticus (strain DSM 18221 / CIP 109841 / QLW-P1DMWA-1) (Polynucleobacter necessarius subsp. asymbioticus)
UP000000233	bacteria	Stutzerimonas stutzeri (strain A1501) (Pseudomonas stutzeri)
UP000006694	bacteria	Flavobacterium johnsoniae (strain ATCC 17061 / DSM 2064 / JCM 8514 / BCRC 14874 / CCUG 350202 / NBRC 14942 / NCIMB 11054 / UW101) (Cytophaga johnsonae)
UP000000242	archaea	Metallosphaera sedula (strain ATCC 51363 / DSM 5348 / JCM 9185 / NBRC 15509 / TH2)
UP000006695	bacteria	Geotalea uraniireducens (strain Rf4) (Geobacter uraniireducens)
UP000000248	bacteria	Dichelobacter nodosus (strain VCS1703A)
UP000001564	bacteria	Clavibacter michiganensis subsp. michiganensis (strain NCPPB 382)
UP000001986	bacteria	Clostridium botulinum (strain Hall / ATCC 3502 / NCTC 13319 / Type A)
UP000001989	bacteria	Rhizorhabdus wittichii (strain DSM 6014 / CCUG 31198 / JCM 15750 / NBRC 105917 / EY 4224 / RW1) (Sphingomonas wittichii)
UP000001991	bacteria	Limosilactobacillus reuteri (strain DSM 20016) (Lactobacillus reuteri)
UP000001992	archaea	Methanobrevibacter smithii (strain ATCC 35061 / DSM 861 / OCM 144 / PS)
UP000001996	eukaryota	Lodderomyces elongisporus (strain ATCC 11503 / CBS 2605 / JCM 1781 / NBRC 1676 / NRRL YB-4239) (Yeast) (Saccharomyces elongisporus)
UP000006394	bacteria	Flavobacterium psychrophilum (strain ATCC 49511 / DSM 21280 / CIP 103535 / JIP02/86)
UP000000566	bacteria	Parabacteroides distasonis (strain ATCC 8503 / DSM 20701 / CIP 104284 / JCM 5825 / NCTC 11152)
UP000006383	bacteria	Brucella ovis (strain ATCC 25840 / 63/290 / NCTC 10512)
UP000001114	bacteria	Actinobacillus succinogenes (strain ATCC 55618 / DSM 22257 / CCUG 43843 / 130Z)
UP000001116	bacteria	Kineococcus radiotolerans (strain ATCC BAA-149 / DSM 14245 / SRS30216)
UP000002300	bacteria	Bacillus cytotoxicus (strain DSM 22905 / CIP 110041 / 391-98 / NVH 391-98)
UP000002301	bacteria	Brucella anthropi (strain ATCC 49188 / DSM 6882 / CCUG 24695 / JCM 21032 / LMG 3331 / NBRC 15819 / NCTC 12168 / Alc 37) (Ochrobactrum anthropi)
UP000002411	bacteria	Clostridium kluyveri (strain ATCC 8527 / DSM 555 / NBRC 12016 / NCIMB 10680 / K1)
UP000002417	bacteria	Xanthobacter autotrophicus (strain ATCC BAA-1158 / Py2)
UP000000260	bacteria	Cronobacter sakazakii (strain ATCC BAA-894) (Enterobacter sakazakii)
UP000001120	bacteria	Bacillus velezensis (strain DSM 23117 / BGSC 10A6 / LMG 26770 / FZB42) (Bacillus amyloliquefaciens subsp. plantarum)
UP000008148	bacteria	Citrobacter koseri (strain ATCC BAA-895 / CDC 4225-83 / SGSC4696)
UP000001131	bacteria	Streptococcus gordonii (strain Challis / ATCC 35105 / BCRC 15272 / CH1 / DL1 / V288)
UP000002016	bacteria	Pseudothermotoga lettingae (strain ATCC BAA-301 / DSM 14385 / NBRC 107922 / TMO) (Thermotoga lettingae)
UP000001355	bacteria	Bacillus pumilus (strain SAFR-032)
UP000001134	viruses	Acanthamoeba polyphaga mimivirus (APMV)
UP000001136	bacteria	Aliarcobacter butzleri (strain RM4018) (Arcobacter butzleri)
UP000006833	bacteria	Dinoroseobacter shibae (strain DSM 16493 / NCIMB 14021 / DFL 12)
UP000001311	bacteria	Rickettsia massiliae (strain Mtu5)
UP000001798	eukaryota	Botrytis cinerea (strain B05.10) (Noble rot fungus) (Botryotinia fuckeliana)
UP000001312	eukaryota	Sclerotinia sclerotiorum (strain ATCC 18683 / 1980 / Ss-1) (White mold) (Whetzelinia sclerotiorum)
UP000000268	bacteria	Acaryochloris marina (strain MBIC 11017)
UP000000781	bacteria	Karelsulcia muelleri (strain GWSS) (Sulcia muelleri)
UP000007065	bacteria	Mycoplasmopsis agalactiae (strain NCTC 10123 / CIP 59.7 / PG2) (Mycoplasma agalactiae)
UP000000784	bacteria	Delftia acidovorans (strain DSM 14801 / SPH-1)
UP000000788	bacteria	Prochlorococcus marinus (strain MIT 9211)
UP000001592	bacteria	Bartonella tribocorum (strain DSM 28219 / CCUG 45778 / CIP 105476 / IBS 506)
UP000002139	bacteria	Sorangium cellulosum (strain So ce56) (Polyangium cellulosum (strain So ce56))
UP000001176	bacteria	Gluconacetobacter diazotrophicus (strain ATCC 49037 / DSM 5601 / CCUG 37298 / CIP 103539 / LMG 7603 / PAl5)
UP000008558	bacteria	Acholeplasma laidlawii (strain PG-8A)
UP000001225	bacteria	Bordetella petrii (strain ATCC BAA-461 / DSM 12804 / CCUG 43448 / CIP 107267 / Se-1111R)
UP000000796	bacteria	Rickettsia rickettsii (strain Iowa)
UP000001510	bacteria	Microcystis aeruginosa (strain NIES-843 / IAM M-2473)
UP000001385	bacteria	Brucella canis (strain ATCC 23365 / NCTC 10854 / RM-666)
UP000001318	bacteria	Clavibacter sepedonicus (Clavibacter michiganensis subsp. sepedonicus)
UP000001319	bacteria	Finegoldia magna (strain ATCC 29328 / DSM 20472 / WAL 2508) (Peptostreptococcus magnus)
UP000008544	bacteria	Desulforudis audaxviator (strain MP104C)
UP000002166	bacteria	Leuconostoc citreum (strain KM20)
UP000001847	bacteria	Leptospira biflexa serovar Patoc (strain Patoc 1 / ATCC 23582 / Paris)
UP000009294	viruses	Human herpesvirus 1 (strain 17) (HHV-1) (Human herpes simplex virus 1)
UP000007137	bacteria	Mycobacteroides abscessus (strain ATCC 19977 / DSM 44196 / CCUG 20993 / CIP 104536 / JCM 13569 / NCTC 13031 / TMC 1543 / L948) (Mycobacterium abscessus)
UP000001681	bacteria	Exiguobacterium sibiricum (strain DSM 17290 / CCUG 55495 / CIP 109462 / JCM 13490 / 255-15)
UP000001686	archaea	Korarchaeum cryptofilum (strain OPF8)
UP000001691	bacteria	Endomicrobium trichonymphae
UP000001692	bacteria	Cupriavidus taiwanensis (strain DSM 17343 / BCRC 17206 / CCUG 44338 / CIP 107171 / LMG 19424 / R1) (Ralstonia taiwanensis (strain LMG 19424))
UP000001697	bacteria	Limosilactobacillus fermentum (strain NBRC 3956 / LMG 18251) (Lactobacillus fermentum)
UP000001190	bacteria	Mycobacterium marinum (strain ATCC BAA-535 / M)
UP000001191	bacteria	Nostoc punctiforme (strain ATCC 29133 / PCC 73102)
UP000001192	bacteria	Paraburkholderia phymatum (strain DSM 17167 / CIP 108236 / LMG 21445 / STM815) (Burkholderia phymatum)
UP000008840	bacteria	Stenotrophomonas maltophilia (strain K279a)
UP000001861	eukaryota	Coprinopsis cinerea (strain Okayama-7 / 130 / ATCC MYA-4618 / FGSC 9003) (Inky cap fungus) (Hormographiella aspergillata)
UP000001030	bacteria	Shigella boydii serotype 18 (strain CDC 3083-94 / BS512)
UP000001031	bacteria	Akkermansia muciniphila (strain ATCC BAA-835 / DSM 22959 / JCM 33894 / BCRC 81048 / CCUG 64013 / CIP 107961 / Muc)
UP000008838	bacteria	Kocuria rhizophila (strain ATCC 9341 / DSM 348 / NBRC 103217 / DC2201)
UP000008815	bacteria	Burkholderia multivorans (strain ATCC 17616 / 249)
UP000001205	bacteria	Borrelia turicatae (strain 91E135)
UP000001035	bacteria	Burkholderia cenocepacia (strain ATCC BAA-245 / DSM 16553 / LMG 16656 / NCTC 13227 / J2315 / CF5610) (Burkholderia cepacia (strain J2315))
UP000001036	bacteria	Cellvibrio japonicus (strain Ueda107) (Pseudomonas fluorescens subsp. cellulosa)
UP000031513	eukaryota	Plasmodium knowlesi (strain H)
UP000001727	bacteria	Corynebacterium urealyticum (strain ATCC 43042 / DSM 7109)
UP000008820	eukaryota	Aedes aegypti (Yellowfever mosquito) (Culex aegypti)
UP000001870	bacteria	Alteromonas mediterranea (strain DSM 17117 / CIP 110805 / LMG 28347 / Deep ecotype)
UP000008319	bacteria	Proteus mirabilis (strain HI4320)
UP000000611	bacteria	Borrelia duttonii (strain Ly)
UP000001730	bacteria	Aliivibrio salmonicida (strain LFI1238) (Vibrio salmonicida (strain LFI1238))
UP000001733	bacteria	Dictyoglomus thermophilum (strain ATCC 35947 / DSM 3960 / H-6-12)
UP000008333	eukaryota	Plasmodium vivax (strain Salvador I)
UP000001038	eukaryota	Oryzias latipes (Japanese rice fish) (Japanese killifish)
UP000008330	bacteria	Rhizobium leguminosarum bv. trifolii (strain WSM2304)
UP000000724	eukaryota	Penicillium rubens (strain ATCC 28089 / DSM 1075 / NRRL 1951 / Wisconsin 54-1255) (Penicillium chrysogenum)
UP000002505	bacteria	Pseudarthrobacter chlorophenolicus (strain ATCC 700700 / DSM 12829 / CIP 107037 / JCM 12360 / KCTC 9906 / NCIMB 13794 / A6) (Arthrobacter chlorophenolicus)
UP000000738	bacteria	Micrococcus luteus (strain ATCC 4698 / DSM 20030 / JCM 1464 / CCM 169 / CCUG 5858 / IAM 1056 / NBRC 3333 / NCIMB 9278 / NCTC 2665 / VKM Ac-2230) (Micrococcus lysodeikticus)
UP000002257	bacteria	Methylocella silvestris (strain DSM 15510 / CIP 108128 / LMG 27833 / NCIMB 13906 / BL2)
UP000007722	archaea	Methanococcus voltae (strain ATCC BAA-1334 / A3)
UP000000740	archaea	Halorubrum lacusprofundi (strain ATCC 49239 / DSM 5036 / JCM 8891 / ACAM 34)
UP000007727	bacteria	Campylobacter lari (strain RM2100 / D67 / ATCC BAA-1060)
UP000007089	bacteria	Anaeromyxobacter dehalogenans (strain ATCC BAA-258 / DSM 21875 / 2CP-1)
UP000002424	bacteria	Azotobacter vinelandii (strain DJ / ATCC BAA-1303)
UP000000745	bacteria	Escherichia fergusonii (strain ATCC 35469 / DSM 13698 / CCUG 18766 / IAM 14443 / JCM 21226 / LMG 7866 / NBRC 102419 / NCTC 12128 / CDC 0568-73)
UP000002453	bacteria	Thermosipho africanus (strain TCF52B)
UP000002456	bacteria	Bifidobacterium animalis subsp. lactis (strain AD011)
UP000006743	bacteria	Glaesserella parasuis serovar 5 (strain SH0165) (Haemophilus parasuis)
UP000001362	bacteria	Acidithiobacillus ferrooxidans (strain ATCC 23270 / DSM 14882 / CIP 104768 / NCIMB 8455) (Ferrobacillus ferrooxidans (strain ATCC 23270))
UP000001364	bacteria	Caulobacter vibrioides (strain NA1000 / CB15N) (Caulobacter crescentus)
UP000000444	bacteria	Staphylococcus carnosus (strain TM300)
UP000000445	bacteria	Thermotoga neapolitana (strain ATCC 49049 / DSM 4359 / NBRC 107923 / NS-E)
UP000007307	bacteria	Anaplasma marginale (strain Florida)
UP000000449	bacteria	Streptococcus uberis (strain ATCC BAA-854 / 0140J)
UP000009096	eukaryota	Gibberella moniliformis (strain M3125 / FGSC 7600) (Maize ear and stalk rot fungus) (Fusarium verticillioides)
UP000001596	bacteria	Allorhizobium ampelinum (strain ATCC BAA-846 / DSM 112012 / S4) (Agrobacterium vitis (strain S4))
UP000001511	bacteria	Nostoc azollae (strain 0708) (Anabaena azollae (strain 0708))
UP000009102	bacteria	Halothiobacillus neapolitanus (strain ATCC 23641 / DSM 15147 / CIP 104769 / NCIMB 8539 / c2) (Thiobacillus neapolitanus)
UP000001294	eukaryota	Talaromyces marneffei (strain ATCC 18224 / CBS 334.59 / QM 7333) (Penicillium marneffei)
UP000001877	bacteria	Brevibacillus brevis (strain 47 / JCM 6285 / NBRC 100599)
UP000001879	archaea	Natrialba magadii (strain ATCC 43099 / DSM 3394 / CCM 3739 / CIP 104546 / IAM 13178 / JCM 8861 / NBRC 102185 / NCIMB 2190 / MS3) (Natronobacterium magadii)
UP000001054	bacteria	Sinorhizobium fredii (strain NBRC 101917 / NGR234)
UP000002010	bacteria	Laribacter hongkongensis (strain HLHK9)
UP000001377	bacteria	Eggerthella lenta (strain ATCC 25559 / DSM 2243 / CCUG 17323 / JCM 9979 / KCTC 3265 / NCTC 11813 / VPI 0255 / 1899 B) (Eubacterium lentum)
UP000002011	bacteria	Dyadobacter fermentans (strain ATCC 700827 / DSM 18053 / CIP 107007 / KCTC 52180 / NS114)
UP000001746	archaea	Halomicrobium mukohataei (strain ATCC 700874 / DSM 12286 / JCM 9738 / NCIMB 13541) (Haloarcula mukohataei)
UP000006655	bacteria	Meiothermus ruber (strain ATCC 35948 / DSM 1279 / VKM B-1258 / 21) (Thermus ruber)
UP000001213	bacteria	Tsukamurella paurometabola (strain ATCC 8368 / DSM 20162 / CCUG 35730 / CIP 100753 / JCM 10117 / KCTC 9821 / NBRC 16120 / NCIMB 702349 / NCTC 13040) (Corynebacterium paurometabolum)
UP000006650	bacteria	Capnocytophaga ochracea (strain ATCC 27872 / DSM 7271 / CCUG 9716 / JCM 12966 / NCTC 12371 / SS31 / VPI 2845) (Bacteroides ochraceus)
UP000001917	bacteria	Alicyclobacillus acidocaldarius subsp. acidocaldarius (strain ATCC 27009 / DSM 446 / BCRC 14685 / JCM 5260 / KCTC 1825 / NBRC 15652 / NCIMB 11725 / NRRL B-14509 / 104-IA) (Bacillus acidocaldarius)
UP000006663	archaea	Halogeometricum borinquense (strain ATCC 700274 / DSM 11551 / JCM 10706 / KCTC 4070 / PR3)
UP000002294	bacteria	Anaerococcus prevotii (strain ATCC 9321 / DSM 20548 / JCM 6508 / NCTC 11806 / PC1) (Peptostreptococcus prevotii) (Peptococcus prevotii)
UP000001382	bacteria	Geodermatophilus obscurus (strain ATCC 25078 / DSM 43160 / JCM 3152 / CCUG 61914 / KCC A-0152 / KCTC 9177 / NBRC 13315 / NRRL B-3577 / G-20)
UP000001548	eukaryota	Giardia intestinalis (strain ATCC 50803 / WB clone C6) (Giardia lamblia)
UP000002296	eukaryota	Trypanosoma cruzi (strain CL Brener)
UP000001351	bacteria	Stigmatella aurantiaca (strain DW4/3-1)
UP000002297	bacteria	Croceibacter atlanticus (strain ATCC BAA-628 / JCM 21780 / CIP 108009 / IAM 15332 / KCTC 12090 / HTCC2559)
UP000002219	bacteria	Nocardiopsis dassonvillei (strain ATCC 23218 / DSM 43111 / CIP 107115 / JCM 7437 / KCTC 9190 / NBRC 14626 / NCTC 10488 / NRRL B-5397 / IMRU 509) (Actinomadura dassonvillei)
UP000002221	bacteria	Rhodothermus marinus (strain ATCC 43812 / DSM 4252 / R-10) (Rhodothermus obamensis)
UP000002332	bacteria	Pseudomonas fluorescens (strain SBW25)
UP000002334	bacteria	Hamiltonella defensa subsp. Acyrthosiphon pisum (strain 5AT)
UP000000841	bacteria	Saccharomonospora viridis (strain ATCC 15386 / DSM 43017 / JCM 3036 / CCUG 5913 / NBRC 12207 / NCIMB 9602 / P101) (Thermoactinomyces viridis)
UP000001473	bacteria	Corynebacterium kroppenstedtii (strain DSM 44385 / JCM 11950 / CIP 105744 / CCUG 35717)
UP000009081	bacteria	Methylorubrum extorquens (strain ATCC 14718 / DSM 1338 / JCM 2805 / NCIMB 9133 / AM1) (Methylobacterium extorquens)
UP000009080	bacteria	Teredinibacter turnerae (strain ATCC 39867 / T7901)
UP000001492	bacteria	Asticcacaulis excentricus (strain ATCC 15261 / DSM 4724 / KCTC 12464 / NCIMB 9791 / VKM B-1370 / CB 48)
UP000001497	bacteria	Fibrobacter succinogenes (strain ATCC 19169 / S85)
UP000002729	eukaryota	Aureococcus anophagefferens (Harmful bloom alga)
UP000009077	bacteria	Streptococcus suis (strain BM407)
UP000001631	eukaryota	Ajellomyces capsulatus (strain G186AR / H82 / ATCC MYA-2454 / RMSCC 2432) (Darling's disease fungus) (Histoplasma capsulatum)
UP000002743	bacteria	Methylovorus glucosotrophus (strain SIP3-4)
UP000000314	eukaryota	Komagataella phaffii (strain GS115 / ATCC 20864) (Yeast) (Pichia pastoris)
UP000001628	eukaryota	Paracoccidioides brasiliensis (strain Pb18)
UP000001626	bacteria	Thermoanaerobacterium thermosaccharolyticum (strain ATCC 7956 / DSM 571 / NCIMB 9385 / NCA 3814 / NCTC 13789 / WDCM 00135 / 2032) (Clostridium thermosaccharolyticum)
UP000002033	bacteria	Hyphomicrobium denitrificans (strain ATCC 51888 / DSM 1869 / NCIMB 11706 / TK 0415)
UP000008536	eukaryota	Zygosaccharomyces rouxii (strain ATCC 2623 / CBS 732 / NBRC 1130 / NCYC 568 / NRRL Y-229)
UP000002037	eukaryota	Candida tropicalis (strain ATCC MYA-3404 / T1) (Yeast)
UP000002038	eukaryota	Blastomyces gilchristii (strain SLH14081) (Blastomyces dermatitidis)
UP000002039	eukaryota	Ajellomyces dermatitidis (strain ER-3 / ATCC MYA-2586) (Blastomyces dermatitidis)
UP000008074	bacteria	Karelsulcia muelleri (strain SMDSEM) (Sulcia muelleri)
UP000000771	bacteria	Acidimicrobium ferrooxidans (strain DSM 10331 / JCM 15462 / NBRC 103882 / ICP)
UP000000940	bacteria	Thermotoga petrophila (strain ATCC BAA-489 / DSM 13996 / JCM 10882 / RKU-10) (Thermotoga naphthophila)
UP000002186	bacteria	Thauera aminoaromatica
UP000002066	bacteria	Streptomyces pratensis (strain ATCC 33331 / IAF-45CD)
UP000002069	bacteria	Cronobacter turicensis (strain DSM 18703 / CCUG 55852 / LMG 23827 / z3032)
UP000001444	bacteria	Streptomyces scabiei (strain 87.22)
UP000002072	bacteria	Streptobacillus moniliformis (strain ATCC 14647 / DSM 12112 / NCTC 10651 / 9901)
UP000002571	bacteria	Vibrio antiquarius
UP000002627	bacteria	Lactobacillus johnsonii (strain FI9785)
UP000002631	bacteria	Metamycoplasma hominis (strain ATCC 23114 / DSM 25592 / NBRC 14850 / NCTC 10111 / PG21) (Mycoplasma hominis)
UP000002634	bacteria	Edwardsiella piscicida
UP000002695	bacteria	Salmonella typhimurium (strain 14028s / SGSC 2262)
UP000002482	bacteria	Paracidovorax avenae (strain ATCC 19860 / DSM 7227 / CCUG 15838 / JCM 20985 / LMG 2117 / NCPPB 1011) (Acidovorax avenae)
UP000001881	eukaryota	Sordaria macrospora (strain ATCC MYA-333 / DSM 997 / K(L3346) / K-hell)
UP000001542	eukaryota	Trichomonas vaginalis (strain ATCC PRA-98 / G3)
UP000001883	bacteria	Rothia mucilaginosa (strain DY-18) (Stomatococcus mucilaginosus)
UP000008693	bacteria	Bifidobacterium dentium (strain ATCC 27534 / DSM 20436 / JCM 1195 / Bd1)
UP000001889	bacteria	Citrobacter rodentium (strain ICC168) (Citrobacter freundii biotype 4280)
UP000001890	bacteria	Xanthomonas albilineans (strain GPE PC73 / CFBP 7063)
UP000001399	bacteria	Rhodomicrobium vannielii (strain ATCC 17100 / DSM 162 / LMG 4299 / NCIMB 10020 / ATH 3.1.1)
UP000001902	bacteria	Acidaminococcus fermentans (strain ATCC 25085 / DSM 20731 / CCUG 9996 / CIP 106432 / VR4)
UP000001405	bacteria	Atelocyanobacterium thalassa (isolate ALOHA)
UP000008227	eukaryota	Sus scrofa (Pig)
UP000001544	bacteria	Alkalihalophilus pseudofirmus (strain ATCC BAA-2126 / JCM 17055 / OF4) (Bacillus pseudofirmus)
UP000002574	bacteria	Hydrogenobacter thermophilus (strain DSM 6534 / IAM 12695 / TK-6)
UP000008234	bacteria	Mageeibacillus indolicus (strain UPII9-5) (Clostridiales genomosp. BVAB3 (strain UPII9-5))
UP000008075	bacteria	Xenorhabdus nematophila (strain ATCC 19061 / DSM 3370 / CCUG 14189 / LMG 1036 / NCIMB 9965 / AN6)
UP000001551	bacteria	Ethanoligenens harbinense (strain DSM 18485 / JCM 12961 / CGMCC 1.5033 / YUAN-3)
UP000001926	eukaryota	Entamoeba histolytica (strain ATCC 30459 / HM-1:IMSS / ABRM)
UP000008866	eukaryota	Arthroderma benhamiae (strain ATCC MYA-4681 / CBS 112371) (Trichophyton mentagrophytes)
UP000001700	bacteria	Riesia pediculicola (strain USDA)
UP000001702	bacteria	Pantoea ananatis (strain LMG 20103)
UP000008243	archaea	Haloferax volcanii (strain ATCC 29605 / DSM 3757 / JCM 8879 / NBRC 14742 / NCIMB 2012 / VKM B-1768 / DS2) (Halobacterium volcanii)
UP000001060	bacteria	Legionella longbeachae serogroup 1 (strain NSW150)
UP000007753	bacteria	Sphingobium indicum (strain DSM 16413 / CCM 7287 / MTCC 6362 / UT26 / NBRC 101211 / UT26S) (Sphingobium japonicum)
UP000002356	eukaryota	Ovis aries (Sheep)
UP000002357	bacteria	Streptomyces clavuligerus
UP000002361	bacteria	Rhodobacter capsulatus (strain ATCC BAA-309 / NBRC 16581 / SB1003)
UP000002363	bacteria	Enterobacter cloacae subsp. cloacae (strain ATCC 13047 / DSM 30054 / NBRC 13535 / NCTC 10005 / WDCM 00083 / NCDC 279-56)
UP000000935	bacteria	Priestia megaterium (strain ATCC 12872 / QMB1551) (Bacillus megaterium)
UP000000927	bacteria	Xylanibacter ruminicola (strain ATCC 19189 / DSM 19721 / CIP 105475 / JCM 8958 / 23) (Prevotella ruminicola)
UP000006640	bacteria	Thermobispora bispora (strain ATCC 19993 / DSM 43833 / CBS 139.67 / JCM 10125 / KCTC 9307 / NBRC 14880 / R51)
UP000000376	bacteria	Arcanobacterium haemolyticum (strain ATCC 9345 / DSM 20595 / CCM 5947 / CCUG 17215 / LMG 16163 / NBRC 15585 / NCTC 8452 / 11018)
UP000000379	bacteria	Truepera radiovictrix (strain DSM 17093 / CIP 108686 / LMG 22925 / RQ-24)
UP000002226	eukaryota	Toxoplasma gondii (strain ATCC 50861 / VEG)
UP000000936	bacteria	Propionibacterium freudenreichii subsp. shermanii (strain ATCC 9614 / DSM 4902 / CIP 103027 / NCIMB 8099 / CIRM-BIA1)
UP000006742	bacteria	Mobiluncus curtisii (strain ATCC 43063 / DSM 2711 / CCUG 24716 / V125) (Falcivibrio vaginalis)
UP000000329	bacteria	Herbaspirillum seropedicae (strain SmR1)
UP000001660	bacteria	Nitrospira defluvii
UP000000332	bacteria	Brachyspira pilosicoli (strain ATCC BAA-1826 / 95/1000)
UP000000333	bacteria	Olsenella uli (strain ATCC 49627 / DSM 7084 / CCUG 31166 / CIP 109912 / JCM 12494 / LMG 11480 / NCIMB 702895 / VPI D76D-27C) (Lactobacillus uli)
UP000000276	bacteria	Corynebacterium pseudotuberculosis (strain C231)
UP000000345	archaea	Methanothermobacter marburgensis (strain ATCC BAA-927 / DSM 2133 / JCM 14651 / NBRC 100331 / OCM 82 / Marburg) (Methanobacterium thermoautotrophicum)
UP000006919	bacteria	Ruminococcus albus (strain ATCC 27210 / DSM 20455 / JCM 14654 / NCDO 2250 / 7)
UP000006705	viruses	Hepatitis E virus genotype 1 (isolate Human/China/HeBei/1987) (HEV)
UP000000571	viruses	Rubella virus (strain Therien) (RUBV)
UP000000835	viruses	Feline coronavirus (strain FIPV WSU-79/1146) (FCoV)
UP000001299	bacteria	Butyrivibrio proteoclasticus (strain ATCC 51982 / DSM 14932 / B316) (Clostridium proteoclasticum)
UP000002230	bacteria	Edwardsiella tarda (strain FL6-60)
UP000002231	bacteria	Karelsulcia muelleri (strain CARI) (Sulcia muelleri)
UP000008703	bacteria	Streptomyces violaceusniger (strain Tu 4113)
UP000006859	bacteria	Dickeya dadantii (strain 3937) (Erwinia chrysanthemi (strain 3937))
UP000006562	bacteria	Bacillus amyloliquefaciens (strain ATCC 23350 / DSM 7 / BCRC 11601 / CCUG 28519 / NBRC 15535 / NRRL B-14393 / F)
UP000002327	viruses	Vesicular stomatitis Indiana virus (strain San Juan) (VSIV)
UP000002476	viruses	Bunyamwera virus (BUNV)
UP000002477	viruses	Rift valley fever virus (strain ZH-548 M12) (RVFV)
UP000008974	eukaryota	Giardia intestinalis (strain P15) (Giardia lamblia)
UP000006867	bacteria	Bacillus atrophaeus (strain 1942)
UP000006872	bacteria	Enterobacter lignolyticus (strain SCF1)
UP000006873	bacteria	Eubacterium callanderi
UP000006878	bacteria	Glutamicibacter arilaitensis (strain DSM 16368 / CIP 108037 / IAM 15318 / JCM 13566 / NCIMB 14258 / Re117) (Arthrobacter arilaitensis)
UP000007253	viruses	Reovirus type 1 (strain Lang) (T1L) (Mammalian orthoreovirus 1)
UP000002311	eukaryota	Saccharomyces cerevisiae (strain ATCC 204508 / S288c) (Baker's yeast)
UP000002313	eukaryota	Encephalitozoon intestinalis (strain ATCC 50506) (Microsporidian parasite) (Septata intestinalis)
UP000008793	bacteria	Erwinia billingiae (strain Eb661)
UP000008806	bacteria	Megamonas hypermegale ART12/1
UP000008955	bacteria	Blautia obeum A2-162
UP000008963	bacteria	Halobacteriovorax marinus (strain ATCC BAA-682 / DSM 15412 / SJ) (Bacteriovorax marinus)
UP000009256	bacteria	Caldicellulosiruptor acetigenus (strain ATCC 700853 / DSM 12137 / I77R1B) (Caldicellulosiruptor kristjanssonii)
UP000007439	viruses	Avian hepatitis E virus (isolate Chicken/California/Meng) (AHEV)
UP000006572	viruses	Bean golden yellow mosaic virus (isolate Puerto Rico) (BGYMV) (Bean golden mosaic virus (isolate Puerto Rico))
UP000001440	viruses	Porcine transmissible gastroenteritis coronavirus (strain Purdue) (TGEV)
UP000008222	viruses	Human papillomavirus 11
UP000008765	viruses	Foot-and-mouth disease virus serotype O (FMDV)
UP000007930	viruses	Hepatitis B virus genotype D subtype ayw (isolate France/Tiollais/1979) (HBV-D)
UP000007676	viruses	Human papillomavirus type 6b
UP000007639	viruses	Epstein-Barr virus (strain AG876) (HHV-4) (Human herpesvirus 4)
UP000008712	bacteria	Mycoplasma leachii (strain DSM 21131 / NCTC 10133 / N29 / PG50)
UP000008720	bacteria	Marivirga tractuosa (strain ATCC 23168 / DSM 4126 / NBRC 15989 / NCIMB 1408 / VKM B-1430 / H-43) (Microscilla tractuosa) (Flexibacter tractuosus)
UP000007254	bacteria	Winmispira thermophila (strain ATCC 700085 / DSM 6578 / Z-1203) (Spirochaeta thermophila)
UP000008591	viruses	Hepatitis B virus genotype C subtype ayr (isolate Human/Japan/Okamoto/-) (HBV-C)
UP000008914	bacteria	Intrasporangium calvum (strain ATCC 23552 / DSM 43043 / JCM 3097 / NBRC 12989 / NCIMB 10167 / NRRL B-3866 / 7 KIP)
UP000008917	bacteria	Variovorax paradoxus (strain EPS)
UP000008774	viruses	Murid herpesvirus 1 (strain Smith) (MuHV-1) (Mouse cytomegalovirus)
UP000001067	eukaryota	Pyrenophora teres f. teres (strain 0-1) (Barley net blotch fungus) (Drechslera teres f. teres)
UP000008783	eukaryota	Puccinia graminis f. sp. tritici (strain CRL 75-36-700-3 / race SCCL) (Black stem rust fungus)
UP000008632	bacteria	Pseudoxanthomonas suwonensis (strain 11-1)
UP000008637	bacteria	Mycoplasma haemofelis (strain Langford 1) (Haemobartonella felis)
UP000008673	eukaryota	Ogataea parapolymorpha (strain ATCC 26012 / BCRC 20466 / JCM 22074 / NRRL Y-7560 / DL-1) (Yeast) (Hansenula polymorpha)
UP000008153	eukaryota	Leishmania infantum
UP000007258	eukaryota	Leishmania braziliensis
UP000007264	eukaryota	Coccomyxa subellipsoidea (strain C-169) (Green microalga)
UP000006395	archaea	Saccharolobus islandicus (strain HVE10/4) (Sulfolobus islandicus)
UP000007100	bacteria	Acidiphilium multivorum (strain DSM 11245 / JCM 8867 / NBRC 100883 / AIU 301)
UP000007477	bacteria	Acinetobacter pittii (strain PHEA-2)
UP000007478	archaea	Thermococcus barophilus (strain DSM 11836 / MP)
UP000007484	bacteria	Mycoplasma suis (strain Illinois)
UP000007487	bacteria	Cellulophaga lytica (strain ATCC 23178 / DSM 7489 / JCM 8516 / NBRC 14961 / NCIMB 1423 / VKM B-1433 / Cy l20)
UP000008524	eukaryota	Trypanosoma brucei brucei (strain 927/4 GUTat10.1)
UP000006643	eukaryota	Phytophthora infestans (strain T30-4) (Potato late blight agent)
UP000001062	bacteria	Marinomonas mediterranea (strain ATCC 700492 / JCM 21426 / NBRC 103028 / MMB-1)
UP000008867	eukaryota	Sporisorium reilianum (strain SRZ2) (Maize head smut fungus)
UP000006854	bacteria	Streptomyces venezuelae (strain ATCC 10712 / CBS 650.69 / DSM 40230 / JCM 4526 / NBRC 13096 / PD 04745)
UP000008305	bacteria	Chlamydia pecorum (strain ATCC VR-628 / DSM 29919 / E58) (Chlamydophila pecorum)
UP000002497	eukaryota	Coccidioides posadasii (strain RMSCC 757 / Silveira) (Valley fever fungus)
UP000002498	eukaryota	Metarhizium robertsii (strain ARSEF 23 / ATCC MYA-3075) (Metarhizium anisopliae (strain ARSEF 23))
UP000002499	eukaryota	Metarhizium acridum (strain CQMa 102)
UP000007938	bacteria	Alicycliphilus denitrificans (strain DSM 14773 / CIP 107495 / K601)
UP000008738	bacteria	Mesomycoplasma hyorhinis (strain MCLD) (Mycoplasma hyorhinis)
UP000008456	bacteria	Melissococcus plutonius (strain ATCC 35311 / DSM 29964 / CIP 104052 / LMG 20360 / NCIMB 702443)
UP000008458	archaea	Acidianus hospitalis (strain W1)
UP000008460	bacteria	Cellulomonas fimi (strain ATCC 484 / DSM 20113 / JCM 1341 / CCUG 24087 / LMG 16345 / NBRC 15513 / NCIMB 8980 / NCTC 7547 / NRS-133)
UP000006548	eukaryota	Arabidopsis thaliana (Mouse-ear cress)
UP000000686	bacteria	Pseudomonas fulva (strain 12-X)
UP000009236	bacteria	Isoptericola variabilis (strain 225)
UP000007946	bacteria	Streptococcus pasteurianus (strain ATCC 43144 / JCM 5346 / CCUG 46074 / CDC 1723-81)
UP000008385	bacteria	Ramlibacter tataouinensis (strain ATCC BAA-407 / DSM 14655 / LMG 21543 / TTB310)
UP000008387	bacteria	Helicobacter bizzozeronii (strain CIII-1)
UP000008281	eukaryota	Caenorhabditis remanei (Caenorhabditis vulgaris)
UP000001307	eukaryota	Oikopleura dioica (Tunicate)
UP000008694	eukaryota	Arabidopsis lyrata subsp. lyrata (Lyre-leaved rock-cress)
UP000007241	eukaryota	Batrachochytrium dendrobatidis (strain JAM81 / FGSC 10211) (Frog chytrid fungus)
UP000008312	eukaryota	Blastocystis hominis
UP000008864	eukaryota	Trichophyton rubrum (strain ATCC MYA-4607 / CBS 118892) (Athlete's foot fungus)
UP000000495	bacteria	Parachlamydia acanthamoebae (strain UV7)
UP000000496	bacteria	Simkania negevensis (strain ATCC VR-1471 / DSM 27360 / Z)
UP000008063	eukaryota	Serpula lacrymans var. lacrymans (strain S7.3) (Dry rot fungus)
UP000008065	eukaryota	Neurospora tetrasperma (strain FGSC 2508 / ATCC MYA-4615 / P0657)
UP000000504	bacteria	Moranella endobia (strain PCIT)
UP000008881	bacteria	Klebsiella aerogenes (strain ATCC 13048 / DSM 30053 / CCUG 1429 / JCM 1235 / KCTC 2190 / NBRC 13534 / NCIMB 10102 / NCTC 10006 / CDC 819-56) (Enterobacter aerogenes)
UP000008888	bacteria	Methylomonas methanica (strain DSM 25384 / MC09)
UP000008895	bacteria	Capnocytophaga canimorsus (strain 5)
UP000008984	eukaryota	Trichoderma reesei (strain QM6a) (Filamentous fungus) (Hypocrea jecorina)
UP000006135	bacteria	Acidithiobacillus caldus (strain SM-1)
UP000006657	bacteria	Odoribacter splanchnicus (strain ATCC 29572 / DSM 20712 / CIP 104287 / JCM 15291 / NCTC 10825 / 1651/6) (Bacteroides splanchnicus)
UP000008392	bacteria	Collimonas fungivorans (strain Ter331)
UP000006138	bacteria	Amycolatopsis mediterranei (strain S699) (Nocardia mediterranei)
UP000000304	eukaryota	Drosophila simulans (Fruit fly)
UP000008520	bacteria	Lactococcus garvieae (strain Lg2) (Enterococcus seriolicida)
UP000000692	bacteria	Ketogulonicigenium vulgare (strain WSH-001)
UP000000707	eukaryota	Candida tenuis (strain ATCC 10573 / BCRC 21748 / CBS 615 / JCM 9827 / NBRC 10315 / NRRL Y-1498 / VKM Y-70) (Yeast) (Yamadazyma tenuis)
UP000008784	eukaryota	Arthrobotrys oligospora (strain ATCC 24927 / CBS 115.81 / DSM 1491) (Nematode-trapping fungus) (Didymozoophaga oligospora)
UP000001610	eukaryota	Cordyceps militaris (strain CM01) (Caterpillar fungus)
UP000001611	eukaryota	Verticillium dahliae (strain VdLs.17 / ATCC MYA-4575 / FGSC 10137) (Verticillium wilt)
UP000001269	bacteria	Buchnera aphidicola str. Ak (Acyrthosiphon kondoi)
UP000006139	bacteria	Buchnera aphidicola str. Ua (Uroleucon ambrosiae)
UP000008178	bacteria	Roseburia hominis (strain DSM 16839 / JCM 17582 / NCIMB 14029 / A2-183)
UP000001279	bacteria	Ligilactobacillus ruminis (strain ATCC 27782 / RF3) (Lactobacillus ruminis)
UP000009186	bacteria	Flavobacterium branchiophilum (strain FL-15)
UP000001285	bacteria	Fructilactobacillus sanfranciscensis (strain TMW 1.1304) (Lactobacillus sanfranciscensis)
UP000008909	eukaryota	Clonorchis sinensis (Chinese liver fluke)
UP000009286	bacteria	Micavibrio aeruginosavorus (strain ARL-13)
UP000002651	bacteria	Bacillus spizizenii (strain DSM 15029 / JCM 12233 / NBRC 101239 / NRRL B-23049 / TU-B-10) (Bacillus subtilis subsp. spizizenii)
UP000007093	bacteria	Acidaminococcus intestini (strain RyC-MR95)
UP000008316	bacteria	Burkholderia gladioli (strain BSR3)
UP000008850	bacteria	Pelagibacterium halotolerans (strain DSM 22347 / JCM 15775 / CGMCC 1.7692 / B2)
UP000007730	bacteria	Afipia carboxidovorans (strain ATCC 49405 / DSM 1227 / KCTC 32145 / OM5) (Oligotropha carboxidovorans)
UP000008992	viruses	Human cytomegalovirus (strain AD169) (HHV-5) (Human herpesvirus 5)
UP000007104	bacteria	Brucella suis biovar 1 (strain 1330)
UP000009131	eukaryota	Mixia osmundae (strain CBS 9802 / IAM 14324 / JCM 22182 / KY 12970)
UP000007319	bacteria	Azospirillum baldaniorum
UP000005667	bacteria	Azospirillum lipoferum (strain 4B)
UP000005870	bacteria	Pseudoxanthomonas spadix (strain BD-a59)
UP000007148	eukaryota	Serendipita indica (strain DSM 11827) (Root endophyte fungus) (Piriformospora indica)
UP000007150	bacteria	Sphingobium chlorophenolicum L-1
UP000008181	eukaryota	Thermothielavioides terrestris (strain ATCC 38088 / NRRL 8126) (Thielavia terrestris)
UP000007113	bacteria	Granulicella mallensis (strain ATCC BAA-1857 / DSM 23137 / MP5ACTX8)
UP000005636	bacteria	Geobacillus thermoleovorans CCB_US3_UF5
UP000005216	bacteria	Borreliella afzelii (strain PKo) (Borrelia afzelii)
UP000005435	bacteria	Acetivibrio clariflavus (strain DSM 19732 / NBRC 101661 / EBR45) (Clostridium clariflavum)
UP000005436	bacteria	Tannerella forsythia (strain ATCC 43037 / JCM 10827 / CCUG 21028 A / KCTC 5666 / FDC 338) (Bacteroides forsythus)
UP000005439	bacteria	Sulfobacillus acidophilus (strain ATCC 700253 / DSM 10332 / NAL)
UP000005442	bacteria	Mycolicibacterium rhodesiae (strain NBB3) (Mycobacterium rhodesiae)
UP000005443	bacteria	Rickettsia slovaca (strain 13-B)
UP000005444	bacteria	Pediococcus claussenii (strain ATCC BAA-344 / DSM 14800 / JCM 18046 / KCTC 3811 / LMG 21948 / P06)
UP000007841	bacteria	Klebsiella pneumoniae subsp. pneumoniae (strain HS11286)
UP000007842	bacteria	Streptantibioticus cattleyicolor (strain ATCC 35852 / DSM 46488 / JCM 4925 / NBRC 14057 / NRRL 8057) (Streptomyces cattleya)
UP000007844	bacteria	Desulfocurvibacter africanus subsp. africanus str. Walvis Bay
UP000005638	bacteria	Flavobacterium columnare (strain ATCC 49512 / CIP 103533 / TG 44/87)
UP000009010	bacteria	Rahnella aquatilis (strain ATCC 33071 / DSM 4594 / JCM 1683 / NBRC 105701 / NCIMB 13365 / CIP 78.65)
UP000006791	bacteria	Chloracidobacterium thermophilum (strain B)
UP000006810	bacteria	Mycoplasmopsis fermentans (strain ATCC 19989 / NBRC 14854 / NCTC 10117 / PG18) (Mycoplasma fermentans)
UP000006811	bacteria	Buchnera aphidicola (Cinara tujafilina)
UP000008190	bacteria	Nocardia cyriacigeorgica (strain GUH-2)
UP000009061	bacteria	Wigglesworthia glossinidia endosymbiont of Glossina morsitans morsitans (Yale colony)
UP000009154	bacteria	Gordonia polyisoprenivorans (strain DSM 44266 / VH2)
UP000007304	eukaryota	Exophiala dermatitidis (strain ATCC 34100 / CBS 525.76 / NIH/UT8656) (Black yeast) (Wangiella dermatitidis)
UP000005221	eukaryota	Candida parapsilosis (strain CDC 317 / ATCC MYA-4646) (Yeast) (Monilia parapsilosis)
UP000007517	bacteria	Blastococcus saxobsidens (strain DD2)
UP000007519	bacteria	Saprospira grandis (strain Lewin)
UP000007523	bacteria	Paenibacillus mucilaginosus 3016
UP000007878	bacteria	Rickettsia canadensis str. CA410
UP000008006	bacteria	Rickettsia rhipicephali (strain 3-7-female6-CWPP)
UP000007581	bacteria	Rickettsia typhi str. TH1527
UP000007587	bacteria	Corallococcus coralloides (strain ATCC 25202 / DSM 2259 / NBRC 100086 / M2) (Myxococcus coralloides)
UP000005446	eukaryota	Glarea lozoyensis (strain ATCC 74030 / MF5533)
UP000007881	bacteria	Phycisphaera mikurensis (strain DSM 103959 / KCTC 22515 / NBRC 102666 / FYK2301M01)
UP000007883	bacteria	Rubrivivax gelatinosus (strain NBRC 100245 / IL144)
UP000007886	bacteria	Bradyrhizobium cosmicum
UP000007887	bacteria	Selenomonas ruminantium subsp. lactilytica (strain NBRC 103574 / TAM6421)
UP000007384	bacteria	Fervidobacterium pennivorans (strain DSM 9078 / Ven5)
UP000007305	eukaryota	Zea mays (Maize)
UP000007391	archaea	Fervidicoccus fontis (strain DSM 19380 / JCM 18336 / VKM B-2539 / Kam940)
UP000007397	bacteria	Halobacillus halophilus (strain ATCC 35676 / DSM 2266 / JCM 20832 / KCTC 3685 / LMG 17431 / NBRC 102448 / NCIMB 2269) (Sporosarcina halophila)
UP000009136	eukaryota	Bos taurus (Bovine)
UP000009138	eukaryota	Rhizopus delemar (strain RA 99-880 / ATCC MYA-4621 / FGSC 9543 / NRRL 43880) (Mucormycosis agent) (Rhizopus arrhizus var. delemar)
UP000005010	bacteria	Helicobacter cetorum (strain ATCC BAA-429 / MIT 00-7128)
UP000005013	bacteria	Helicobacter cetorum (strain ATCC BAA-540 / CCUG 52418 / MIT 99-5656)
UP000009144	bacteria	Methylophaga nitratireducenticrescens
UP000005207	eukaryota	Oreochromis niloticus (Nile tilapia) (Tilapia nilotica)
UP000005215	eukaryota	Ictidomys tridecemlineatus (Thirteen-lined ground squirrel) (Spermophilus tridecemlineatus)
UP000001955	bacteria	Shimwellia blattae (strain ATCC 29907 / DSM 4481 / JCM 1650 / NBRC 105725 / CDC 9005-74) (Escherichia blattae)
UP000002872	eukaryota	Nematocida parisii (strain ERTm3) (Nematode killer fungus)
UP000005242	eukaryota	Wallemia mellicola (strain ATCC MYA-4683 / CBS 633.66) (Wallemia sebi (CBS 633.66))
UP000005258	bacteria	Tistrella mobilis (strain KA081020-065)
UP000005267	bacteria	Advenella kashmirensis (strain DSM 17095 / LMG 22695 / WT001) (Tetrathiobacter kashmirensis)
UP000005269	bacteria	Enterococcus faecium (strain ATCC BAA-472 / TX0016 / DO)
UP000006174	eukaryota	Ustilago hordei (Barley covered smut fungus)
UP000006175	archaea	Desulfurococcus amylolyticus DSM 16532
UP000006051	bacteria	Ornithobacterium rhinotracheale (strain ATCC 51463 / DSM 15997 / CCUG 23171 / CIP 104009 / LMG 9086)
UP000006056	bacteria	Terriglobus roseus (strain DSM 18391 / NRRL B-41598 / KBS 63)
UP000006057	bacteria	Mycolicibacterium chubuense (strain NBB4) (Mycobacterium chubuense)
UP000002895	bacteria	Enterococcus hirae (strain ATCC 9790 / DSM 20160 / JCM 8729 / LMG 6399 / NBRC 3181 / NCIMB 6459 / NCDO 1258 / NCTC 12367 / WDCM 00089 / R)
UP000003121	bacteria	Taylorella equigenitalis ATCC 35865
UP000004219	bacteria	Phocaeicola vulgatus CL09T03C04
UP000004218	bacteria	Corynebacterium matruchotii ATCC 14266
UP000004879	bacteria	Pseudomonas syringae pv. aceris str. M302273
UP000003016	bacteria	Haemophilus parahaemolyticus HK385
UP000004881	bacteria	Gordonia terrae NBRC 100016
UP000003022	bacteria	Streptomyces griseoaurantiacus M045
UP000004226	bacteria	Pseudoleptotrichia goodfellowii F0264
UP000003028	bacteria	Erysipelothrix rhusiopathiae ATCC 19414
UP000004870	bacteria	Cardiobacterium hominis (strain ATCC 15826 / DSM 8339 / NCTC 10426 / 6573)
UP000003045	bacteria	Mobiluncus mulieris ATCC 35239
UP000003245	bacteria	Streptococcus anginosus subsp. whileyi CCUG 39159
UP000003697	bacteria	Streptococcus vestibularis ATCC 49124
UP000004431	bacteria	Fannyhessea vaginae PB189-T1-4
UP000003254	bacteria	[Ruminococcus] lactaris ATCC 29176
UP000003257	bacteria	Sulfitobacter indolifex HEL-45
UP000003460	bacteria	Alloprevotella tannerae ATCC 51259
UP000003301	bacteria	Fusobacterium periodonticum 2_1_31
UP000003503	bacteria	Dialister micraerophilus DSM 19965
UP000003233	bacteria	Fusobacterium ulcerans 12-1B
UP000003515	bacteria	Vibrio orientalis CIP 102891 = ATCC 33934
UP000003741	bacteria	Bacteroides cellulosilyticus CL02T12C19
UP000003752	bacteria	Lentilactobacillus hilgardii (strain ATCC 8290 / DSM 20176 / CCUG 30140 / JCM 1155 / KCTC 3500 / NBRC 15886 / NCIMB 8040 / NRRL B-1843 / 9)
UP000003755	bacteria	Blautia hansenii DSM 20583
UP000003764	bacteria	Aerococcus viridans (strain ATCC 11563 / DSM 20340 / CCUG 4311 / JCM 20461 / NBRC 12219 / NCTC 8251 / M1)
UP000003191	bacteria	Bifidobacterium breve DSM 20213 = JCM 1192
UP000003778	bacteria	Haemophilus parainfluenzae HK2019
UP000003922	bacteria	Crocosphaera watsonii WH 8501
UP000003803	bacteria	Anaerotruncus colihominis DSM 17241
UP000002969	bacteria	Chryseobacterium gleum ATCC 35910
UP000002970	bacteria	Clostridium symbiosum (strain WAL-14163)
UP000004001	bacteria	Hoylesella timonensis CRIS 5C-B1
UP000004018	bacteria	Megasphaera lornae
UP000004030	bacteria	Novosphingobium pentaromativorans US6-1
UP000002949	bacteria	Mesorhizobium amorphae CCNWGS0123
UP000002965	bacteria	Bacteroides caccae CL03T12C61
UP000004207	bacteria	Kingella kingae ATCC 23330
UP000004206	bacteria	Peptostreptococcus anaerobius 653-L
UP000004245	bacteria	Prescottella equi ATCC 33707
UP000004198	bacteria	Clostridium carboxidivorans P7
UP000004191	bacteria	Helcococcus kunzii ATCC 51366
UP000004259	bacteria	Ruminococcus albus 8
UP000004457	bacteria	Neisseria flavescens NRL30031/H210
UP000006035	bacteria	Limosilactobacillus oris F0423
UP000006034	bacteria	Bilophila wadsworthia (strain 3_1_6)
UP000004290	bacteria	Streptococcus equinus ATCC 700338
UP000004470	bacteria	Pediococcus acidilactici DSM 20284
UP000006023	bacteria	Gordonia amarae NBRC 15530
UP000006015	bacteria	Corynebacterium ammoniagenes DSM 20306
UP000004477	bacteria	Segatella copri DSM 18205
UP000006008	bacteria	Alistipes indistinctus YIT 12060
UP000004507	bacteria	Yoonia vestfoldensis SKA53
UP000005984	bacteria	Anaerococcus lactolyticus ATCC 51172
UP000004524	bacteria	Segatella baroniae B14
UP000004525	bacteria	Lacticaseibacillus rhamnosus (strain LMS2-1)
UP000004528	bacteria	Weissella paramesenteroides ATCC 33313
UP000005332	bacteria	Cutibacterium avidum ATCC 25577
UP000005326	bacteria	[Eubacterium] siraeum DSM 15702
UP000005324	bacteria	Pseudoroseomonas cervicalis ATCC 49957
UP000004935	bacteria	Anaerostipes caccae (strain DSM 14662 / CCUG 47493 / JCM 13470 / NCIMB 13811 / L1-92)
UP000004946	bacteria	Parascardovia denticolens DSM 10105 = JCM 12538
UP000004959	bacteria	Oenococcus kitaharae DSM 17330
UP000004980	bacteria	Paraburkholderia hospita
UP000003705	bacteria	Peptoniphilus harei ACS-146-V-Sch2b
UP000005141	bacteria	Segatella oulorum F0390
UP000005150	bacteria	Bacteroides salyersiae CL02T12C01
UP000005926	bacteria	Granulicatella adiacens ATCC 49175
UP000005697	bacteria	Prevotella multiformis DSM 16608
UP000005695	bacteria	Desulfuromonas acetoxidans (strain DSM 684 / 11070)
UP000005356	bacteria	Streptococcus porcinus str. Jelinkova 176
UP000005365	bacteria	Neisseria sicca ATCC 29256
UP000005963	bacteria	Megamonas funiformis YIT 11815
UP000005974	bacteria	Phocaeicola dorei CL02T12C06
UP000005384	bacteria	Hungatella hathewayi WAL-18680
UP000005388	bacteria	Streptococcus urinalis 2285-97
UP000005952	bacteria	Hyphomicrobium denitrificans 1NES1
UP000006258	bacteria	Sphingobacterium spiritivorum ATCC 33861
UP000005402	bacteria	Myroides odoratimimus CCUG 10230
UP000005940	bacteria	Streptomyces tsukubensis (strain DSM 42081 / NBRC 108919 / NRRL 18488 / 9993)
UP000005938	bacteria	Imtechella halotolerans K1
UP000005947	bacteria	Fannyhessea vaginae DSM 15829
UP000005413	bacteria	Staphylococcus simiae CCM 7213 = CCUG 51256
UP000005561	bacteria	Marvinbryantia formatexigens DSM 14469
UP000005566	bacteria	Flavobacterium frigoris (strain PS1)
UP000005580	bacteria	Hoylesella oralis ATCC 33269
UP000005583	bacteria	Lactobacillus ultunensis DSM 16047
UP000006408	bacteria	Bifidobacterium angulatum DSM 20098 = JCM 7096
UP000003900	bacteria	Paenibacillus dendritiformis C454
UP000006201	bacteria	Pseudoalteromonas tunicata D2
UP000005602	bacteria	Streptococcus infantarius subsp. infantarius ATCC BAA-102
UP000005615	bacteria	Aequoribacter fuscus
UP000005798	bacteria	Thomasclavelia ramosa DSM 1402
UP000002943	bacteria	Vibrio caribbeanicus ATCC BAA-2122
UP000002938	bacteria	Turicibacter sanguinis PC909
UP000005824	bacteria	Chthoniobacter flavus Ellin428
UP000002931	bacteria	Maritimibacter alkaliphilus HTCC2654
UP000005839	bacteria	Shewanella benthica KT99
UP000006443	bacteria	Dethiobacter alkaliphilus AHT 1
UP000005850	bacteria	Brevibacillus laterosporus LMG 15441
UP000006431	bacteria	Sulfurimonas gotlandica (strain DSM 19862 / JCM 16533 / GD1)
UP000006428	bacteria	Aeromonas salmonicida subsp. salmonicida 01-B526
UP000004863	bacteria	Rothia aeria F0474
UP000003081	bacteria	Clostridium butyricum E4 str. BoNT E BL5262
UP000003089	bacteria	Bacteroides nordii CL02T12C05
UP000003100	bacteria	Blautia hydrogenotrophica (strain DSM 10507 / JCM 14656 / S5a33) (Ruminococcus hydrogenotrophicus)
UP000003112	bacteria	Segatella buccae ATCC 33574
UP000003327	bacteria	Prevotella veroralis F0319
UP000005045	bacteria	Paraburkholderia graminis (strain ATCC 700544 / DSM 17151 / LMG 18924 / NCIMB 13744 / C4D1M)
UP000006228	bacteria	Vibrio sinaloensis DSM 21326
UP000005055	bacteria	Mycoplasmopsis anatis 1340
UP000006229	bacteria	Mycoplasmopsis canis UFG4
UP000005039	bacteria	Lachnoanaerobaculum saburreum F0468
UP000005297	bacteria	Mariprofundus ferrooxydans PV-1
UP000006237	bacteria	Corynebacterium glucuronolyticum ATCC 51866
UP000003571	bacteria	Treponema saccharophilum DSM 2985
UP000005277	bacteria	Anaerococcus hydrogenalis ACS-025-V-Sch4
UP000003597	bacteria	Listeria innocua ATCC 33091
UP000003598	bacteria	Paraprevotella clara YIT 11840
UP000003599	bacteria	Dolosigranulum pigrum ATCC 51524
UP000003609	bacteria	Gardnerella vaginalis 0288E
UP000005283	bacteria	Hoylesella buccalis ATCC 35310
UP000005286	bacteria	Anaerococcus prevotii ACS-065-V-Col13
UP000003822	bacteria	Actinomyces graevenitzii C83
UP000003828	bacteria	Arthrobacter globiformis (strain ATCC 8010 / DSM 20124 / JCM 1332 / NBRC 12137 / NCIMB 8907 / NRRL B-2979 / 168)
UP000003836	bacteria	Vibrio tubiashii ATCC 19109
UP000003856	bacteria	Acidovorax delafieldii 2AN
UP000003860	bacteria	Ruminiclostridium papyrosolvens DSM 2782
UP000006242	bacteria	Salinisphaera shabanensis E1L3A
UP000004069	bacteria	Lactobacillus amylolyticus DSM 11664
UP000004097	bacteria	Solobacterium moorei F0204
UP000004138	bacteria	Clostridium botulinum C str. Stockholm
UP000004110	bacteria	Bacteroides uniformis (strain ATCC 8492 / DSM 6597 / CCUG 4942 / CIP 103695 / JCM 5828 / KCTC 5204 / NCTC 13054 / VPI 0061)
UP000004115	bacteria	Lactobacillus iners DSM 13335
UP000004160	bacteria	Fusobacterium animalis 11_3_2
UP000004324	bacteria	Pelosinus fermentans B4
UP000004358	bacteria	Blastopirellula marina DSM 3645
UP000004344	bacteria	Fischerella thermalis JSC-11
UP000004393	bacteria	Enterococcus saccharolyticus 30_1
UP000004597	bacteria	Prevotella histicola F0411
UP000004619	bacteria	Faecalibacterium duncaniae
UP000003139	bacteria	Ureaplasma urealyticum serovar 8 str. ATCC 27618
UP000003150	bacteria	Schaalia odontolytica F0309
UP000003155	bacteria	Prevotella denticola CRIS 18C-A
UP000003165	bacteria	Pseudogulbenkiania ferrooxidans 2002
UP000003179	bacteria	Cutibacterium modestum HL044PA1
UP000004625	bacteria	Lentilactobacillus parafarraginis F0439
UP000003394	bacteria	Actinobacillus minor 202
UP000004893	bacteria	[Clostridium] hylemonae DSM 15053
UP000003612	bacteria	Neisseria mucosa C102
UP000004915	bacteria	Mycolicibacterium thermoresistibile (strain ATCC 19527 / DSM 44167 / CIP 105390 / JCM 6362 / NCTC 10409 / 316) (Mycobacterium thermoresistibile)
UP000004923	bacteria	Phascolarctobacterium succinatutens YIT 12067
UP000003645	bacteria	Limosilactobacillus mucosae LM1
UP000005511	bacteria	Campylobacter coli 80352
UP000004116	bacteria	Candidatus Regiella insecticola 5.15
UP000004121	bacteria	Oribacterium sinus F0268
UP000003874	bacteria	Segatella salivae DSM 15606
UP000006163	bacteria	Borreliella valaisiana VS116
UP000006103	bacteria	Borreliella garinii PBr
UP000008952	bacteria	Bartonella tamiae Th239
UP000002648	bacteria	Bartonella taylorii 8TBB
UP000008942	bacteria	Bartonella elizabethae Re6043vi
UP000008945	bacteria	Bartonella doshiae NCTC 12862 = ATCC 700133
UP000008947	bacteria	Candidatus Bartonella washoeensis Sb944nv
UP000008948	bacteria	Bartonella vinsonii subsp. arupensis Pm136co
UP000009005	bacteria	Mycoplasma wenyonii (strain Massachusetts) (Eperythrozoon wenyonii)
UP000009007	archaea	Methanoculleus bourgensis (strain ATCC 43281 / DSM 3045 / OCM 15 / MS2) (Methanogenium bourgense)
UP000005240	eukaryota	Puccinia triticina (isolate 1-1 / race 1 (BBBD)) (Brown leaf rust fungus)
UP000007815	bacteria	Streptococcus ratti FA-1 = DSM 20564
UP000006983	bacteria	Streptococcus salivarius K12
UP000003931	bacteria	Candidatus Carsonella ruddii CS isolate Thao2000
UP000003932	bacteria	Candidatus Carsonella ruddii CE isolate Thao2000
UP000003933	bacteria	Candidatus Carsonella ruddii HT isolate Thao2000
UP000003934	bacteria	Candidatus Carsonella ruddii HC isolate Thao2000
UP000003935	bacteria	Candidatus Carsonella ruddii PC isolate NHV
UP000002754	bacteria	Alkalihalobacillus alcalophilus ATCC 27647 = CGMCC 1.3604
UP000002975	bacteria	Fusobacterium gonidiaformans 3-1-5R
UP000003953	bacteria	Helicobacter pullorum MIT 98-5489
UP000003959	bacteria	Moorena producens 3L
UP000002786	bacteria	Prevotella bivia DSM 20514
UP000003987	bacteria	Limosilactobacillus coleohominis 101-4-CHN
UP000003990	bacteria	Brucella ceti M644/93/1
UP000004184	bacteria	Streptomyces viridochromogenes (strain DSM 40736 / JCM 4977 / BCRC 1201 / Tue 494)
UP000002772	bacteria	Hallella multisaccharivorax DSM 17128
UP000004664	bacteria	Methylobacter tundripaludum (strain ATCC BAA-1195 / DSM 17260 / SV96)
UP000002762	eukaryota	Beauveria bassiana (strain ARSEF 2860) (White muscardine disease fungus) (Tritirachium shiotae)
UP000005777	bacteria	Scardovia inopinata F0304
UP000004671	bacteria	Caldithrix abyssi (strain DSM 13497 / VKM B-2286 / LF13)
UP000003805	bacteria	Segatella oris C735
UP000004689	bacteria	Brucella pinnipedialis (strain NCTC 12890 / B2/94 / BCCN 94-73)
UP000004690	bacteria	Galbibacter orientalis DSM 19592
UP000004691	bacteria	Saccharomonospora xinjiangensis XJ-54
UP000004705	bacteria	Saccharomonospora azurea NA-128
UP000005085	bacteria	Helicobacter bilis ATCC 43879
UP000005089	bacteria	Oxalobacter formigenes OXCC13
UP000005101	bacteria	Bacteroides fragilis 3_1_12
UP000005755	bacteria	Helicobacter cinaedi CCUG 18818 = ATCC BAA-847
UP000005726	bacteria	Candidatus Regiella insecticola LSR1
UP000005727	bacteria	Brucella neotomae 5K33
UP000002805	bacteria	Streptomyces pristinaespiralis (strain ATCC 25486 / DSM 40338 / CBS 914.69 / JCM 4507 / KCC S-0507 / NBRC 13074 / NRRL 2958 / 5647)
UP000004810	eukaryota	Wuchereria bancrofti
UP000004829	bacteria	Fusobacterium hwasookii ChDC F128
UP000005244	bacteria	Peptoanaerobacter stomatis
UP000006072	bacteria	Mycolicibacterium vaccae ATCC 25954
UP000006075	bacteria	Winkia neuii BV029A5
UP000006078	bacteria	Corynebacterium otitidis ATCC 51513
UP000003786	eukaryota	Theileria orientalis strain Shintoku
UP000003994	bacteria	Schaalia turicensis ACS-279-V-Col4
UP000004465	bacteria	Facklamia hominis CCUG 36813
UP000005149	bacteria	Aeromonas dhakensis
UP000005790	bacteria	Pseudomonas fluorescens BBc6R8
UP000005835	bacteria	Sutterella wadsworthensis 2_1_59BFAA
UP000007332	bacteria	Lentilactobacillus buchneri subsp. silagei CD034
UP000006746	bacteria	Oceanibaculum indicum P24
UP000006753	eukaryota	Marssonina brunnea f. sp. multigermtubi (strain MB_m1) (Marssonina leaf spot fungus)
UP000006757	eukaryota	Trichosporon asahii var. asahii (strain CBS 8904) (Yeast)
UP000006762	bacteria	Celeribacter baekdonensis B30
UP000006276	bacteria	Riemerella anatipestifer RA-CH-1
UP000006787	bacteria	Lactococcus garvieae DCC43
UP000007374	bacteria	Nitratireductor indicus C115
UP000007350	eukaryota	Trypanosoma cruzi marinkellei
UP000007360	archaea	Methanobacterium formicicum (strain DSM 3637 / PP1)
UP000007365	bacteria	Thalassospira profundimaris WP0211
UP000006286	bacteria	Alcanivorax dieselolei (strain DSM 16502 / CGMCC 1.3690 / MCCC 1A00001 / B-5) (Alloalcanivorax dieselolei)
UP000006299	bacteria	Leuconostoc carnosum (strain JB16)
UP000006301	bacteria	Candidatus Portiera aleyrodidarum BT-QVLC
UP000006304	bacteria	Nocardia brasiliensis (strain ATCC 700358 / HUJEG-1)
UP000007978	eukaryota	Fusarium pseudograminearum (strain CS3096) (Wheat and barley crown-rot fungus)
UP000008366	bacteria	Kineosphaera limosa NBRC 100340
UP000008495	bacteria	Austwickia chelonae NBRC 105200
UP000008372	bacteria	Paraglaciecola agarilytica NO2
UP000008493	eukaryota	Agaricus bisporus var. burnettii (strain JB137-S8 / ATCC MYA-4627 / FGSC 10392) (White button mushroom)
UP000006265	bacteria	Mycolicibacterium hassiacum (strain DSM 44199 / CIP 105218 / JCM 12690 / 3849) (Mycobacterium hassiacum)
UP000006315	bacteria	Schinkia azotoformans LMG 9581
UP000006316	bacteria	Neobacillus bataviensis LMG 21833
UP000006329	bacteria	Leptospira santarosai str. MOR084
UP000006339	bacteria	Leptospira kirschneri str. 200802841
UP000002837	bacteria	Leptospira borgpetersenii str. 200801926
UP000001342	bacteria	Afipia felis ATCC 53690
UP000000212	bacteria	Carnobacterium maltaromaticum LMA28
UP000009311	bacteria	Lactobacillus pasteurii DSM 23907 = CRBIP 24.76
UP000009315	bacteria	Desulforamulus hydrothermalis Lam5 = DSM 18033
UP000009319	bacteria	Rhizobium mesoamericanum STM3625
UP000009320	bacteria	Lactobacillus hominis DSM 23910 = CRBIP 24.179
UP000009342	bacteria	Cronobacter dublinensis 1210
UP000009359	bacteria	Bartonella bacilliformis INS
UP000009874	bacteria	Massilia timonae CCUG 45783
UP000009877	bacteria	Kocuria palustris PEL
UP000009879	bacteria	Brevibacterium casei S18
UP000009882	eukaryota	Penicillium digitatum (strain PHI26 / CECT 20796) (Green mold)
UP000009887	bacteria	Sphingobium yanoikuyae ATCC 51230
UP000010077	bacteria	Candidatus Endolissoclinum faulkneri L2
UP000010091	eukaryota	Cryptococcus neoformans (strain H99 / ATCC 208821 / CBS 10515 / FGSC 9487) (Cryptococcus neoformans var. grubii serotype A)
UP000010111	bacteria	Megasphaera elsdenii DSM 20460
UP000010119	bacteria	Listeria grayi DSM 20601
UP000010133	bacteria	Pseudomonas putida S11
UP000010297	bacteria	Atlantibacter hermannii NBRC 105704
UP000010321	bacteria	Bacteroides clarus YIT 12056
UP000010411	bacteria	Streptomyces ipomoeae 91-03
UP000010412	bacteria	Veillonella atypica KON
UP000010445	bacteria	Corynebacterium durum F0235
UP000010466	bacteria	Mycoplasmopsis cynos (strain C142) (Mycoplasma cynos)
UP000010468	archaea	Natronobacterium gregoryi (strain ATCC 43098 / DSM 3393 / CCM 3738 / CIP 104747 / IAM 13177 / JCM 8860 / NBRC 102187 / NCIMB 2189 / SP2)
UP000010474	bacteria	Anabaena cylindrica (strain ATCC 27899 / PCC 7122)
UP000010480	bacteria	Cyanobacterium aponinum (strain PCC 10605)
UP000010483	bacteria	Cyanobacterium stanieri (strain ATCC 29140 / PCC 7202)
UP000010523	bacteria	Bacillus methanolicus PB1
UP000010729	bacteria	Arthrobacter crystallopoietes BAB-32
UP000010744	bacteria	Gordonia rubripertincta NBRC 101908
UP000010799	bacteria	Liberibacter crescens (strain BT-1)
UP000010802	bacteria	Tepidanaerobacter acetatoxydans (strain DSM 21804 / JCM 16047 / Re1)
UP000010862	bacteria	Prevotella dentalis (strain ATCC 49559 / DSM 3688 / JCM 13448 / NCTC 12043 / ES 2772) (Mitsuokella dentalis)
UP000010931	bacteria	Streptomyces turgidiscabies (strain Car8)
UP000011021	bacteria	Lautropia mirabilis ATCC 51599
UP000011064	eukaryota	Pseudogymnoascus destructans (strain ATCC MYA-4855 / 20631-21) (Bat white-nose syndrome fungus) (Geomyces destructans)
UP000011087	eukaryota	Guillardia theta (strain CCMP2712) (Cryptophyte)
UP000011096	eukaryota	Colletotrichum fructicola (strain Nara gc5) (Anthracnose fungus) (Colletotrichum gloeosporioides (strain Nara gc5))
UP000011115	eukaryota	Solanum tuberosum (Potato)
UP000011116	eukaryota	Hordeum vulgare subsp. vulgare (Domesticated barley)
UP000011124	bacteria	Selenomonas sputigena (strain ATCC 35185 / DSM 20758 / CCUG 44933 / VPI D19B-28)
UP000011131	bacteria	Myxococcus stipitatus (strain DSM 14675 / JCM 12634 / Mx s8)
UP000011182	bacteria	Bacillus inaquosorum KCTC 13429
UP000011205	bacteria	Streptomyces viridochromogenes Tue57
UP000011220	bacteria	Thermoclostridium stercorarium (strain ATCC 35414 / DSM 8532 / NCIMB 11754) (Clostridium stercorarium)
UP000011508	archaea	Haloferax sulfurifontis ATCC BAA-897
UP000011511	archaea	Natrinema altunense (strain JCM 12890 / CGMCC 1.3731 / AJ2)
UP000011514	archaea	Halorubrum saccharovorum DSM 1137
UP000011524	archaea	Haloarcula japonica (strain ATCC 49778 / DSM 6131 / JCM 7785 / NBRC 101032 / NCIMB 13157 / TR-1)
UP000011526	archaea	Halorubrum distributum JCM 9100
UP000011529	bacteria	Rhodopirellula europaea 6C
UP000011534	archaea	Haloarcula vallismortis ATCC 29715
UP000011555	archaea	Natronobacterium lacisalsi AJ5
UP000011563	bacteria	Candidatus Kinetoplastidibacterium blastocrithidiae TCC012E
UP000011571	archaea	Haloferax gibbonsii (strain ATCC 33959 / DSM 4427 / JCM 8863 / NBRC 102184 / NCIMB 2188 / Ma 2.38)
UP000011593	archaea	Natrinema pellirubrum (strain DSM 15624 / CIP 106293 / JCM 10476 / NCIMB 786 / 157)
UP000011603	archaea	Haloferax mediterranei (strain ATCC 33500 / DSM 1411 / JCM 8866 / NBRC 14739 / NCIMB 2177 / R-4) (Halobacterium mediterranei)
UP000011617	bacteria	Wohlfahrtiimonas chitiniclastica SH04
UP000011632	archaea	Natrinema versiforme JCM 10478
UP000011645	archaea	Halalkalicoccus jeotgali (strain DSM 18796 / CECT 7217 / JCM 14584 / KCTC 4019 / B3)
UP000011659	archaea	Haloarcula marismortui ATCC 33800
UP000011668	eukaryota	Thanatephorus cucumeris (strain AG1-IA) (Rice sheath blight fungus) (Rhizoctonia solani)
UP000011682	bacteria	Cystobacter fuscus (strain ATCC 25194 / DSM 2262 / NBRC 100088 / M29)
UP000011686	bacteria	Candidatus Kinetoplastidibacterium crithidiae TCC036E
UP000011690	archaea	Natronorubrum bangense JCM 10635
UP000011704	bacteria	Nitrospina gracilis (strain 3/211)
UP000011717	bacteria	Pacificimonas flava
UP000011728	bacteria	Clostridium saccharoperbutylacetonicum N1-4(HMT)
UP000011731	bacteria	Rhodococcus ruber BKS 20-38
UP000011746	bacteria	Salimicrobium jeotgali
UP000011747	bacteria	Bacillus smithii 7_3_47FAA
UP000011750	eukaryota	Brassica campestris (Field mustard)
UP000011769	bacteria	Streptococcus parauberis KRS-02083
UP000011820	bacteria	Candidatus Liberibacter asiaticus str. gxpsy
UP000011834	bacteria	Morganella morganii subsp. morganii KT
UP000011835	bacteria	Bifidobacterium thermophilum RBL67
UP000011859	bacteria	Rhodanobacter denitrificans
UP000011864	bacteria	Paraglaciecola psychrophila 170
UP000011866	bacteria	Thalassolituus oleivorans MIL-1
UP000011912	bacteria	Ligilactobacillus saerimneri 30a
UP000011919	bacteria	Bhargavaea cecembensis DSE10
UP000012015	bacteria	Paeniglutamicibacter gangotriensis Lz1y
UP000012063	bacteria	Halanaerobium saccharolyticum subsp. saccharolyticum DSM 6643
UP000012081	bacteria	Brevibacillus borstelensis AK1
UP000012099	bacteria	Leptospira noguchii str. 2007001578
UP000012118	bacteria	Leptospira weilii str. UI 13098
UP000012313	bacteria	Leptospira weilii serovar Ranarum str. ICFT
UP000012317	bacteria	Psychroflexus gondwanensis ACAM 44
UP000012651	bacteria	Atopobium minutum 10063974
UP000012672	archaea	Methanomethylophilus alvi (strain Mx1201)
UP000012675	bacteria	Enterococcus casseliflavus EC20
UP000012984	bacteria	Mycoplasma putrefaciens Mput9231
UP000013009	bacteria	Acinetobacter colistiniresistens
UP000013015	bacteria	Schaalia cardiffensis F0333
UP000013024	bacteria	Acinetobacter calcoaceticus DSM 30006 = CIP 81.8
UP000013034	bacteria	Acinetobacter proteolyticus
UP000013051	bacteria	[Clostridium] innocuum 2959
UP000013063	bacteria	Caulobacter vibrioides OR37
UP000013070	bacteria	Acinetobacter variabilis
UP000013084	bacteria	Acinetobacter higginsii
UP000013097	bacteria	Clostridium thermobutyricum
UP000013117	bacteria	Acinetobacter gerneri DSM 14967 = CIP 107464 = MTCC 9824
UP000013126	bacteria	Enterocloster bolteae 90A9
UP000013131	bacteria	Metamycoplasma auris 15026
UP000013137	bacteria	Metamycoplasma alkalescens 14918
UP000013148	bacteria	Acinetobacter guillouiae NIPH 991
UP000013165	bacteria	Marinobacter nanhaiticus D15-8W
UP000013173	bacteria	Acinetobacter vivianii
UP000013180	bacteria	[Clostridium] clostridioforme 90A6
UP000013190	bacteria	Acinetobacter modestus
UP000013200	bacteria	Acinetobacter courvalinii
UP000013201	bacteria	Sphingobium indicum BiD32
UP000013220	bacteria	Mycoplasmopsis bovigenitalium 51080
UP000013242	bacteria	Thermoanaerobacter thermohydrosulfuricus WC1
UP000013251	bacteria	Acinetobacter bereziniae LMG 1003 = CIP 70.12
UP000013261	bacteria	Acinetobacter dispersus
UP000013276	bacteria	Acinetobacter ursingii ANC 3649
UP000013306	bacteria	Streptococcus cristatus AS 1.3089
UP000013523	bacteria	Clostridium pasteurianum BC1
UP000013525	bacteria	Rhodococcus rhodnii LMG 5362
UP000013777	bacteria	Enterococcus asini ATCC 700915
UP000013782	bacteria	Enterococcus pallens ATCC BAA-351
UP000013785	bacteria	Enterococcus phoeniculicola ATCC BAA-412
UP000013840	bacteria	Enterococcus caccae ATCC BAA-1240
UP000013866	bacteria	Enterococcus villorum ATCC 700913
UP000013911	bacteria	Lysinibacillus sphaericus OT4b.31
UP000013941	bacteria	Strawberry lethal yellows phytoplasma (CPA) str. NZSb11
UP000013962	bacteria	Mesomycoplasma hyopneumoniae 168-L
UP000013968	bacteria	Amycolatopsis keratiniphila
UP000013981	bacteria	Butyricicoccus pullicaecorum 1.2
UP000013988	bacteria	Clostridium sartagoforme AAU1
UP000014012	bacteria	Plesiomonas shigelloides 302-73
UP000014038	bacteria	Bartonella bovis 91-4
UP000014064	eukaryota	Wallemia ichthyophaga (strain EXF-994 / CBS 113033)
UP000014065	archaea	Candidatus Nitrosarchaeum limnium BG20
UP000014104	bacteria	Enterococcus avium ATCC 14025
UP000014127	bacteria	Enterococcus dispar ATCC 51266
UP000014136	bacteria	Enterococcus saccharolyticus subsp. saccharolyticus ATCC 43076
UP000014140	bacteria	Parabacteroides goldsteinii dnLKV18
UP000014148	bacteria	Enterococcus malodoratus ATCC 43197
UP000014157	bacteria	Enterococcus moraviensis ATCC BAA-383
UP000014158	bacteria	Enterococcus raffinosus ATCC 49464
UP000014160	bacteria	Enterococcus gilvus ATCC BAA-350
UP000014184	bacteria	Thermobifida fusca TM51
UP000014197	bacteria	Enterococcus haemoperoxidus ATCC BAA-382
UP000014200	bacteria	Phocaeicola sartorii
UP000014210	bacteria	Enterococcus durans ATCC 6056
UP000014227	bacteria	Chthonomonas calidirosea (strain DSM 23976 / ICMP 18418 / T49)
UP000014242	bacteria	Bartonella schoenbuchensis m07a
UP000014387	bacteria	Gleimia europaea ACS-120-V-Col10b
UP000014393	bacteria	Actinotignum schaalii FB123-CNA-2
UP000014400	bacteria	Sutterella wadsworthensis HGA0223
UP000014408	bacteria	Corynebacterium pyruviciproducens ATCC BAA-1742
UP000014411	bacteria	Rhizobium grahamii CCGE 502
UP000014523	bacteria	Acinetobacter gyllenbergii CIP 110306 = MTCC 11365
UP000014605	bacteria	Treponema vincentii F0403
UP000014627	bacteria	Chlamydia psittaci 99DC5
UP000014629	bacteria	Streptomyces aurantiacus JA 4570
UP000014803	bacteria	Sorangium cellulosum So0157-2
UP000014821	bacteria	Chlamydia avium
UP000014923	bacteria	Thermobrachium celere DSM 8682
UP000014977	bacteria	Desulfococcus multivorans DSM 2059
UP000015001	bacteria	Streptomyces afghaniensis 772
UP000015216	bacteria	Candidatus Profftella armatura
UP000015332	bacteria	Candidatus Carsonella ruddii DC
UP000015381	archaea	Halorhabdus tiamatea SARL4B
UP000015382	bacteria	Candidatus Nasuia deltocephalinicola str. NAS-ALF
UP000015423	bacteria	Streptomyces collinus (strain DSM 40733 / Tue 365)
UP000015441	eukaryota	Blumeria graminis f. sp. hordei (strain DH14) (Barley powdery mildew) (Oidium monilioides f. sp. hordei)
UP000015445	bacteria	Leptospira alstonii serovar Pingchang str. 80-412
UP000015462	bacteria	Cycloclasticus pugetii
UP000015503	bacteria	Metapseudomonas resinovorans NBRC 106553
UP000015524	bacteria	Sphingobium baderi LL03
UP000015543	archaea	Thermofilum adornatum
UP000015620	bacteria	Treponema pedis str. T A4
UP000015993	bacteria	Alloprevotella rava F0323
UP000016064	bacteria	Chlamydia ibidis 10-1398/6
UP000016201	bacteria	Acinetobacter tandoii DSM 14970 = CIP 107469
UP000016233	bacteria	Streptococcus intermedius B196
UP000016361	bacteria	Lentilactobacillus otakiensis DSM 19908 = JCM 15040
UP000016368	bacteria	Hylemonella gracilis ATCC 19624
UP000016426	bacteria	Pseudogulbenkiania ferrooxidans EGD-HP2
UP000016464	bacteria	Exiguobacterium chiriqhucha RW-2
UP000016521	bacteria	Pseudoalteromonas piscicida
UP000016534	bacteria	Pseudoalteromonas undina
UP000016536	bacteria	Actinomyces johnsonii F0542
UP000016560	bacteria	Aquipseudomonas alcaligenes (strain ATCC 14909 / DSM 50342 / CCUG 1425 / JCM 20561 / NBRC 14159 / NCIMB 9945 / NCTC 10367 / 1577) (Pseudomonas alcaligenes)
UP000016566	bacteria	Limimaricola cinnabarinus LL-001
UP000016567	bacteria	Vibrio azureus NBRC 104587
UP000016568	bacteria	Caenibius tardaugens NBRC 16725
UP000016608	bacteria	Eubacterium ramulus ATCC 29099
UP000016638	bacteria	Olsenella profusa F0195
UP000016646	bacteria	Treponema socranskii subsp. socranskii VPI DR56BR1116 = ATCC 35536
UP000016648	bacteria	Segatella baroniae F0067
UP000016660	bacteria	Prevotella disiens JCM 6334 = ATCC 29426
UP000016666	eukaryota	Anas platyrhynchos platyrhynchos (Northern mallard)
UP000016721	bacteria	Clostridium intestinale URNW
UP000016743	bacteria	Leifsonia xyli subsp. cynodontis DSM 46306
UP000016800	eukaryota	Gibberella fujikuroi (strain CBS 195.34 / IMI 58289 / NRRL A-6831) (Bakanae and foot rot disease fungus) (Fusarium fujikuroi)
UP000016801	eukaryota	Claviceps purpurea (strain 20.1) (Ergot fungus) (Sphacelia segetum)
UP000016895	bacteria	Vibrio nigripulchritudo
UP000016900	bacteria	Candidatus Pantoea carbekii
UP000016922	eukaryota	Glarea lozoyensis (strain ATCC 20868 / MF5171)
UP000016924	eukaryota	Coniosporium apollinis (strain CBS 100218) (Rock-inhabiting black yeast)
UP000016926	eukaryota	Rhodotorula toruloides (strain NP11) (Yeast) (Rhodosporidium toruloides)
UP000016929	eukaryota	Fusarium oxysporum f. sp. cubense (strain race 4) (Panama disease fungus)
UP000016934	eukaryota	Cochliobolus sativus (strain ND90Pr / ATCC 201652) (Common root rot and spot blotch fungus) (Bipolaris sorokiniana)
UP000016936	eukaryota	Cochliobolus heterostrophus (strain C5 / ATCC 48332 / race O) (Southern corn leaf blight fungus) (Bipolaris maydis)
UP000016985	bacteria	Streptococcus constellatus subsp. pharyngis SK1060 = CCUG 46377
UP000017048	bacteria	Nocardia asteroides NBRC 15531
UP000017081	bacteria	Cetobacterium somerae ATCC BAA-474
UP000017118	bacteria	Clostridium saccharobutylicum DSM 13864
UP000017131	bacteria	Staphylococcus simulans UMC-CNS-990
UP000017133	bacteria	Photorhabdus temperata J3
UP000017248	bacteria	Lactobacillus helveticus CIRM-BIA 951
UP000017415	bacteria	Enterococcus cecorum DSM 20682 = ATCC 43198
UP000017429	bacteria	Mucispirillum schaedleri ASF457
UP000017548	bacteria	Shewanella decolorationis S12
UP000017559	eukaryota	Moniliophthora roreri (strain MCA 2997) (Cocoa frosty pod rot fungus) (Crinipellis roreri)
UP000017590	bacteria	Clostridium autoethanogenum DSM 10061
UP000017667	bacteria	Acinetobacter haemolyticus CIP 64.3 = MTCC 9819
UP000017670	bacteria	Acinetobacter beijerinckii CIP 110307
UP000017700	bacteria	Prodigiosinella confusarubida (Serratia sp. (strain ATCC 39006))
UP000017742	bacteria	Staphylococcus pasteuri SP1
UP000017805	bacteria	Bacillus infantis NRRL B-14911
UP000017813	bacteria	Simonsiella muelleri ATCC 29453
UP000017820	bacteria	Pseudoalteromonas luteoviolacea (strain 2ta16)
UP000017831	bacteria	Phocaeicola massiliensis B84634 = Timone 84634 = DSM 17679 = JCM 13223
UP000017834	bacteria	Enterobacter cloacae S611
UP000017862	bacteria	Candidatus Liberibacter americanus str. Sao Paulo
UP000017973	bacteria	Brevibacillus panacihumi W25
UP000018001	eukaryota	Paecilomyces variotii (strain NBRC 109023 / No. 5) (Byssochlamys spectabilis)
UP000018040	eukaryota	Giardia intestinalis (Giardia lamblia)
UP000018087	eukaryota	Sporothrix schenckii (strain ATCC 58251 / de Perez 2211183) (Rose-picker's disease fungus)
UP000018126	bacteria	Vagococcus lutrae LBD1
UP000018159	archaea	Candidatus Nitrosotenuis uzonensis
UP000018209	bacteria	Gluconobacter thailandicus NBRC 3257
UP000018234	bacteria	Flavobacterium saliperosum S13
UP000018296	bacteria	Sporolactobacillus laevolacticus DSM 442
UP000018415	bacteria	Acinetobacter indicus CIP 110367
UP000018418	bacteria	Acinetobacter brisouii CIP 110357
UP000018419	bacteria	Acinetobacter radioresistens SK82
UP000018433	bacteria	Acinetobacter soli NIPH 2899
UP000018438	bacteria	Acinetobacter schindleri NIPH 900
UP000018445	bacteria	Acinetobacter venetianus (strain ATCC 31012 / DSM 23050 / BCRC 14357 / CCUG 45561 / CIP 110063 / KCTC 2702 / LMG 19082 / RAG-1)
UP000018465	bacteria	Acinetobacter lwoffii NCTC 5866 = CIP 64.10 = NIPH 512
UP000018467	eukaryota	Astyanax mexicanus (Blind cave fish) (Astyanax fasciatus mexicanus)
UP000018482	bacteria	Streptococcus agalactiae LMG 14747
UP000018538	eukaryota	Plasmodium yoelii 17X
UP000018554	bacteria	Eikenella corrodens CC92I
UP000018559	bacteria	Ligilactobacillus equi DPC 6820
UP000018572	archaea	Haloarcula hispanica N601
UP000018689	bacteria	Ehrlichia muris AS145
UP000018690	bacteria	Mediterraneibacter gnavus (strain CC55_001C)
UP000018700	bacteria	Candidatus Endolissoclinum faulkneri L5
UP000018716	bacteria	Streptococcus parasanguinis CC87K
UP000018720	bacteria	Leptospira licerasiae str. MMD4847
UP000018721	eukaryota	Phytophthora nicotianae P1569
UP000018727	bacteria	Prevotella nigrescens CC14M
UP000018733	bacteria	Advenella kashmirensis W13003
UP000018760	bacteria	Pseudomonas monteilii SB3078
UP000018763	bacteria	Mycolicibacterium neoaurum VKM Ac-1815D
UP000018838	bacteria	Legionella oakridgensis ATCC 33761 = DSM 21215
UP000018850	bacteria	Zhouia amylolytica AD3
UP000018874	bacteria	Tannerella sp. oral taxon BU063 isolate Cell 6/7/9
UP000018877	bacteria	Neobacillus vireti LMG 21834
UP000018888	eukaryota	Rhizophagus irregularis (strain DAOM 181602 / DAOM 197198 / MUCL 43194) (Arbuscular mycorrhizal fungus) (Glomus intraradices)
UP000018922	bacteria	Magnetospirillum gryphiswaldense (strain DSM 6361 / JCM 21280 / NBRC 15271 / MSR-1)
UP000018934	bacteria	Dehalobacter restrictus (strain DSM 9455 / PER-K23)
UP000018957	bacteria	Photorhabdus khanii NC19
UP000019028	bacteria	Sodalis praecaptivus
UP000019050	bacteria	Abiotrophia defectiva ATCC 49176
UP000019062	bacteria	Viridibacillus arenosi FSL R5-213
UP000019063	bacteria	Roseivivax marinus
UP000019081	bacteria	Cutibacterium acnes JCM 18918
UP000019087	bacteria	Buchnera aphidicola str. USDA (Myzus persicae)
UP000019092	bacteria	Bibersteinia trehalosi USDA-ARS-USMARC-189
UP000019113	bacteria	Halomonas huangheensis
UP000019116	eukaryota	Triticum aestivum (Wheat)
UP000019118	eukaryota	Dendroctonus ponderosae (Mountain pine beetle)
UP000019150	bacteria	Nocardia nova SH22a
UP000019193	bacteria	Acinetobacter nosocomialis 28F
UP000019202	bacteria	Xenorhabdus szentirmaii DSM 16338
UP000019226	bacteria	Corynebacterium casei LMG S-19264
UP000019246	bacteria	Listeria aquatica FSL S10-1188
UP000019260	bacteria	Spiroplasma mirum ATCC 29335
UP000019277	bacteria	Actinokineospora spheciospongiae
UP000019331	bacteria	Borrelia parkeri SLO
UP000019337	bacteria	Borrelia crocidurae DOU
UP000019365	bacteria	Ruminococcus flavefaciens 007c
UP000019373	eukaryota	Endocarpon pusillum (strain Z07020 / HMAS-L-300199) (Lichen-forming fungus)
UP000019375	eukaryota	Zygosaccharomyces bailii (strain CLIB 213 / ATCC 58445 / CBS 680 / BCRC 21525 / NBRC 1098 / NCYC 1416 / NRRL Y-2227)
UP000019376	eukaryota	Penicillium oxalicum (strain 114-2 / CGMCC 5302) (Penicillium decumbens)
UP000019434	archaea	Thermococcus nautili
UP000019450	bacteria	Candidatus Hepatoplasma crinochetorum Av
UP000019474	bacteria	Fructilactobacillus florum 8D
UP000019482	bacteria	Clostridium tyrobutyricum DIVETGP
UP000019491	bacteria	Rhodococcus wratislaviensis NBRC 100605
UP000019760	bacteria	Acidomonas methanolica NBRC 104435
UP000019805	bacteria	Castellaniella defragrans (strain DSM 12143 / CCUG 39792 / 65Phen) (Alcaligenes defragrans)
UP000020561	bacteria	Mycobacterium kansasii 662
UP000020681	bacteria	Mycobacterium ulcerans str. Harvey
UP000020766	bacteria	Comamonas aquatica DA1877
UP000020964	bacteria	Mycobacterium xenopi 4042
UP000021369	bacteria	Ruminococcus albus SY3
UP000022577	bacteria	Providencia alcalifaciens F90-2004
UP000022910	eukaryota	Rhizophagus irregularis (strain DAOM 197198w) (Glomus intraradices)
UP000023104	bacteria	Bordetella holmesii 1058
UP000023198	bacteria	Mycobacterium xenopi 3993
UP000023268	bacteria	Hylemonella gracilis str. Niagara R
UP000023435	bacteria	Lysobacter capsici AZ78
UP000023561	bacteria	Parageobacillus caldoxylosilyticus NBRC 107762
UP000023772	bacteria	Draconibacterium orientale
UP000023774	bacteria	Acinetobacter pseudolwoffii
UP000023775	bacteria	Aeromonas diversa CDC 2478-85
UP000023776	bacteria	Acinetobacter parvus DSM 16617 = CIP 108168
UP000023842	bacteria	Ectopseudomonas composti
UP000024001	bacteria	Microbacterium oleivorans
UP000024533	eukaryota	Trichophyton interdigitale (strain MR816)
UP000024635	eukaryota	Ancylostoma ceylanicum
UP000025229	bacteria	Rubrobacter radiotolerans (Arthrobacter radiotolerans)
UP000025241	bacteria	Pseudomonas knackmussii (strain DSM 6978 / CCUG 54928 / LMG 23759 / B13)
UP000025245	bacteria	Streptococcus iniae (Streptococcus shiloi)
UP000025523	bacteria	Streptococcus equi subsp. zooepidemicus SzS31A1
UP000025748	bacteria	Bordetella hinzii OH87 BAL007II
UP000025756	bacteria	Bordetella bronchiseptica 00-P-2796
UP000025947	bacteria	Mycobacterium [tuberculosis] TKK-01-0051
UP000026714	bacteria	Sphaerotilus natans subsp. natans DSM 6575
UP000026915	eukaryota	Theobroma cacao (Cacao) (Cocoa)
UP000026923	bacteria	Stutzerimonas stutzeri KOS6
UP000027002	eukaryota	Ustilaginoidea virens (Rice false smut fungus) (Villosiclava virens)
UP000027059	bacteria	Leptospirillum ferriphilum YSK
UP000027088	bacteria	Mycoplasmopsis californica
UP000027120	eukaryota	Citrus sinensis (Sweet orange) (Citrus aurantium var. sinensis)
UP000027121	bacteria	Pseudomonas donghuensis
UP000027129	bacteria	Ligilactobacillus animalis
UP000027142	bacteria	Shouchella lehensis G1
UP000027143	bacteria	Bartonella quintana JK 68
UP000027153	archaea	Candidatus Methanoperedens nitratireducens
UP000027170	bacteria	Snodgrassella communis
UP000027180	bacteria	Rhizobium etli bv. mimosae str. IE4771
UP000027219	bacteria	Vibrio fortis
UP000027331	bacteria	Vibrio metoecus
UP000027337	bacteria	Sulfitobacter mediterraneus
UP000027341	bacteria	Hydrogenovibrio marinus
UP000027395	bacteria	Planktothrix agardhii (strain NIVA-CYA 126/8)
UP000027456	eukaryota	Rhizoctonia solani 123E
UP000027463	bacteria	Thalassospira permensis NBRC 106175
UP000027466	bacteria	Caballeronia glathei
UP000027581	eukaryota	Plasmodium reichenowi
UP000027600	bacteria	Ruminococcus bicirculans (ex Wegman et al. 2014)
UP000027602	bacteria	Bacillus methanolicus (strain MGA3 / ATCC 53907)
UP000027604	bacteria	Janthinobacterium agaricidamnosum NBRC 102515 = DSM 9628
UP000027632	bacteria	Streptomyces griseorubens
UP000027665	bacteria	Synergistes jonesii
UP000027725	bacteria	Thioclava dalianensis
UP000027746	bacteria	Pseudosulfitobacter pseudonitzschiae
UP000027770	bacteria	Clostridium novyi B str. ATCC 27606
UP000027778	bacteria	Bacillus gaemokensis
UP000027834	bacteria	Burkholderia seminalis
UP000027866	bacteria	Erythrobacter litoralis
UP000027937	bacteria	Clostridium haemolyticum NCTC 9693
UP000027946	bacteria	Peptoclostridium litorale DSM 5388
UP000027986	bacteria	Dermacoccus nishinomiyaensis
UP000027987	bacteria	Dyella japonica A8
UP000028006	bacteria	Endozoicomonas montiporae
UP000028007	bacteria	Pedobacter antarcticus 4BY
UP000028045	eukaryota	Stachybotrys chartarum (strain CBS 109288 / IBT 7711) (Toxic black mold) (Stilbospora chartarum)
UP000028058	bacteria	Streptomyces xinghaiensis
UP000028081	bacteria	Streptococcus mitis
UP000028123	bacteria	Paenibacillus tyrphae
UP000028180	bacteria	Pseudomonas fluorescens
UP000028181	bacteria	Neorhizobium galegae bv. orientalis str. HAMBI 540
UP000028302	bacteria	Salinisphaera hydrothermalis (strain C41B8)
UP000028349	bacteria	Kaistella antarctica
UP000028486	bacteria	Campylobacter iguaniorum
UP000028491	bacteria	Weissella tructae
UP000028500	bacteria	Xenorhabdus bovienii str. kraussei Quebec
UP000028521	bacteria	Mangrovimonas yunxiaonensis
UP000028523	bacteria	Malacoplasma iowae DK-CPA
UP000028525	bacteria	Lacrimispora celerecrescens
UP000028530	bacteria	Ectopseudomonas mendocina S5.2
UP000028537	bacteria	Ureaplasma diversum NCTC 246
UP000028549	bacteria	Metabacillus indicus (Bacillus indicus)
UP000028569	bacteria	Bifidobacterium [indicum] DSM 20214 = LMG 11587
UP000028623	bacteria	Epilithonimonas lactis
UP000028631	bacteria	Pseudomonas syringae
UP000028640	bacteria	Ewingella americana (strain ATCC 33852 / DSM 4580 / CCUG 14506 / JCM 5911 / LMG 7869 / NCTC 12157 / CDC 1468-78)
UP000028643	bacteria	Pseudomonas syringae
UP000028653	bacteria	Buttiauxella agrestis ATCC 33320
UP000028682	bacteria	Streptomyces lividans TK24
UP000028705	bacteria	Chryseobacterium soli
UP000028713	bacteria	Chryseobacterium formosense
UP000028719	bacteria	Chryseobacterium vrystaatense
UP000028721	bacteria	Serratia grimesii
UP000028722	bacteria	Streptomyces scabiei
UP000028826	bacteria	Haematobacter massiliensis
UP000028863	bacteria	Oceanobacillus picturae
UP000028868	bacteria	Halobacillus karajensis
UP000028870	bacteria	Mycolicibacterium cosmeticum
UP000028875	bacteria	Virgibacillus salexigens (Salibacillus salexigens)
UP000028924	eukaryota	Auxenochlorella protothecoides (Green microalga) (Chlorella protothecoides)
UP000028939	bacteria	Corynebacterium ureicelerivorans
UP000028984	bacteria	Bifidobacterium reuteri DSM 23975
UP000028995	bacteria	Bifidobacterium choerinum
UP000028999	eukaryota	Brassica napus (Rape)
UP000029015	bacteria	Bifidobacterium actinocoloniiforme DSM 22766
UP000029033	bacteria	Bifidobacterium scardovii
UP000029046	bacteria	Bifidobacterium pullorum subsp. gallinarum
UP000029050	bacteria	Bifidobacterium psychraerophilum
UP000029055	bacteria	Bifidobacterium subtile
UP000029060	bacteria	Bifidobacterium merycicum
UP000029074	bacteria	Bifidobacterium gallicum DSM 20093 = LMG 11596
UP000029079	bacteria	Weissella ceti
UP000029082	bacteria	Bifidobacterium mongoliense DSM 21395
UP000029095	bacteria	Streptomyces mutabilis
UP000029096	bacteria	Bifidobacterium bohemicum DSM 22767
UP000029221	bacteria	Nonlabens tegetincola
UP000029223	bacteria	Vibrio variabilis
UP000029224	bacteria	Vibrio maritimus
UP000029228	bacteria	Vibrio maritimus
UP000029278	bacteria	Paenibacillus macerans (Bacillus macerans)
UP000029381	bacteria	Tetragenococcus muriaticus 3MR10-3
UP000029409	bacteria	Paenibacillus durus (Paenibacillus azotofixans)
UP000029413	bacteria	Burkholderia cenocepacia
UP000029424	bacteria	Burkholderia oklahomensis
UP000029430	bacteria	Yersinia frederiksenii ATCC 33641
UP000029431	bacteria	Paenibacillus larvae subsp. larvae DSM 25430
UP000029436	bacteria	Pectobacterium wasabiae
UP000029447	bacteria	Pectobacterium odoriferum
UP000029448	bacteria	Acetobacter tropicalis
UP000029453	bacteria	Paenibacillus popilliae ATCC 14706
UP000029462	bacteria	Pseudescherichia vulneris NBRC 102420
UP000029481	bacteria	Cedecea neteri
UP000029492	bacteria	Methylobacterium oryzae CBMB20
UP000029495	bacteria	Pantoea rwandensis
UP000029518	bacteria	Paenibacillus borealis
UP000029549	bacteria	Comamonas thiooxydans
UP000029554	bacteria	Flavobacterium aquatile LMG 4008 = ATCC 11947
UP000029585	bacteria	Flavonifractor plautii 1_3_50AFAA
UP000029614	bacteria	Prevotella amnii DNF00058
UP000029629	bacteria	Oligella urethralis DNF00040
UP000029669	bacteria	Thermoanaerobacter kivui (Acetogenium kivui)
UP000029708	bacteria	Oleiagrimonas soli
UP000029714	bacteria	Helicobacter saguini
UP000029721	bacteria	Halomonas halophila
UP000029734	bacteria	Paenibacillus wynnii
UP000029737	bacteria	Actinopolyspora erythraea
UP000029738	bacteria	Tolypothrix bouteillei VB521301
UP000029839	bacteria	Cellulomonas carbonis T26
UP000029843	bacteria	Colwellia psychrerythraea (Vibrio psychroerythus)
UP000029846	bacteria	Paracoccus halophilus
UP000029859	archaea	Methanococcoides methylutens
UP000029864	bacteria	Cryobacterium roopkundense
UP000029868	bacteria	Colwellia psychrerythraea (Vibrio psychroerythus)
UP000029920	bacteria	Helicobacter apodemus
UP000029925	bacteria	Helicobacter typhlonius
UP000029986	bacteria	Hafnia alvei FB1
UP000029990	bacteria	Knoellia flava TL1
UP000030081	bacteria	Vibrio coralliilyticus
UP000030101	bacteria	Porphyromonas canoris
UP000030103	bacteria	Porphyromonas macacae
UP000030125	bacteria	Porphyromonas cangingivalis
UP000030129	bacteria	Flavobacterium beibuense F44-8
UP000030140	bacteria	Dokdonia donghaensis DSW-1
UP000030143	eukaryota	Penicillium expansum (Blue mold rot fungus)
UP000030146	bacteria	Porphyromonas gulae
UP000030149	bacteria	Flavobacterium enshiense DK69
UP000030153	bacteria	Pontibacillus chungwhensis BH030062
UP000030184	bacteria	Jejuia pallidilutea
UP000030300	bacteria	Nocardioides simplex (Arthrobacter simplex)
UP000030302	bacteria	Collimonas arenae
UP000030421	bacteria	Vibrio caribbeanicus
UP000030422	bacteria	Prochlorococcus marinus str. MIT 9311
UP000030428	bacteria	Candidatus Thiomargarita nelsonii
UP000030466	bacteria	Kocuria rosea subsp. polaris
UP000030513	bacteria	Prochlorococcus marinus str. MIT 9123
UP000030520	bacteria	Vibrio variabilis
UP000030564	bacteria	Pseudomonas chlororaphis
UP000030635	bacteria	Clostridium baratii str. Sullivan
UP000030636	bacteria	Bifidobacterium pseudolongum PV8-2
UP000030663	eukaryota	Fusarium oxysporum f. sp. raphani 54005
UP000030672	eukaryota	Aureobasidium melanogenum (strain CBS 110374) (Aureobasidium pullulans var. melanogenum)
UP000030680	eukaryota	Galdieria sulphuraria (Red alga)
UP000030686	eukaryota	Penicillium roqueforti (strain FM164)
UP000030706	eukaryota	Aureobasidium pullulans EXF-150
UP000030755	eukaryota	Rozella allomycis (strain CSF55)
UP000030764	eukaryota	Trichuris suis (pig whipworm)
UP000030856	bacteria	Solemya velum gill symbiont
UP000030901	bacteria	Frischella perrara
UP000030905	bacteria	Clostridium pasteurianum DSM 525 = ATCC 6013
UP000030960	bacteria	Mameliella alba
UP000030980	bacteria	Pseudomonas flexibilis
UP000030993	bacteria	Anaerovibrio lipolyticus
UP000031004	bacteria	Mycolicibacterium setense
UP000031014	bacteria	Mesobacillus selenatarsenatis (strain DSM 18680 / JCM 14380 / FERM P-15431 / SF-1)
UP000031036	eukaryota	Toxocara canis (Canine roundworm)
UP000031056	eukaryota	Ordospora colligata OC4
UP000031129	bacteria	Mesomycoplasma flocculare ATCC 27399
UP000031196	bacteria	Pseudarthrobacter phenanthrenivorans (Arthrobacter phenanthrenivorans)
UP000031202	bacteria	Microbacterium hominis
UP000031345	bacteria	Photobacterium sp. (strain ATCC 43367)
UP000031364	bacteria	Nocardia vulneris
UP000031366	bacteria	Clostridium argentinense CDC 2741
UP000031368	bacteria	Rhizobium gallicum bv. gallicum R602sp
UP000031386	bacteria	Parvimonas micra
UP000031392	bacteria	Neisseria elongata subsp. glycolytica ATCC 29315
UP000031397	bacteria	Fructilactobacillus fructivorans
UP000031473	bacteria	Kaistella jeonii
UP000031488	bacteria	Brevibacterium linens
UP000031501	bacteria	Streptomyces pluripotens
UP000031521	bacteria	Celeribacter indicus
UP000031523	bacteria	Streptomyces albus (strain ATCC 21838 / DSM 41398 / FERM P-419 / JCM 4703 / NBRC 107858)
UP000031526	bacteria	Streptomyces nodosus
UP000031535	bacteria	Pseudomonas batumici
UP000031563	bacteria	Bacillus thermotolerans (Quasibacillus thermotolerans)
UP000031565	bacteria	Spiroplasma poulsonii
UP000031594	bacteria	Methylacidiphilum kamchatkense Kam1
UP000031599	bacteria	Enhygromyxa salina
UP000031671	bacteria	Vibrio ishigakensis
UP000031737	eukaryota	Trypanosoma rangeli SC58
UP000031838	bacteria	Burkholderia plantarii
UP000031843	bacteria	Cupriavidus basilensis
UP000031883	bacteria	Yersinia rochesterensis
UP000031910	bacteria	Mycoplasma capricolum subsp. capripneumoniae 87001
UP000031914	bacteria	Yersinia rohdei
UP000031928	bacteria	Corynebacterium marinum DSM 44953
UP000031980	bacteria	Sanguibacteroides justesenii
UP000031982	bacteria	Pseudobacillus badius (Bacillus badius)
UP000032024	bacteria	Heyndrickxia coagulans (Weizmannia coagulans)
UP000032025	bacteria	Sphingomonas paucimobilis NBRC 13935
UP000032042	bacteria	Stenotrophomonas maltophilia (Pseudomonas maltophilia) (Xanthomonas maltophilia)
UP000032046	bacteria	Prevotella pectinovora
UP000032047	bacteria	Anoxybacillus ayderensis
UP000032068	bacteria	Pseudomonas fulva
UP000032120	bacteria	Leucobacter komagatae
UP000032142	eukaryota	Gossypium arboreum (Tree cotton) (Gossypium nanking)
UP000032221	bacteria	Mycolicibacterium llatzerense
UP000032232	bacteria	Jannaschia aquimarina
UP000032254	bacteria	Micromonospora haikouensis
UP000032287	bacteria	Weissella cibaria
UP000032303	bacteria	Photobacterium gaetbulicola Gung47
UP000032304	eukaryota	Gossypium raimondii (Peruvian cotton) (Gossypium klotzschianum subsp. raimondii)
UP000032336	bacteria	Ferrimicrobium acidiphilum DSM 19497
UP000032434	bacteria	Acholeplasma oculi
UP000032483	bacteria	Ruthenibacterium lactatiformans
UP000032487	bacteria	Stutzerimonas stutzeri (Pseudomonas stutzeri)
UP000032503	bacteria	Agreia bicolorata
UP000032512	bacteria	Mesobacillus subterraneus
UP000032515	bacteria	Rhodopseudomonas palustris
UP000032534	bacteria	Paenibacillus terrae
UP000032566	bacteria	Acidovorax temperans
UP000032668	bacteria	Acidocella aminolytica 101 = DSM 11237
UP000032670	bacteria	Acetobacter orientalis
UP000032673	bacteria	Acetobacter indonesiensis
UP000032679	bacteria	Tanticharoenia sakaeratensis NBRC 103193
UP000032683	bacteria	Komagataeibacter xylinus NBRC 13693
UP000032800	bacteria	Candidatus Portiera aleyrodidarum (primary endosymbiont of Bemisia tabaci)
UP000032811	bacteria	Paraclostridium sordellii (Clostridium sordellii)
UP000032869	bacteria	Pectobacterium betavasculorum
UP000032871	bacteria	Aggregatibacter segnis ATCC 33393
UP000033033	archaea	Methanosarcina barkeri MS
UP000033048	archaea	Methanococcoides methylutens MM1
UP000033066	archaea	Methanosarcina barkeri 3
UP000033067	bacteria	Pseudoxanthomonas suwonensis
UP000033103	bacteria	Sneathia vaginalis
UP000033111	archaea	Methanosarcina siciliae T4/M
UP000033140	eukaryota	Saitoella complicata (strain BCRC 22490 / CBS 7301 / JCM 7358 / NBRC 10748 / NRRL Y-17804)
UP000033187	bacteria	Candidatus Filomicrobium marinum
UP000033448	bacteria	Microbacterium azadirachtae
UP000033452	bacteria	Pseudoalteromonas rubra
UP000033457	bacteria	Corynebacterium kutscheri
UP000033519	bacteria	Devosia psychrophila
UP000033536	bacteria	Listeria seeligeri
UP000033551	bacteria	Streptomyces katrae
UP000033556	bacteria	Rickettsia amblyommatis str. Ac/Pa
UP000033566	bacteria	Corynebacterium camporealensis
UP000033572	bacteria	Microbacterium foliorum
UP000033608	bacteria	Devosia limi DSM 17137
UP000033633	bacteria	Photobacterium halotolerans
UP000033640	bacteria	Microbacterium oxydans
UP000033651	bacteria	Luteibacter yeojuensis
UP000033661	bacteria	Rickettsia bellii str. RML An4
UP000033664	bacteria	Pseudoalteromonas ruthenica
UP000033682	bacteria	Lactobacillus apis
UP000033695	bacteria	Bombilactobacillus mellis
UP000033731	bacteria	Candidatus Liberibacter solanacearum
UP000033740	bacteria	Microbacterium azadirachtae
UP000033750	bacteria	Mycoplasmopsis meleagridis ATCC 25294
UP000033772	bacteria	Nocardioides luteus
UP000033900	bacteria	Microbacterium hydrocarbonoxydans
UP000033924	bacteria	Erwinia tracheiphila
UP000033956	bacteria	Microbacterium terrae
UP000034029	bacteria	Salinicoccus halodurans
UP000034037	bacteria	[Brevibacterium] flavum
UP000034076	bacteria	Christensenella hongkongensis
UP000034098	bacteria	Microbacterium trichothecenolyticum (Aureobacterium trichothecenolyticum)
UP000034150	bacteria	Mycolicibacterium obuense
UP000034156	bacteria	Nitrosomonas communis
UP000034245	bacteria	Corynebacterium minutissimum
UP000034350	eukaryota	Vairimorpha ceranae
UP000034392	bacteria	Croceibacterium atlanticum
UP000034407	bacteria	Paraclostridium benzoelyticum
UP000034513	bacteria	Lactococcus lactis subsp. cremoris (Streptococcus cremoris)
UP000034578	archaea	Methanosarcina mazei (Methanosarcina frisia)
UP000034832	bacteria	Afipia massiliensis
UP000034947	eukaryota	Aspergillus ochraceoroseus
UP000035009	bacteria	Gordonia malaquae NBRC 108250
UP000035017	bacteria	Agrobacterium tumefaciens
UP000035021	bacteria	Gordonia paraffinivorans NBRC 108238
UP000035035	bacteria	Gordonia alkanivorans CGMCC 6845
UP000035061	bacteria	Bifidobacterium catenulatum DSM 16992 = JCM 1194 = LMG 11043
UP000035063	bacteria	Bifidobacterium bifidum ATCC 29521 = JCM 1255 = DSM 20456
UP000035068	bacteria	Geoalkalibacter ferrihydriticus DSM 17813
UP000035080	bacteria	Pandoraea fibrosis
UP000035083	bacteria	Gordonia sihwensis NBRC 108236
UP000035100	bacteria	Wenxinia marina DSM 24838
UP000035170	bacteria	Variovorax paradoxus
UP000035212	bacteria	Pseudomonas chlororaphis
UP000035265	bacteria	Cellulosimicrobium funkei
UP000035287	bacteria	Croceicoccus naphthovorans
UP000035369	bacteria	Xanthomonas perforans
UP000035491	bacteria	Rickettsia parkeri str. Tate's Hell
UP000035503	bacteria	Candidatus Liberibacter africanus PTSAPSY
UP000035553	bacteria	Sporolactobacillus inulinus CASD
UP000035661	bacteria	Spiroplasma eriocheiris
UP000035704	bacteria	Clostridium aceticum
UP000035709	bacteria	Lactobacillus acetotolerans
UP000035722	bacteria	Pseudarthrobacter siccitolerans
UP000035762	bacteria	Afipia felis (Cat scratch disease bacillus)
UP000035860	bacteria	Moraxella bovoculi 237
UP000035900	bacteria	Chryseobacterium koreense CCUG 49689
UP000035909	bacteria	Photobacterium ganghwense
UP000035929	bacteria	Methylobacterium aquaticum
UP000035930	bacteria	Francisella orientalis
UP000035947	bacteria	Methylobacterium platani JCM 14648
UP000036000	bacteria	Levilactobacillus koreensis
UP000036027	bacteria	Neisseria arctica
UP000036045	bacteria	Niallia circulans (Bacillus circulans)
UP000036176	bacteria	Mycolicibacterium chubuense (Mycobacterium chubuense)
UP000036185	bacteria	Corynebacterium ulcerans FRC58
UP000036196	bacteria	Pluralibacter gergoviae (Enterobacter gergoviae)
UP000036202	bacteria	Priestia filamentosa
UP000036277	bacteria	Xenorhabdus khoisanae
UP000036305	bacteria	Klebsiella michiganensis
UP000036334	bacteria	Mycobacterium haemophilum
UP000036426	bacteria	Photobacterium aphoticum
UP000036464	bacteria	Mycolicibacter heraklionensis
UP000036471	bacteria	Methylobacterium indicum
UP000036499	bacteria	Mycolicibacterium senegalense
UP000036503	bacteria	Megasphaera cerevisiae DSM 20462
UP000036608	bacteria	Pseudomonas trivialis
UP000036700	bacteria	Pandoraea thiooxydans
UP000036780	bacteria	Virgibacillus pantothenticus
UP000036867	bacteria	Viridibacillus arvi
UP000036902	bacteria	Thauera humireducens
UP000036908	bacteria	Roseivirga seohaensis subsp. aquiponti
UP000036955	bacteria	Pseudomonas syringae
UP000037023	bacteria	Streptomyces viridochromogenes
UP000037043	bacteria	Clostridium homopropionicum DSM 5847
UP000037046	bacteria	Roseovarius tolerans
UP000037086	bacteria	Candidatus Phytoplasma phoenicium
UP000037088	bacteria	Winslowiella iniecta
UP000037179	bacteria	Nocardia seriolae
UP000037185	bacteria	Streptomyces fradiae (Streptomyces roseoflavus)
UP000037201	bacteria	Pseudomonas coronafaciens pv. porri
UP000037222	bacteria	Streptomyces griseus subsp. rhodochrous
UP000037251	bacteria	Streptomyces resistomycificus
UP000037269	bacteria	Aneurinibacillus migulanus (Bacillus migulanus)
UP000037274	bacteria	Streptomyces leeuwenhoekii
UP000037387	bacteria	Cellulosimicrobium cellulans F16
UP000037393	bacteria	Trabulsiella odontotermitis
UP000037395	bacteria	Kitasatospora aureofaciens (Streptomyces aureofaciens)
UP000037405	bacteria	Rossellomorea marisflavi
UP000037551	bacteria	Pseudomonas fildesensis
UP000037558	bacteria	Priestia koreensis
UP000037566	bacteria	Komagataeibacter europaeus (Gluconacetobacter europaeus)
UP000037613	bacteria	Streptomyces viridochromogenes
UP000037643	bacteria	Pelagerythrobacter marensis
UP000037660	bacteria	Piscinibacter sakaiensis (Ideonella sakaiensis)
UP000037712	bacteria	Rhodococcus rhodochrous KG-21
UP000037727	bacteria	Photorhabdus heterorhabditis
UP000037729	archaea	Haloarcula rubripromontorii
UP000037737	bacteria	Microbacterium aurantiacum
UP000037755	bacteria	Flavobacterium akiainvivens
UP000037773	bacteria	Streptomyces caelestis
UP000037778	bacteria	Apilactobacillus kunkeei
UP000037784	bacteria	Ardenticatena maritima
UP000037820	bacteria	Pseudomonas libanensis
UP000037822	bacteria	Bosea vaviloviae
UP000037836	bacteria	Pseudomonas savastanoi pv. glycinea (Pseudomonas syringae pv. glycinea)
UP000037848	bacteria	Pseudoalteromonas porphyrae
UP000037854	bacteria	Oceanobacillus caeni
UP000037904	eukaryota	Fusarium langsethiae
UP000037931	bacteria	Pseudomonas asplenii
UP000037943	bacteria	Pseudomonas amygdali pv. lachrymans (Pseudomonas syringae pv. lachrymans)
UP000037953	bacteria	Chryseobacterium indologenes (Flavobacterium indologenes)
UP000037962	bacteria	Mycobacteroides immunogenum
UP000038055	bacteria	Capnocytophaga cynodegmi
UP000038622	bacteria	Helicobacter ailurogastricus
UP000038647	bacteria	Yersinia aldovae
UP000039324	eukaryota	Plasmodiophora brassicae (Clubroot disease agent)
UP000040453	bacteria	Oceanobacillus oncorhynchi
UP000040576	bacteria	Caldibacillus thermoamylovorans
UP000041601	bacteria	Yersinia enterocolitica
UP000041625	bacteria	Vibrio coralliirubri
UP000042527	bacteria	Treponema phagedenis
UP000042958	eukaryota	Penicillium brasilianum
UP000043107	bacteria	Bifidobacterium longum subsp. infantis
UP000043764	bacteria	Phaeobacter italicus
UP000044071	bacteria	Legionella massiliensis
UP000044377	bacteria	Brenneria goodwinii
UP000044602	eukaryota	Verticillium longisporum (Verticillium dahliae var. longisporum)
UP000044841	eukaryota	Rhizoctonia solani
UP000045051	bacteria	Capnocytophaga canis
UP000045285	bacteria	Mesorhizobium plurifarium
UP000046090	bacteria	Helicobacter heilmannii
UP000046187	bacteria	Xanthomonas graminis pv. arrhenatheri LMG 727
UP000048908	bacteria	Jannaschia rubra
UP000048926	bacteria	Roseibium aggregatum
UP000048949	bacteria	Nereida ignava
UP000048965	bacteria	Streptomyces lydicamycinicus
UP000048984	bacteria	Prosthecodimorpha hirschii
UP000049077	bacteria	Vibrio crassostreae
UP000049472	bacteria	Agathobacter rectalis
UP000049578	bacteria	Streptococcus phocae
UP000049828	bacteria	Roseburia inulinivorans
UP000049855	bacteria	Sporomusa ovata
UP000049983	bacteria	Roseibium album
UP000050272	bacteria	Bacillus australimaris
UP000050320	archaea	Acidiplasma aeolicum
UP000050430	bacteria	Leptolinea tardivitalis
UP000050443	bacteria	Flavobacterium aquidurense
UP000050454	bacteria	Jiulongibacter sediminis
UP000050458	bacteria	Variovorax paradoxus
UP000050471	bacteria	Aliiroseovarius crassostreae
UP000050488	bacteria	Corynebacterium lowii
UP000050535	archaea	Halolamina pelagica
UP000050786	bacteria	Ruegeria atlantica
UP000050794	eukaryota	Toxocara canis (Canine roundworm)
UP000050863	bacteria	Bradyrhizobium jicamae
UP000050872	bacteria	Companilactobacillus mindensis DSM 14500
UP000050898	bacteria	Liquorilactobacillus mali KCTC 3596 = DSM 20444
UP000050920	bacteria	Lactiplantibacillus fabifermentans DSM 21115
UP000050961	bacteria	Liquorilactobacillus sucicola DSM 21376 = JCM 15457
UP000051008	bacteria	Ligilactobacillus agilis DSM 20509
UP000051061	bacteria	Alkalicoccobacillus plakortidis
UP000051063	bacteria	Brevibacillus choshinensis
UP000051074	bacteria	Lactobacillus equicursoris DSM 19284 = JCM 14600 = CIP 110162
UP000051086	bacteria	Thalassovita autumnalis
UP000051139	bacteria	Furfurilactobacillus siliginis
UP000051162	bacteria	Levilactobacillus namurensis DSM 19117
UP000051166	bacteria	Liquorilactobacillus satsumensis DSM 16230 = JCM 12392
UP000051176	bacteria	Levilactobacillus parabrevis ATCC 53295
UP000051184	bacteria	Cognatishimia activa
UP000051217	bacteria	Ligilactobacillus acidipiscis DSM 15836
UP000051221	bacteria	Vibrio furnissii
UP000051236	bacteria	Agrilactobacillus composti DSM 18527 = JCM 14202
UP000051249	bacteria	Pediococcus argentinicus
UP000051254	bacteria	Stenotrophomonas koreensis
UP000051256	bacteria	Lentilactobacillus senioris DSM 24302 = JCM 17472
UP000051302	bacteria	Companilactobacillus nantensis DSM 16982
UP000051315	bacteria	Lapidilactobacillus concavus DSM 17758
UP000051379	bacteria	Companilactobacillus futsaii JCM 17355
UP000051386	bacteria	Stenotrophomonas chelatiphaga
UP000051401	bacteria	Roseovarius indicus
UP000051412	bacteria	Limosilactobacillus panis DSM 6035
UP000051439	bacteria	Lentilactobacillus kisonensis DSM 19906 = JCM 15041
UP000051445	bacteria	Limosilactobacillus frumenti DSM 13145
UP000051448	bacteria	Liquorilactobacillus hordei DSM 19519
UP000051450	bacteria	Dellaglioa algida DSM 15638
UP000051461	bacteria	Loigolactobacillus bifermentans DSM 20003
UP000051499	bacteria	Companilactobacillus kimchii DSM 13961 = JCM 10707
UP000051511	bacteria	Companilactobacillus crustorum
UP000051515	bacteria	Companilactobacillus bobalius DSM 19674
UP000051521	bacteria	Lactobacillus gigeriorum DSM 23908 = CRBIP 24.85
UP000051562	bacteria	Bosea thiooxidans
UP000051565	bacteria	Fructilactobacillus lindneri DSM 20690 = JCM 11027
UP000051568	bacteria	Pediococcus cellicola
UP000051581	bacteria	Lentilactobacillus sunkii DSM 19904
UP000051587	bacteria	Thalassovita gelatinovora (Thalassobius gelatinovorus)
UP000051634	bacteria	endosymbiont of Ridgeia piscesae
UP000051639	bacteria	Limosilactobacillus ingluviei
UP000051643	bacteria	Salegentibacter mishustinae
UP000051645	bacteria	Lactobacillus selangorensis
UP000051655	bacteria	Weissella kandleri
UP000051658	bacteria	Carnobacterium divergens DSM 20623
UP000051660	bacteria	Bradyrhizobium lablabi
UP000051681	bacteria	Thalassovita mediterranea
UP000051682	bacteria	Chryseobacterium aquaticum
UP000051697	bacteria	Paucilactobacillus oligofermentans DSM 15707 = LMG 22743
UP000051735	bacteria	Lactobacillus intestinalis DSM 6629
UP000051739	bacteria	Limosilactobacillus gastricus DSM 16045
UP000051790	bacteria	Lacticaseibacillus manihotivorans DSM 13343 = JCM 12514
UP000051802	bacteria	Stenotrophomonas panacihumi
UP000051804	bacteria	Lacticaseibacillus nasuensis JCM 17158
UP000051813	bacteria	Lapidilactobacillus dextrinicus DSM 20335
UP000051841	bacteria	Kandleria vitulina DSM 20405
UP000051859	bacteria	Pediococcus stilesii
UP000051870	bacteria	Shimia thalassica
UP000051883	bacteria	Limosilactobacillus antri DSM 16041
UP000051884	bacteria	Paucilactobacillus hokkaidonensis
UP000051886	bacteria	Ligilactobacillus pobuzihii
UP000051888	bacteria	Heyndrickxia shackletonii
UP000051908	bacteria	Companilactobacillus paralimentarius DSM 13238 = JCM 10415
UP000051913	bacteria	Bradyrhizobium valentinum
UP000051927	bacteria	Lancefieldella rimae
UP000051955	bacteria	Levilactobacillus acidifarinae DSM 19394 = JCM 15949
UP000051966	bacteria	Lentilactobacillus farraginis DSM 18382 = JCM 14108
UP000051977	bacteria	Lentilactobacillus rapi DSM 19907 = JCM 15042
UP000051992	bacteria	Weissella viridescens (Lactobacillus viridescens)
UP000051999	bacteria	Furfurilactobacillus rossiae DSM 15814
UP000052012	bacteria	Apilactobacillus ozensis DSM 23829 = JCM 17196
UP000052022	bacteria	Tritonibacter multivorans
UP000052068	bacteria	Rhizobium nepotum 39/7
UP000052167	bacteria	Pseudorhizobium pelagicum
UP000052230	bacteria	Xanthomonas citri pv. citri
UP000052232	bacteria	Sphingobium cupriresistens LL01
UP000052258	bacteria	Listeria fleischmannii 1991
UP000052979	bacteria	Rathayibacter toxicus
UP000053030	bacteria	Idiomarina zobellii
UP000053048	bacteria	Pseudomonas viridiflava ICMP 13104
UP000053070	bacteria	Aurantiacibacter gangjinensis
UP000053095	eukaryota	Talaromyces pinophilus (Penicillium pinophilum)
UP000053097	eukaryota	Ooceraea biroi (Clonal raider ant) (Cerapachys biroi)
UP000053171	bacteria	Rothia kristinae
UP000053176	bacteria	Rhizobium loti (Mesorhizobium loti)
UP000053186	bacteria	Thermus parvatiensis
UP000053199	bacteria	Pseudarthrobacter enclensis
UP000053235	bacteria	Roseibium alexandrii
UP000053246	bacteria	Micromonospora maris
UP000053268	eukaryota	Papilio xuthus (Asian swallowtail butterfly)
UP000053271	bacteria	Streptomyces longwoodensis
UP000053279	archaea	Nanobsidianus stetteri
UP000053300	bacteria	Comamonas kerstersii
UP000053331	archaea	Halorubrum saccharovorum
UP000053342	eukaryota	Exophiala oligosperma
UP000053392	eukaryota	Cryptococcus deuterogattii Ram5
UP000053411	eukaryota	Fonsecaea multimorphosa CBS 102226
UP000053447	eukaryota	Pneumocystis jirovecii (strain RU7) (Human pneumocystis pneumonia agent)
UP000053470	bacteria	Ralstonia solanacearum IPO1609
UP000053557	bacteria	Ferroacidibacillus organovorans
UP000053586	bacteria	Glaciecola punicea ACAM 611
UP000053611	eukaryota	Cutaneotrichosporon oleaginosum
UP000053676	eukaryota	Necator americanus (Human hookworm)
UP000053688	bacteria	Candidatus Photodesmus katoptron Akat1
UP000053711	bacteria	Cutibacterium granulosum TM11
UP000053748	bacteria	Vibrio mimicus
UP000053750	bacteria	Paenibacillus darwinianus
UP000053800	eukaryota	Cryptococcus bacillisporus CA1873
UP000053900	bacteria	Enhydrobacter aerosaccus
UP000053937	bacteria	Chlorobium limicola
UP000053947	bacteria	Dehalogenimonas alkenigignens
UP000054023	bacteria	Nesterenkonia jeotgali
UP000054075	bacteria	Rickettsiella grylli
UP000054099	bacteria	Fictibacillus enclensis
UP000054123	bacteria	Mannheimia granulomatis
UP000054241	bacteria	Streptomyces cellostaticus
UP000054272	eukaryota	Cryptococcus gattii EJB2
UP000054302	eukaryota	Exophiala mesophila (Black yeast-like fungus)
UP000054316	bacteria	Vibrio alginolyticus
UP000054324	eukaryota	Opisthorchis viverrini (Southeast Asian liver fluke)
UP000054342	eukaryota	Exophiala xenobiotica
UP000054363	bacteria	Pseudidiomarina salinarum
UP000054370	bacteria	Vibrio vulnificus
UP000054375	bacteria	Streptomyces griseorubiginosus
UP000054404	bacteria	Trueperella bernardiae
UP000054495	eukaryota	Ancylostoma ceylanicum
UP000054524	eukaryota	Nematocida ausubeli (strain ATCC PRA-371 / ERTm2) (Nematode killer fungus)
UP000054537	bacteria	Actinoplanes utahensis
UP000054544	eukaryota	Metarhizium anisopliae BRIP 53293
UP000054596	bacteria	Caballeronia glebae
UP000054618	bacteria	Legionella quinlivanii
UP000054639	bacteria	Legionella quateirensis
UP000054662	bacteria	Legionella worsleiensis
UP000054691	bacteria	Legionella gratiana
UP000054695	bacteria	Legionella bozemanae (Fluoribacter bozemanae)
UP000054698	bacteria	Legionella feeleii
UP000054721	eukaryota	Trichinella nativa
UP000054729	bacteria	Legionella waltersii
UP000054735	bacteria	Legionella birminghamensis
UP000054740	bacteria	Caballeronia cordobensis (Burkholderia cordobensis)
UP000054761	bacteria	Legionella israelensis
UP000054776	eukaryota	Trichinella spiralis (Trichina worm)
UP000054785	bacteria	Legionella geestiana
UP000054805	eukaryota	Trichinella pseudospiralis (Parasitic roundworm)
UP000054820	bacteria	Legionella steigerwaltii
UP000054821	eukaryota	Trichoderma gamsii
UP000054823	bacteria	Shimia marina
UP000054844	bacteria	Roseomonas mucosa
UP000054854	bacteria	Legionella cincinnatiensis
UP000054859	bacteria	Legionella adelaidensis
UP000054877	bacteria	Legionella spiritensis
UP000054893	bacteria	Caballeronia sordidicola (Burkholderia sordidicola)
UP000054908	bacteria	Legionella maceachernii
UP000054935	bacteria	Tropicibacter naphthalenivorans
UP000054995	eukaryota	Trichinella pseudospiralis (Parasitic roundworm)
UP000054997	bacteria	Legionella londiniensis
UP000055035	bacteria	Legionella jordanis
UP000055045	eukaryota	Penicillium freii
UP000055611	bacteria	Pseudodesulfovibrio indicus
UP000055883	bacteria	Arthrobacter alpinus
UP000056090	bacteria	Alteromonas australica
UP000056109	bacteria	Acetobacter senegalensis
UP000056419	bacteria	Bacteroides stercoris
UP000056453	bacteria	Burkholderia ubonensis
UP000056466	bacteria	Candidatus Palibaumannia cicadellinicola
UP000056750	bacteria	Alteromonas stellipolaris
UP000056968	bacteria	Sphingobium wenxiniae (strain DSM 21828 / CGMCC 1.7748 / JZ-1)
UP000057088	bacteria	Vibrio fluvialis
UP000057134	bacteria	Mycolicibacterium fortuitum (Mycobacterium fortuitum)
UP000057389	bacteria	Vibrio toranzoniae
UP000057737	bacteria	Bradyrhizobium macuxiense
UP000058020	bacteria	Candidatus Thioglobus autotrophicus
UP000058305	bacteria	Microterricola viridarii
UP000058599	bacteria	Sphingopyxis granuli
UP000058660	bacteria	Thermus aquaticus (strain ATCC BAA-2747 / Y51MC23)
UP000059074	bacteria	Hyphomicrobium sulfonivorans
UP000059188	eukaryota	Thanatephorus cucumeris (strain AG1-IB / isolate 7/3/14) (Lettuce bottom rot fungus) (Rhizoctonia solani)
UP000059419	bacteria	Duffyella gerundensis
UP000059425	bacteria	Pseudomonas fluorescens
UP000059574	bacteria	Arthrobacter alpinus
UP000059680	eukaryota	Oryza sativa subsp. japonica (Rice)
UP000060699	bacteria	Roseateles depolymerans
UP000060787	bacteria	Lysobacter antibioticus
UP000061010	bacteria	Stenotrophomonas acidaminiphila
UP000061227	bacteria	Fructobacillus pseudoficulneus
UP000061432	bacteria	Methylobacterium aquaticum
UP000061457	bacteria	Pseudoalteromonas phenolica
UP000061569	bacteria	Lysobacter enzymogenes
UP000061660	bacteria	Paenibacillus naphthalenovorans
UP000062160	bacteria	Tepidanaerobacter syntrophicus
UP000062260	bacteria	Aerococcus urinaehominis
UP000062519	bacteria	Burkholderia mayonis
UP000062768	archaea	Methanobacterium formicicum
UP000062788	bacteria	Burkholderia singularis
UP000062833	bacteria	Arthrobacter alpinus
UP000063229	bacteria	Pseudomonas agarici
UP000063699	bacteria	Kibdelosporangium phytohabitans
UP000063953	bacteria	Thiopseudomonas alkaliphila
UP000064007	bacteria	Candidatus Methylopumilus planktonicus
UP000064189	bacteria	Peribacillus simplex
UP000064201	bacteria	Thioalkalivibrio versutus
UP000064243	bacteria	Thiobacillus denitrificans
UP000064715	bacteria	Enterobacter genomosp. O
UP000064844	bacteria	Intestinimonas butyriciproducens
UP000064920	bacteria	Celeribacter marinus
UP000064921	bacteria	Pannonibacter phragmitetus
UP000065151	bacteria	Pseudarthrobacter sulfonivorans
UP000065734	bacteria	Blastochloris viridis (Rhodopseudomonas viridis)
UP000065822	bacteria	Capnocytophaga haemolytica
UP000066014	bacteria	Serpentinimonas maccroryi
UP000066321	bacteria	Buchnera aphidicola (Aphis glycines)
UP000066376	archaea	Methanobrevibacter olleyae
UP000066487	bacteria	Pseudomonas fluorescens
UP000066624	bacteria	Wenzhouxiangella marina
UP000066995	bacteria	Mannheimia varigena USDA-ARS-USMARC-1296
UP000067243	bacteria	Spiroplasma turonicum
UP000067320	bacteria	Cronobacter condimenti 1330
UP000067325	bacteria	Candidatus Palibaumannia cicadellinicola
UP000067422	bacteria	Vibrio harveyi (Beneckea harveyi)
UP000067444	bacteria	Octadecabacter temperatus
UP000067523	bacteria	Enterococcus rotai
UP000067708	bacteria	Rhodoluna lacicola
UP000067738	archaea	Methanobrevibacter millerae
UP000068026	bacteria	Anaerotignum propionicum DSM 1682
UP000068210	bacteria	Azotobacter chroococcum NCIMB 8003
UP000068243	eukaryota	Aspergillus niger
UP000068447	bacteria	Lacimicrobium alkaliphilum
UP000068905	bacteria	Candidatus Pseudothioglobus singularis PS1
UP000069096	bacteria	Pantoea vagans
UP000069443	bacteria	Mycolicibacterium canariasense (Mycobacterium canariasense)
UP000069632	bacteria	Campylobacter geochelonis
UP000069771	bacteria	Faecalibaculum rodentium
UP000069773	bacteria	Mycolicibacterium novocastrense (Mycobacterium novocastrense)
UP000069906	archaea	Halanaeroarchaeum sulfurireducens
UP000069935	bacteria	Azospirillum thiophilum
UP000070080	bacteria	Amygdalobacter nucleatus
UP000070134	bacteria	Sinomonas atrocyanea
UP000070160	bacteria	Megasphaera hutchinsoni
UP000070188	bacteria	Carbonactinospora thermoautotrophica
UP000070252	bacteria	Paenibacillus jilunlii
UP000070255	bacteria	Burkholderia savannae
UP000070319	bacteria	Bacteroides intestinalis
UP000070339	bacteria	Corynebacterium simulans
UP000070366	bacteria	Christensenella minuta
UP000070383	bacteria	Anaerococcus tetradius
UP000070394	bacteria	Lachnoanaerobaculum saburreum
UP000070401	bacteria	Fusobacterium nucleatum
UP000070409	bacteria	Tsukamurella pseudospumae
UP000070433	bacteria	Ramlibacter tataouinensis
UP000070442	bacteria	Aedoeadaptatus coxii
UP000070475	bacteria	Paenibacillus riograndensis
UP000070483	bacteria	Leptotrichia wadei
UP000070505	bacteria	Gardnerella vaginalis
UP000070558	bacteria	Gardnerella vaginalis
UP000070612	bacteria	Mycolicibacterium wolinskyi
UP000070687	bacteria	Gardnerella vaginalis
UP000070720	eukaryota	Gibberella zeae (strain ATCC MYA-4620 / CBS 123657 / FGSC 9075 / NRRL 31084 / PH-1) (Wheat head blight fungus) (Fusarium graminearum)
UP000070810	bacteria	Leucobacter chromiiresistens
UP000071118	eukaryota	Plasmodium chabaudi chabaudi
UP000071778	bacteria	Collimonas arenae
UP000072741	bacteria	Pseudacidovorax intermedius
UP000074108	bacteria	Bacillus coahuilensis p1.1.43
UP000074119	bacteria	Zhongshania aliphaticivorans
UP000074310	bacteria	Sphingomonas endophytica
UP000074855	eukaryota	Plasmodium berghei (strain Anka)
UP000074866	bacteria	Paenibacillus jamilae
UP000074914	bacteria	Collimonas pratensis
UP000075222	bacteria	Tremblaya princeps
UP000075242	bacteria	Tremblaya princeps
UP000075244	bacteria	Tremblaya princeps
UP000075260	bacteria	Sorangium cellulosum (Polyangium cellulosum)
UP000075320	bacteria	Bdellovibrio bacteriovorus
UP000075357	bacteria	Microbacterium laevaniformans
UP000075391	bacteria	Bdellovibrio bacteriovorus
UP000075420	bacteria	Sorangium cellulosum (Polyangium cellulosum)
UP000075430	bacteria	Bacillus nakamurai
UP000075583	bacteria	Roseivirga ehrenbergii (strain DSM 102268 / JCM 13514 / KCTC 12282 / NCIMB 14502 / KMM 6017)
UP000075606	bacteria	Roseivirga spongicola
UP000075635	bacteria	Sorangium cellulosum (Polyangium cellulosum)
UP000075666	bacteria	Heyndrickxia sporothermodurans
UP000075766	bacteria	Marichromatium gracile (Chromatium gracile)
UP000076021	bacteria	Rummeliibacillus stabekisii
UP000076038	bacteria	Rhodococcoides fascians (Rhodococcus fascians)
UP000076066	bacteria	Haematospirillum jordaniae
UP000076077	bacteria	Microbulbifer thermotolerans
UP000076088	bacteria	Sphingopyxis macrogoltabida (Sphingomonas macrogoltabidus)
UP000076104	bacteria	Psychrobacter alimentarius
UP000076131	bacteria	Rhodanobacter thiooxydans
UP000076167	bacteria	Thalassospira xiamenensis
UP000076226	bacteria	Geobacillus subterraneus
UP000076244	bacteria	Pediococcus damnosus
UP000076457	bacteria	Pseudoalteromonas luteoviolacea H33-S
UP000076476	bacteria	Aeribacillus pallidus
UP000076480	bacteria	Secundilactobacillus collinoides (Lactobacillus collinoides)
UP000076512	bacteria	Nocardia terpenica
UP000076552	eukaryota	Colletotrichum tofieldiae
UP000076563	bacteria	Paenibacillus elgii
UP000076567	bacteria	Fictibacillus phosphorivorans
UP000076574	bacteria	Tardiphaga robiniae
UP000076577	bacteria	Pseudovibrio axinellae
UP000076584	eukaryota	Colletotrichum incanum (Soybean anthracnose fungus)
UP000076595	bacteria	Acetobacter oryzifermentans
UP000076603	bacteria	Clostridium magnum DSM 2767
UP000076609	bacteria	Sphingomonas hankookensis
UP000076623	bacteria	Fictibacillus phosphorivorans
UP000076625	bacteria	Crenobacter luteus
UP000076630	bacteria	Myroides marinus
UP000076643	bacteria	Pseudoalteromonas luteoviolacea DSM 6061
UP000076673	bacteria	Pseudoalteromonas luteoviolacea S4047-1
UP000076720	bacteria	Streptomyces ambofaciens
UP000076796	bacteria	Paenibacillus glucanolyticus
UP000076825	bacteria	Bordetella trematum
UP000076837	eukaryota	Didymella rabiei (Chickpea ascochyta blight fungus) (Mycosphaerella rabiei)
UP000076848	bacteria	Bordetella ansorpii
UP000076852	bacteria	Paraburkholderia phytofirmans OLGA172
UP000076858	eukaryota	Daphnia magna
UP000076881	eukaryota	Akanthomyces lecanii RCEF 1005
UP000076925	bacteria	Scytonema hofmannii PCC 7110
UP000076935	bacteria	Domibacillus aminovorans
UP000076947	bacteria	Corynebacterium stationis
UP000076962	bacteria	Candidatus Thiomargarita nelsonii
UP000076976	bacteria	Janibacter melonis
UP000076998	bacteria	Microbacterium oleivorans
UP000077020	bacteria	Clostridium ljungdahlii (strain ATCC 55383 / DSM 13528 / PETC)
UP000077051	eukaryota	Mucor lusitanicus CBS 277.49
UP000077063	bacteria	Enterobacter roggenkampii
UP000077069	eukaryota	Paraphaeosphaeria sporulosa
UP000077071	bacteria	Rathayibacter tritici
UP000077134	bacteria	Paenibacillus crassostreae
UP000077143	bacteria	Mycobacterium adipatum
UP000077164	bacteria	Flavobacterium fryxellicola
UP000077170	bacteria	Methylorubrum populi
UP000077202	eukaryota	Marchantia polymorpha subsp. ruderalis
UP000077248	eukaryota	Alternaria alternata (Alternaria rot fungus) (Torula alternata)
UP000077280	bacteria	Pediococcus parvulus
UP000077315	eukaryota	Phycomyces blakesleeanus (strain ATCC 8743b / DSM 1359 / FGSC 10004 / NBRC 33097 / NRRL 1555)
UP000077412	bacteria	Fictibacillus arsenicus
UP000077519	bacteria	Rhodococcoides kyotonense
UP000077534	bacteria	Streptomyces noursei (Streptomyces albulus)
UP000077603	bacteria	Brevundimonas naejangsanensis
UP000077628	bacteria	Methylomonas koyamae
UP000077654	bacteria	Buchnera aphidicola subsp. Schlechtendalia chinensis
UP000077684	eukaryota	Tilletia controversa (dwarf bunt fungus)
UP000077734	bacteria	Methylomonas koyamae
UP000077755	eukaryota	Daucus carota subsp. sativus (Carrot)
UP000077845	bacteria	Leifsonia xyli
UP000077852	bacteria	Variovorax paradoxus
UP000077881	bacteria	Lederbergia galactosidilytica
UP000077961	bacteria	Paraburkholderia ginsengiterrae
UP000078084	bacteria	Kerstersia gyiorum
UP000078224	bacteria	Providencia heimbachae ATCC 35613
UP000078225	bacteria	Mangrovibacter phragmitis
UP000078227	bacteria	Kosakonia oryzae
UP000078228	bacteria	Moraxella catarrhalis (Branhamella catarrhalis)
UP000078250	bacteria	Proteus hauseri ATCC 700826
UP000078302	bacteria	Acidithiobacillus ferrooxidans (Thiobacillus ferrooxidans)
UP000078335	bacteria	Curtobacterium oceanosedimentum
UP000078336	bacteria	Anoxybacillus flavithermus
UP000078348	eukaryota	Blastocystis sp. subtype 1 (strain ATCC 50177 / NandII)
UP000078354	bacteria	Pseudomonas silesiensis
UP000078386	bacteria	Kluyvera georgiana ATCC 51603
UP000078393	bacteria	Microbacterium testaceum (Aureobacterium testaceum) (Brevibacterium testaceum)
UP000078430	bacteria	Borrelia hermsii HS1
UP000078431	bacteria	Obesumbacterium proteus ATCC 12841
UP000078460	bacteria	Sphingomonas melonis TY
UP000078463	bacteria	Polynucleobacter wuianus
UP000078486	bacteria	Termitidicoccus mucosus
UP000078507	bacteria	Sinorhizobium saheli
UP000078512	eukaryota	Linnemannia elongata AG-77
UP000078516	bacteria	Enterococcus thailandicus
UP000078529	bacteria	Aureimonas ureilytica
UP000078534	bacteria	Metabacillus litoralis
UP000078551	bacteria	Rhizobium phaseoli
UP000078555	eukaryota	Plasmodium ovale wallikeri
UP000078572	bacteria	Ralstonia insidiosa
UP000078582	bacteria	Loigolactobacillus backii
UP000078591	bacteria	Rhizobium esperanzae
UP000078599	bacteria	Thiomonas arsenitoxydans (strain DSM 22701 / CIP 110005 / 3As)
UP000091897	bacteria	Bordetella bronchialis
UP000091967	eukaryota	Fusarium poae
UP000091969	bacteria	Tepidimonas fonticaldi
UP000092164	bacteria	Maribacter hydrothermalis
UP000092177	eukaryota	Colletotrichum higginsianum (strain IMI 349063) (Crucifer anthracnose fungus)
UP000092328	bacteria	Brachyspira hyodysenteriae ATCC 27164
UP000092495	bacteria	Planococcus donghaensis
UP000092528	bacteria	Vibrio scophthalmi
UP000092544	bacteria	Marinomonas spartinae
UP000092555	eukaryota	Metschnikowia bicuspidata var. bicuspidata NRRL YB-4993
UP000092565	bacteria	Phaeobacter gallaeciensis
UP000092574	bacteria	Blautia pseudococcoides
UP000092582	bacteria	Cryobacterium arcticum
UP000092583	eukaryota	Kwoniella mangroviensis CBS 10435
UP000092584	bacteria	Polaribacter vadi
UP000092594	bacteria	Gallibacterium genomosp. 1
UP000092598	bacteria	Streptomyces lincolnensis
UP000092612	bacteria	Polaribacter reichenbachii
UP000092649	bacteria	Gallibacterium salpingitidis
UP000092650	bacteria	Planococcus plakortidis
UP000092661	bacteria	Planococcus antarcticus DSM 14505
UP000092666	eukaryota	Kwoniella heveanensis BCC8398
UP000092668	bacteria	Mycolicibacter kumamotonensis
UP000092687	bacteria	Planococcus halocryophilus
UP000092741	bacteria	Vibrio natriegens NBRC 15636 = ATCC 14048 = DSM 759
UP000092840	bacteria	Marinomonas gallaica
[truncated: 5,396 more rows]
