# Supplementary material for: A novel method to select Reference Proteomes in UniProt
Source: bioRxiv. 2026 May 14:2026.05.12.720148. Preprint. [Version 1] doi: 10.64898/2026.05.12.720148 (PMC13192639; doi:10.64898/2026.05.12.720148)
Supplement: Supplement 4 — Supplementary file 4 - Isoform protein clustering study [file media-4.xlsx]

## Sheet: Summary
Summary
Table 1 — Number of proteomes that were maintained, promoted or demoted with the RP status from release 2025_04 to release 2026_01. The stability between releases is determined by the number of changes of this status and is the result of how the Priority Proteome Score weights each proteome to be selected as an RP.
	Maintained	Promoted	Demoted	Total
Archaea	570	60	4	634
Bacteria	17271	146	54	17471
Eukaryota	3341	98	50	3489
Total	21182	304	108	21594
Table 2 — Percentage of proteomes that were maintained, promoted or demoted with the RP status from release 2025_04 to release 2026_01.
	Maintained	Promoted	Demoted	Total
Archaea	0.8991	0.0946	0.0063	1
Bacteria	0.9886	0.0084	0.0031	1
Eukaryota	0.9576	0.0281	0.0143	1
Total	0.9809	0.0141	0.005	1

## Sheet: Proteome change from releases
Proteome change from release 2025_04 to 2026_01
UPID	Change	Domain
UP000000211	Maintained	Bacteria
UP000000212	Maintained	Bacteria
UP000000226	Maintained	Eukaryota
UP000000230	Promoted	Bacteria
UP000000231	Maintained	Bacteria
UP000000233	Maintained	Bacteria
UP000000235	Maintained	Bacteria
UP000000238	Maintained	Bacteria
UP000000239	Maintained	Bacteria
UP000000242	Maintained	Archaea
UP000000245	Maintained	Bacteria
UP000000247	Maintained	Bacteria
UP000000248	Maintained	Bacteria
UP000000254	Maintained	Archaea
UP000000256	Maintained	Bacteria
UP000000260	Maintained	Bacteria
UP000000262	Maintained	Archaea
UP000000263	Maintained	Bacteria
UP000000267	Maintained	Eukaryota
UP000000268	Maintained	Bacteria
UP000000269	Maintained	Bacteria
UP000000270	Maintained	Bacteria
UP000000271	Maintained	Bacteria
UP000000272	Maintained	Bacteria
UP000000276	Maintained	Bacteria
UP000000304	Maintained	Eukaryota
UP000000305	Maintained	Eukaryota
UP000000310	Maintained	Bacteria
UP000000311	Maintained	Eukaryota
UP000000314	Maintained	Eukaryota
UP000000321	Maintained	Bacteria
UP000000322	Maintained	Bacteria
UP000000323	Maintained	Bacteria
UP000000328	Demoted	Bacteria
UP000000329	Maintained	Bacteria
UP000000332	Maintained	Bacteria
UP000000333	Maintained	Bacteria
UP000000343	Maintained	Bacteria
UP000000345	Maintained	Archaea
UP000000346	Maintained	Archaea
UP000000347	Maintained	Bacteria
UP000000361	Maintained	Bacteria
UP000000362	Maintained	Bacteria
UP000000365	Maintained	Archaea
UP000000366	Maintained	Bacteria
UP000000370	Maintained	Bacteria
UP000000374	Maintained	Bacteria
UP000000376	Maintained	Bacteria
UP000000377	Maintained	Bacteria
UP000000378	Maintained	Bacteria
UP000000379	Maintained	Bacteria
UP000000383	Maintained	Bacteria
UP000000391	Maintained	Archaea
UP000000393	Maintained	Bacteria
UP000000416	Maintained	Bacteria
UP000000417	Maintained	Bacteria
UP000000419	Maintained	Bacteria
UP000000421	Maintained	Bacteria
UP000000422	Maintained	Bacteria
UP000000423	Maintained	Bacteria
UP000000424	Maintained	Bacteria
UP000000425	Maintained	Bacteria
UP000000428	Maintained	Bacteria
UP000000429	Maintained	Bacteria
UP000000431	Maintained	Bacteria
UP000000432	Maintained	Bacteria
UP000000433	Maintained	Bacteria
UP000000435	Maintained	Bacteria
UP000000437	Maintained	Eukaryota
UP000000439	Maintained	Bacteria
UP000000440	Maintained	Bacteria
UP000000442	Maintained	Bacteria
UP000000444	Maintained	Bacteria
UP000000445	Maintained	Bacteria
UP000000447	Maintained	Bacteria
UP000000448	Maintained	Bacteria
UP000000449	Maintained	Bacteria
UP000000450	Maintained	Bacteria
UP000000466	Maintained	Bacteria
UP000000467	Maintained	Bacteria
UP000000483	Maintained	Bacteria
UP000000485	Maintained	Bacteria
UP000000490	Maintained	Bacteria
UP000000492	Maintained	Bacteria
UP000000493	Maintained	Bacteria
UP000000495	Maintained	Bacteria
UP000000496	Maintained	Bacteria
UP000000503	Maintained	Bacteria
UP000000504	Maintained	Bacteria
UP000000528	Maintained	Bacteria
UP000000529	Maintained	Bacteria
UP000000531	Maintained	Bacteria
UP000000532	Maintained	Bacteria
UP000000535	Maintained	Bacteria
UP000000536	Maintained	Archaea
UP000000537	Maintained	Bacteria
UP000000539	Maintained	Eukaryota
UP000000542	Maintained	Eukaryota
UP000000545	Maintained	Bacteria
UP000000546	Maintained	Bacteria
UP000000549	Maintained	Bacteria
UP000000554	Maintained	Archaea
UP000000555	Maintained	Bacteria
UP000000556	Maintained	Bacteria
UP000000557	Maintained	Bacteria
UP000000558	Maintained	Bacteria
UP000000559	Maintained	Eukaryota
UP000000560	Maintained	Eukaryota
UP000000561	Maintained	Eukaryota
UP000000562	Maintained	Bacteria
UP000000566	Maintained	Bacteria
UP000000577	Maintained	Bacteria
UP000000578	Maintained	Archaea
UP000000579	Maintained	Bacteria
UP000000580	Maintained	Bacteria
UP000000582	Maintained	Bacteria
UP000000584	Maintained	Bacteria
UP000000585	Maintained	Bacteria
UP000000586	Maintained	Bacteria
UP000000588	Maintained	Bacteria
UP000000589	Maintained	Eukaryota
UP000000590	Maintained	Archaea
UP000000591	Maintained	Eukaryota
UP000000593	Maintained	Bacteria
UP000000594	Maintained	Bacteria
UP000000598	Maintained	Eukaryota
UP000000599	Maintained	Eukaryota
UP000000600	Maintained	Eukaryota
UP000000601	Maintained	Bacteria
UP000000602	Maintained	Bacteria
UP000000605	Maintained	Bacteria
UP000000606	Maintained	Bacteria
UP000000607	Maintained	Bacteria
UP000000609	Maintained	Bacteria
UP000000611	Maintained	Bacteria
UP000000612	Maintained	Bacteria
UP000000625	Maintained	Bacteria
UP000000628	Maintained	Bacteria
UP000000630	Maintained	Bacteria
UP000000637	Maintained	Bacteria
UP000000639	Maintained	Bacteria
UP000000641	Maintained	Archaea
UP000000644	Maintained	Bacteria
UP000000647	Maintained	Bacteria
UP000000657	Maintained	Bacteria
UP000000662	Maintained	Bacteria
UP000000663	Maintained	Archaea
UP000000669	Maintained	Bacteria
UP000000673	Maintained	Eukaryota
UP000000674	Maintained	Archaea
UP000000683	Maintained	Bacteria
UP000000684	Maintained	Bacteria
UP000000686	Maintained	Bacteria
UP000000689	Maintained	Eukaryota
UP000000692	Maintained	Bacteria
UP000000702	Maintained	Eukaryota
UP000000707	Maintained	Eukaryota
UP000000709	Maintained	Eukaryota
UP000000715	Maintained	Eukaryota
UP000000716	Promoted	Bacteria
UP000000718	Maintained	Bacteria
UP000000719	Maintained	Bacteria
UP000000723	Maintained	Bacteria
UP000000724	Maintained	Eukaryota
UP000000738	Maintained	Bacteria
UP000000739	Maintained	Bacteria
UP000000740	Maintained	Archaea
UP000000745	Maintained	Bacteria
UP000000746	Maintained	Bacteria
UP000000747	Maintained	Bacteria
UP000000750	Maintained	Bacteria
UP000000752	Maintained	Archaea
UP000000753	Maintained	Bacteria
UP000000756	Maintained	Bacteria
UP000000757	Maintained	Bacteria
UP000000758	Maintained	Archaea
UP000000759	Maintained	Eukaryota
UP000000762	Maintained	Bacteria
UP000000768	Maintained	Eukaryota
UP000000771	Maintained	Bacteria
UP000000774	Maintained	Bacteria
UP000000775	Maintained	Bacteria
UP000000784	Maintained	Bacteria
UP000000787	Maintained	Bacteria
UP000000788	Maintained	Bacteria
UP000000789	Maintained	Bacteria
UP000000792	Maintained	Archaea
UP000000796	Maintained	Bacteria
UP000000798	Maintained	Bacteria
UP000000799	Maintained	Bacteria
UP000000800	Maintained	Bacteria
UP000000803	Maintained	Eukaryota
UP000000805	Maintained	Archaea
UP000000806	Maintained	Bacteria
UP000000807	Maintained	Bacteria
UP000000808	Maintained	Bacteria
UP000000809	Maintained	Bacteria
UP000000810	Maintained	Archaea
UP000000811	Maintained	Bacteria
UP000000813	Maintained	Bacteria
UP000000814	Maintained	Bacteria
UP000000815	Maintained	Bacteria
UP000000817	Maintained	Bacteria
UP000000818	Demoted	Bacteria
UP000000819	Maintained	Eukaryota
UP000000821	Maintained	Bacteria
UP000000822	Maintained	Bacteria
UP000000841	Maintained	Bacteria
UP000000844	Maintained	Bacteria
UP000000845	Maintained	Bacteria
UP000000849	Maintained	Bacteria
UP000000851	Maintained	Bacteria
UP000000852	Maintained	Bacteria
UP000000925	Maintained	Bacteria
UP000000927	Maintained	Bacteria
UP000000935	Maintained	Bacteria
UP000000936	Maintained	Bacteria
UP000000939	Maintained	Bacteria
UP000000940	Maintained	Bacteria
UP000000954	Maintained	Bacteria
UP000000960	Maintained	Bacteria
UP000001006	Maintained	Bacteria
UP000001007	Maintained	Bacteria
UP000001010	Maintained	Bacteria
UP000001012	Maintained	Bacteria
UP000001013	Maintained	Archaea
UP000001014	Maintained	Bacteria
UP000001015	Maintained	Archaea
UP000001016	Maintained	Bacteria
UP000001017	Maintained	Archaea
UP000001018	Maintained	Archaea
UP000001020	Maintained	Bacteria
UP000001021	Maintained	Bacteria
UP000001022	Maintained	Bacteria
UP000001023	Maintained	Bacteria
UP000001024	Maintained	Archaea
UP000001025	Maintained	Bacteria
UP000001029	Maintained	Bacteria
UP000001030	Maintained	Bacteria
UP000001031	Maintained	Bacteria
UP000001035	Maintained	Bacteria
UP000001036	Maintained	Bacteria
UP000001037	Maintained	Archaea
UP000001038	Maintained	Eukaryota
UP000001052	Maintained	Bacteria
UP000001054	Maintained	Bacteria
UP000001056	Maintained	Eukaryota
UP000001058	Maintained	Eukaryota
UP000001059	Maintained	Archaea
UP000001060	Maintained	Bacteria
UP000001062	Maintained	Bacteria
UP000001064	Maintained	Eukaryota
UP000001067	Maintained	Eukaryota
UP000001068	Maintained	Archaea
UP000001070	Maintained	Eukaryota
UP000001072	Maintained	Eukaryota
UP000001073	Maintained	Eukaryota
UP000001074	Maintained	Eukaryota
UP000001077	Maintained	Bacteria
UP000001095	Maintained	Bacteria
UP000001096	Maintained	Bacteria
UP000001106	Maintained	Archaea
UP000001107	Maintained	Archaea
UP000001114	Maintained	Bacteria
UP000001116	Maintained	Bacteria
UP000001120	Maintained	Bacteria
UP000001122	Maintained	Bacteria
UP000001131	Maintained	Bacteria
UP000001136	Maintained	Bacteria
UP000001137	Maintained	Archaea
UP000001168	Maintained	Bacteria
UP000001169	Maintained	Archaea
UP000001170	Maintained	Bacteria
UP000001171	Maintained	Bacteria
UP000001172	Maintained	Bacteria
UP000001173	Maintained	Bacteria
UP000001174	Maintained	Bacteria
UP000001176	Maintained	Bacteria
UP000001190	Maintained	Bacteria
UP000001191	Maintained	Bacteria
UP000001192	Maintained	Bacteria
UP000001194	Maintained	Eukaryota
UP000001197	Maintained	Eukaryota
UP000001203	Maintained	Bacteria
UP000001205	Maintained	Bacteria
UP000001208	Maintained	Bacteria
UP000001213	Maintained	Bacteria
UP000001218	Demoted	Bacteria
UP000001219	Maintained	Bacteria
UP000001225	Maintained	Bacteria
UP000001227	Maintained	Bacteria
UP000001231	Maintained	Bacteria
UP000001235	Maintained	Bacteria
UP000001258	Maintained	Bacteria
UP000001259	Maintained	Bacteria
UP000001260	Maintained	Bacteria
UP000001261	Maintained	Eukaryota
UP000001279	Maintained	Bacteria
UP000001285	Maintained	Bacteria
UP000001292	Maintained	Eukaryota
UP000001294	Maintained	Eukaryota
UP000001299	Maintained	Bacteria
UP000001300	Maintained	Eukaryota
UP000001302	Maintained	Bacteria
UP000001303	Maintained	Bacteria
UP000001304	Maintained	Archaea
UP000001306	Maintained	Bacteria
UP000001307	Maintained	Eukaryota
UP000001311	Maintained	Bacteria
UP000001312	Maintained	Eukaryota
UP000001317	Maintained	Bacteria
UP000001318	Maintained	Bacteria
UP000001319	Maintained	Bacteria
UP000001342	Maintained	Bacteria
UP000001349	Maintained	Bacteria
UP000001351	Maintained	Bacteria
UP000001353	Maintained	Bacteria
UP000001355	Maintained	Bacteria
UP000001357	Maintained	Eukaryota
UP000001362	Maintained	Bacteria
UP000001364	Maintained	Bacteria
UP000001366	Maintained	Bacteria
UP000001369	Maintained	Bacteria
UP000001377	Maintained	Bacteria
UP000001382	Maintained	Bacteria
UP000001383	Demoted	Bacteria
UP000001385	Maintained	Bacteria
UP000001396	Maintained	Eukaryota
UP000001399	Maintained	Bacteria
UP000001400	Maintained	Archaea
UP000001401	Maintained	Bacteria
UP000001405	Maintained	Bacteria
UP000001408	Maintained	Bacteria
UP000001409	Maintained	Bacteria
UP000001410	Maintained	Bacteria
UP000001412	Maintained	Bacteria
UP000001414	Maintained	Bacteria
UP000001415	Maintained	Bacteria
UP000001416	Maintained	Bacteria
UP000001417	Maintained	Bacteria
UP000001418	Maintained	Bacteria
UP000001419	Maintained	Bacteria
UP000001420	Maintained	Bacteria
UP000001422	Maintained	Bacteria
UP000001423	Maintained	Bacteria
UP000001424	Maintained	Bacteria
UP000001425	Promoted	Bacteria
UP000001426	Maintained	Bacteria
UP000001429	Promoted	Eukaryota
UP000001430	Maintained	Bacteria
UP000001431	Maintained	Archaea
UP000001432	Demoted	Bacteria
UP000001436	Maintained	Bacteria
UP000001441	Maintained	Bacteria
UP000001444	Maintained	Bacteria
UP000001446	Maintained	Bacteria
UP000001449	Maintained	Eukaryota
UP000001450	Maintained	Eukaryota
UP000001452	Maintained	Bacteria
UP000001460	Maintained	Eukaryota
UP000001471	Demoted	Eukaryota
UP000001473	Maintained	Bacteria
UP000001476	Maintained	Bacteria
UP000001488	Maintained	Archaea
UP000001489	Maintained	Bacteria
UP000001491	Maintained	Bacteria
UP000001492	Maintained	Bacteria
UP000001495	Maintained	Archaea
UP000001497	Maintained	Bacteria
UP000001505	Maintained	Bacteria
UP000001508	Maintained	Bacteria
UP000001510	Maintained	Bacteria
UP000001511	Maintained	Bacteria
UP000001514	Maintained	Eukaryota
UP000001519	Maintained	Eukaryota
UP000001520	Maintained	Bacteria
UP000001522	Maintained	Bacteria
UP000001529	Maintained	Eukaryota
UP000001542	Maintained	Eukaryota
UP000001544	Maintained	Bacteria
UP000001548	Maintained	Eukaryota
UP000001549	Maintained	Bacteria
UP000001551	Maintained	Bacteria
UP000001552	Maintained	Bacteria
UP000001554	Maintained	Eukaryota
UP000001555	Maintained	Eukaryota
UP000001556	Maintained	Bacteria
UP000001557	Maintained	Bacteria
UP000001558	Maintained	Bacteria
UP000001564	Maintained	Bacteria
UP000001565	Demoted	Bacteria
UP000001568	Promoted	Eukaryota
UP000001570	Maintained	Bacteria
UP000001572	Maintained	Bacteria
UP000001584	Maintained	Bacteria
UP000001591	Maintained	Bacteria
UP000001592	Maintained	Bacteria
UP000001593	Maintained	Eukaryota
UP000001595	Maintained	Eukaryota
UP000001596	Maintained	Bacteria
UP000001601	Maintained	Bacteria
UP000001610	Maintained	Eukaryota
UP000001611	Maintained	Eukaryota
UP000001625	Maintained	Bacteria
UP000001626	Maintained	Bacteria
UP000001627	Maintained	Bacteria
UP000001628	Maintained	Eukaryota
UP000001631	Maintained	Eukaryota
UP000001634	Maintained	Bacteria
UP000001635	Maintained	Bacteria
UP000001640	Maintained	Eukaryota
UP000001645	Maintained	Eukaryota
UP000001646	Maintained	Eukaryota
UP000001651	Maintained	Bacteria
UP000001652	Maintained	Bacteria
UP000001654	Maintained	Bacteria
UP000001660	Maintained	Bacteria
UP000001661	Maintained	Bacteria
UP000001662	Maintained	Bacteria
UP000001681	Maintained	Bacteria
UP000001683	Maintained	Bacteria
UP000001686	Maintained	Archaea
UP000001691	Maintained	Bacteria
UP000001692	Maintained	Bacteria
UP000001693	Maintained	Bacteria
UP000001694	Maintained	Archaea
UP000001695	Maintained	Bacteria
UP000001697	Maintained	Bacteria
UP000001699	Promoted	Eukaryota
UP000001700	Maintained	Bacteria
UP000001702	Maintained	Bacteria
UP000001726	Maintained	Bacteria
UP000001727	Maintained	Bacteria
UP000001730	Maintained	Bacteria
UP000001732	Maintained	Bacteria
UP000001733	Maintained	Bacteria
UP000001735	Maintained	Bacteria
UP000001744	Maintained	Eukaryota
UP000001745	Maintained	Eukaryota
UP000001746	Maintained	Archaea
UP000001784	Maintained	Bacteria
UP000001798	Maintained	Eukaryota
UP000001803	Maintained	Bacteria
UP000001805	Maintained	Eukaryota
UP000001806	Maintained	Bacteria
UP000001807	Maintained	Bacteria
UP000001811	Maintained	Eukaryota
UP000001816	Maintained	Bacteria
UP000001817	Maintained	Bacteria
UP000001819	Maintained	Eukaryota
UP000001822	Maintained	Bacteria
UP000001823	Maintained	Bacteria
UP000001826	Maintained	Archaea
UP000001844	Maintained	Bacteria
UP000001845	Maintained	Bacteria
UP000001847	Maintained	Bacteria
UP000001861	Maintained	Eukaryota
UP000001868	Maintained	Bacteria
UP000001870	Maintained	Bacteria
UP000001876	Maintained	Eukaryota
UP000001877	Maintained	Bacteria
UP000001879	Maintained	Archaea
UP000001880	Maintained	Bacteria
UP000001881	Maintained	Eukaryota
UP000001882	Maintained	Archaea
UP000001883	Maintained	Bacteria
UP000001887	Maintained	Bacteria
UP000001889	Maintained	Bacteria
UP000001890	Maintained	Bacteria
UP000001901	Maintained	Archaea
UP000001902	Maintained	Bacteria
UP000001903	Maintained	Archaea
UP000001910	Maintained	Bacteria
UP000001916	Maintained	Bacteria
UP000001917	Maintained	Bacteria
UP000001918	Maintained	Bacteria
UP000001919	Maintained	Bacteria
UP000001926	Maintained	Eukaryota
UP000001929	Maintained	Bacteria
UP000001930	Maintained	Bacteria
UP000001931	Maintained	Archaea
UP000001932	Maintained	Bacteria
UP000001933	Maintained	Bacteria
UP000001934	Maintained	Bacteria
UP000001935	Demoted	Bacteria
UP000001936	Maintained	Bacteria
UP000001937	Maintained	Bacteria
UP000001940	Maintained	Eukaryota
UP000001941	Maintained	Archaea
UP000001942	Maintained	Bacteria
UP000001943	Maintained	Bacteria
UP000001944	Demoted	Bacteria
UP000001946	Maintained	Bacteria
UP000001947	Maintained	Bacteria
UP000001949	Maintained	Eukaryota
UP000001950	Maintained	Eukaryota
UP000001953	Maintained	Bacteria
UP000001955	Maintained	Bacteria
UP000001959	Maintained	Bacteria
UP000001962	Maintained	Bacteria
UP000001963	Maintained	Bacteria
UP000001964	Maintained	Bacteria
UP000001968	Maintained	Bacteria
UP000001973	Maintained	Bacteria
UP000001974	Maintained	Archaea
UP000001975	Maintained	Archaea
UP000001976	Maintained	Bacteria
UP000001977	Maintained	Bacteria
UP000001978	Demoted	Bacteria
UP000001979	Maintained	Archaea
UP000001982	Maintained	Bacteria
UP000001986	Maintained	Bacteria
UP000001988	Maintained	Bacteria
UP000001989	Maintained	Bacteria
UP000001991	Maintained	Bacteria
UP000001992	Maintained	Archaea
UP000001996	Maintained	Eukaryota
UP000001997	Maintained	Eukaryota
UP000002007	Maintained	Bacteria
UP000002008	Maintained	Bacteria
UP000002009	Maintained	Eukaryota
UP000002010	Maintained	Bacteria
UP000002011	Maintained	Bacteria
UP000002012	Maintained	Bacteria
UP000002015	Maintained	Bacteria
UP000002016	Maintained	Bacteria
UP000002019	Maintained	Bacteria
UP000002020	Maintained	Bacteria
UP000002026	Maintained	Bacteria
UP000002027	Maintained	Bacteria
UP000002028	Maintained	Bacteria
UP000002029	Maintained	Bacteria
UP000002030	Maintained	Bacteria
UP000002033	Maintained	Bacteria
UP000002035	Maintained	Eukaryota
UP000002036	Maintained	Eukaryota
UP000002037	Maintained	Eukaryota
UP000002038	Maintained	Eukaryota
UP000002039	Maintained	Eukaryota
UP000002043	Maintained	Bacteria
UP000002051	Maintained	Eukaryota
UP000002058	Maintained	Eukaryota
UP000002059	Maintained	Eukaryota
UP000002061	Maintained	Archaea
UP000002062	Maintained	Bacteria
UP000002063	Maintained	Archaea
UP000002064	Maintained	Bacteria
UP000002069	Maintained	Bacteria
UP000002071	Maintained	Archaea
UP000002072	Maintained	Bacteria
UP000002077	Maintained	Bacteria
UP000002084	Maintained	Bacteria
UP000002139	Maintained	Bacteria
UP000002145	Maintained	Bacteria
UP000002146	Maintained	Archaea
UP000002148	Maintained	Bacteria
UP000002149	Maintained	Eukaryota
UP000002156	Maintained	Bacteria
UP000002166	Maintained	Bacteria
UP000002168	Maintained	Bacteria
UP000002171	Maintained	Bacteria
UP000002173	Maintained	Eukaryota
UP000002186	Maintained	Bacteria
UP000002188	Maintained	Bacteria
UP000002191	Maintained	Bacteria
UP000002192	Maintained	Bacteria
UP000002193	Maintained	Bacteria
UP000002194	Maintained	Bacteria
UP000002195	Maintained	Eukaryota
UP000002196	Maintained	Bacteria
UP000002198	Maintained	Bacteria
UP000002199	Maintained	Archaea
UP000002200	Maintained	Bacteria
UP000002207	Maintained	Bacteria
UP000002208	Maintained	Bacteria
UP000002209	Maintained	Bacteria
UP000002213	Maintained	Bacteria
UP000002216	Maintained	Bacteria
UP000002217	Maintained	Bacteria
UP000002218	Maintained	Bacteria
UP000002219	Maintained	Bacteria
UP000002220	Maintained	Bacteria
UP000002221	Maintained	Bacteria
UP000002222	Maintained	Bacteria
UP000002226	Maintained	Eukaryota
UP000002230	Maintained	Bacteria
UP000002231	Maintained	Bacteria
UP000002247	Maintained	Bacteria
UP000002255	Maintained	Bacteria
UP000002257	Maintained	Bacteria
UP000002258	Maintained	Eukaryota
UP000002277	Maintained	Eukaryota
UP000002279	Maintained	Eukaryota
UP000002280	Maintained	Eukaryota
UP000002281	Maintained	Eukaryota
UP000002282	Maintained	Eukaryota
UP000002294	Maintained	Bacteria
UP000002296	Maintained	Eukaryota
UP000002297	Maintained	Bacteria
UP000002300	Maintained	Bacteria
UP000002301	Maintained	Bacteria
UP000002305	Maintained	Bacteria
UP000002311	Maintained	Eukaryota
UP000002313	Maintained	Eukaryota
UP000002315	Maintained	Archaea
UP000002318	Maintained	Bacteria
UP000002320	Maintained	Eukaryota
UP000002332	Demoted	Bacteria
UP000002334	Maintained	Bacteria
UP000002350	Maintained	Bacteria
UP000002356	Maintained	Eukaryota
UP000002357	Maintained	Bacteria
UP000002358	Maintained	Eukaryota
UP000002361	Maintained	Bacteria
UP000002363	Maintained	Bacteria
UP000002366	Maintained	Bacteria
UP000002368	Maintained	Bacteria
UP000002376	Maintained	Archaea
UP000002377	Maintained	Bacteria
UP000002382	Maintained	Bacteria
UP000002383	Maintained	Bacteria
UP000002384	Maintained	Bacteria
UP000002402	Maintained	Bacteria
UP000002407	Maintained	Bacteria
UP000002408	Maintained	Archaea
UP000002411	Maintained	Bacteria
UP000002415	Maintained	Bacteria
UP000002417	Maintained	Bacteria
UP000002420	Maintained	Bacteria
UP000002424	Maintained	Bacteria
UP000002425	Maintained	Bacteria
UP000002427	Maintained	Bacteria
UP000002428	Maintained	Eukaryota
UP000002429	Maintained	Bacteria
UP000002430	Maintained	Bacteria
UP000002431	Maintained	Bacteria
UP000002432	Maintained	Bacteria
UP000002438	Maintained	Bacteria
UP000002439	Maintained	Archaea
UP000002440	Maintained	Bacteria
UP000002453	Maintained	Bacteria
UP000002456	Maintained	Bacteria
UP000002457	Maintained	Archaea
UP000002480	Maintained	Bacteria
UP000002482	Maintained	Bacteria
UP000002484	Maintained	Bacteria
UP000002485	Maintained	Eukaryota
UP000002487	Maintained	Archaea
UP000002489	Demoted	Eukaryota
UP000002494	Maintained	Eukaryota
UP000002495	Maintained	Bacteria
UP000002497	Maintained	Eukaryota
UP000002498	Maintained	Eukaryota
UP000002499	Maintained	Eukaryota
UP000002505	Maintained	Bacteria
UP000002508	Maintained	Bacteria
UP000002512	Maintained	Bacteria
UP000002514	Maintained	Bacteria
UP000002515	Maintained	Bacteria
UP000002516	Maintained	Bacteria
UP000002518	Maintained	Archaea
UP000002522	Maintained	Bacteria
UP000002523	Maintained	Bacteria
UP000002524	Maintained	Bacteria
UP000002526	Maintained	Bacteria
UP000002528	Maintained	Bacteria
UP000002529	Maintained	Bacteria
UP000002530	Maintained	Eukaryota
UP000002531	Maintained	Bacteria
UP000002532	Maintained	Bacteria
UP000002534	Maintained	Bacteria
UP000002535	Maintained	Bacteria
UP000002571	Promoted	Bacteria
UP000002572	Maintained	Bacteria
UP000002573	Maintained	Archaea
UP000002574	Maintained	Bacteria
UP000002586	Maintained	Bacteria
UP000002587	Maintained	Bacteria
UP000002588	Maintained	Bacteria
UP000002593	Maintained	Archaea
UP000002595	Maintained	Archaea
UP000002601	Maintained	Bacteria
UP000002605	Maintained	Eukaryota
UP000002608	Maintained	Bacteria
UP000002613	Maintained	Archaea
UP000002620	Maintained	Bacteria
UP000002624	Demoted	Eukaryota
UP000002627	Maintained	Bacteria
UP000002630	Maintained	Eukaryota
UP000002631	Maintained	Bacteria
UP000002634	Maintained	Bacteria
UP000002640	Maintained	Eukaryota
UP000002648	Maintained	Bacteria
UP000002651	Maintained	Bacteria
UP000002654	Maintained	Archaea
UP000002664	Promoted	Archaea
UP000002668	Maintained	Eukaryota
UP000002669	Maintained	Eukaryota
UP000002670	Maintained	Bacteria
UP000002671	Maintained	Bacteria
UP000002676	Maintained	Bacteria
UP000002695	Maintained	Bacteria
UP000002696	Maintained	Bacteria
UP000002698	Maintained	Archaea
UP000002703	Maintained	Bacteria
UP000002705	Maintained	Bacteria
UP000002706	Maintained	Bacteria
UP000002707	Maintained	Bacteria
UP000002709	Maintained	Bacteria
UP000002710	Maintained	Bacteria
UP000002714	Maintained	Bacteria
UP000002716	Maintained	Bacteria
UP000002718	Maintained	Bacteria
UP000002719	Maintained	Bacteria
UP000002724	Maintained	Bacteria
UP000002725	Maintained	Bacteria
UP000002727	Maintained	Archaea
UP000002729	Maintained	Eukaryota
UP000002730	Maintained	Bacteria
UP000002734	Maintained	Bacteria
UP000002742	Maintained	Bacteria
UP000002743	Maintained	Bacteria
UP000002745	Maintained	Bacteria
UP000002753	Maintained	Eukaryota
UP000002754	Maintained	Bacteria
UP000002762	Maintained	Eukaryota
UP000002770	Maintained	Bacteria
UP000002772	Maintained	Bacteria
UP000002774	Maintained	Bacteria
UP000002785	Maintained	Bacteria
UP000002786	Maintained	Bacteria
UP000002791	Maintained	Bacteria
UP000002805	Maintained	Bacteria
UP000002814	Maintained	Bacteria
UP000002815	Maintained	Bacteria
UP000002837	Maintained	Bacteria
UP000002852	Maintained	Eukaryota
UP000002866	Maintained	Eukaryota
UP000002872	Maintained	Eukaryota
UP000002875	Maintained	Bacteria
UP000002881	Maintained	Bacteria
UP000002892	Maintained	Bacteria
UP000002895	Maintained	Bacteria
UP000002899	Maintained	Eukaryota
UP000002931	Maintained	Bacteria
UP000002938	Maintained	Bacteria
UP000002939	Maintained	Bacteria
UP000002941	Maintained	Bacteria
UP000002943	Maintained	Bacteria
UP000002945	Maintained	Bacteria
UP000002949	Maintained	Bacteria
UP000002964	Maintained	Bacteria
UP000002965	Maintained	Bacteria
UP000002968	Promoted	Bacteria
UP000002969	Maintained	Bacteria
UP000002970	Maintained	Bacteria
UP000002975	Maintained	Bacteria
UP000002985	Maintained	Bacteria
UP000003009	Maintained	Bacteria
UP000003011	Maintained	Bacteria
UP000003016	Maintained	Bacteria
UP000003019	Maintained	Bacteria
UP000003020	Maintained	Bacteria
UP000003022	Maintained	Bacteria
UP000003027	Maintained	Bacteria
UP000003028	Maintained	Bacteria
UP000003045	Maintained	Bacteria
UP000003053	Maintained	Bacteria
UP000003081	Maintained	Bacteria
UP000003082	Maintained	Bacteria
UP000003089	Maintained	Bacteria
UP000003094	Maintained	Bacteria
UP000003100	Maintained	Bacteria
UP000003107	Maintained	Bacteria
UP000003111	Maintained	Bacteria
UP000003112	Maintained	Bacteria
UP000003113	Maintained	Bacteria
UP000003121	Maintained	Bacteria
UP000003136	Maintained	Bacteria
UP000003139	Maintained	Bacteria
UP000003155	Maintained	Bacteria
UP000003157	Maintained	Bacteria
UP000003160	Maintained	Bacteria
UP000003163	Maintained	Eukaryota
UP000003165	Maintained	Bacteria
UP000003167	Maintained	Bacteria
UP000003175	Maintained	Bacteria
UP000003178	Maintained	Bacteria
UP000003179	Maintained	Bacteria
UP000003191	Maintained	Bacteria
UP000003195	Maintained	Bacteria
UP000003208	Maintained	Bacteria
UP000003217	Maintained	Bacteria
UP000003226	Maintained	Bacteria
UP000003233	Maintained	Bacteria
UP000003240	Maintained	Bacteria
UP000003242	Demoted	Bacteria
UP000003244	Maintained	Bacteria
UP000003245	Maintained	Bacteria
UP000003250	Maintained	Bacteria
UP000003254	Maintained	Bacteria
UP000003257	Maintained	Bacteria
UP000003277	Maintained	Bacteria
UP000003280	Maintained	Bacteria
UP000003291	Demoted	Bacteria
UP000003301	Maintained	Bacteria
UP000003303	Maintained	Bacteria
UP000003327	Maintained	Bacteria
UP000003330	Maintained	Bacteria
UP000003340	Maintained	Bacteria
UP000003343	Maintained	Bacteria
UP000003374	Maintained	Bacteria
UP000003394	Maintained	Bacteria
UP000003412	Maintained	Bacteria
UP000003416	Maintained	Bacteria
UP000003422	Maintained	Bacteria
UP000003423	Maintained	Archaea
UP000003438	Maintained	Bacteria
UP000003448	Maintained	Bacteria
UP000003460	Maintained	Bacteria
UP000003494	Maintained	Bacteria
UP000003503	Maintained	Bacteria
UP000003511	Maintained	Bacteria
UP000003515	Maintained	Bacteria
UP000003527	Maintained	Bacteria
UP000003529	Maintained	Bacteria
UP000003544	Maintained	Bacteria
UP000003553	Maintained	Bacteria
UP000003560	Maintained	Bacteria
UP000003571	Maintained	Bacteria
UP000003573	Maintained	Bacteria
UP000003579	Maintained	Bacteria
UP000003586	Maintained	Bacteria
UP000003597	Maintained	Bacteria
UP000003598	Maintained	Bacteria
UP000003599	Maintained	Bacteria
UP000003604	Maintained	Bacteria
UP000003612	Maintained	Bacteria
UP000003635	Maintained	Bacteria
UP000003639	Maintained	Bacteria
UP000003645	Maintained	Bacteria
UP000003653	Maintained	Bacteria
UP000003671	Maintained	Bacteria
UP000003688	Maintained	Bacteria
UP000003692	Demoted	Bacteria
UP000003697	Maintained	Bacteria
UP000003704	Maintained	Bacteria
UP000003705	Maintained	Bacteria
UP000003706	Maintained	Archaea
UP000003730	Maintained	Bacteria
UP000003741	Maintained	Bacteria
UP000003752	Maintained	Bacteria
UP000003755	Maintained	Bacteria
UP000003764	Maintained	Bacteria
UP000003778	Maintained	Bacteria
UP000003781	Maintained	Bacteria
UP000003786	Maintained	Eukaryota
UP000003803	Maintained	Bacteria
UP000003805	Maintained	Bacteria
UP000003806	Maintained	Bacteria
UP000003821	Maintained	Bacteria
UP000003822	Maintained	Bacteria
UP000003828	Maintained	Bacteria
UP000003835	Maintained	Bacteria
UP000003836	Maintained	Bacteria
UP000003844	Maintained	Bacteria
UP000003856	Maintained	Bacteria
UP000003860	Maintained	Bacteria
UP000003874	Maintained	Bacteria
UP000003900	Maintained	Bacteria
UP000003919	Maintained	Bacteria
UP000003922	Maintained	Bacteria
UP000003934	Maintained	Bacteria
UP000003936	Maintained	Bacteria
UP000003937	Maintained	Bacteria
UP000003947	Maintained	Bacteria
UP000003953	Maintained	Bacteria
UP000003959	Maintained	Bacteria
UP000003963	Maintained	Bacteria
UP000003973	Maintained	Bacteria
UP000003980	Maintained	Archaea
UP000003987	Maintained	Bacteria
UP000003990	Maintained	Bacteria
UP000003994	Maintained	Bacteria
UP000004001	Maintained	Bacteria
UP000004018	Maintained	Bacteria
UP000004030	Maintained	Bacteria
UP000004061	Maintained	Bacteria
UP000004067	Maintained	Bacteria
UP000004069	Maintained	Bacteria
UP000004080	Maintained	Bacteria
UP000004088	Maintained	Bacteria
UP000004095	Maintained	Bacteria
UP000004097	Maintained	Bacteria
UP000004105	Maintained	Bacteria
UP000004110	Maintained	Bacteria
UP000004115	Maintained	Bacteria
UP000004116	Maintained	Bacteria
UP000004121	Maintained	Bacteria
UP000004129	Maintained	Bacteria
UP000004160	Promoted	Bacteria
UP000004162	Maintained	Bacteria
UP000004169	Maintained	Bacteria
UP000004184	Maintained	Bacteria
UP000004188	Maintained	Bacteria
UP000004191	Maintained	Bacteria
UP000004198	Maintained	Bacteria
UP000004200	Maintained	Bacteria
UP000004206	Maintained	Bacteria
UP000004207	Maintained	Bacteria
UP000004208	Maintained	Bacteria
UP000004210	Maintained	Bacteria
UP000004217	Maintained	Bacteria
UP000004218	Maintained	Bacteria
UP000004219	Maintained	Bacteria
UP000004221	Maintained	Bacteria
UP000004226	Maintained	Bacteria
UP000004245	Maintained	Bacteria
UP000004259	Maintained	Bacteria
UP000004263	Maintained	Bacteria
UP000004277	Promoted	Bacteria
UP000004290	Maintained	Bacteria
UP000004291	Maintained	Bacteria
UP000004295	Maintained	Bacteria
UP000004310	Maintained	Bacteria
UP000004315	Maintained	Bacteria
UP000004318	Maintained	Bacteria
UP000004322	Maintained	Bacteria
UP000004324	Maintained	Bacteria
UP000004344	Maintained	Bacteria
UP000004367	Maintained	Bacteria
UP000004371	Maintained	Bacteria
UP000004374	Maintained	Bacteria
UP000004393	Maintained	Bacteria
UP000004394	Maintained	Bacteria
UP000004431	Maintained	Bacteria
UP000004440	Maintained	Archaea
UP000004455	Maintained	Bacteria
UP000004457	Maintained	Bacteria
UP000004465	Maintained	Bacteria
UP000004470	Maintained	Bacteria
UP000004477	Maintained	Bacteria
UP000004478	Maintained	Bacteria
UP000004491	Maintained	Bacteria
UP000004507	Maintained	Bacteria
UP000004508	Maintained	Bacteria
UP000004524	Maintained	Bacteria
UP000004525	Maintained	Bacteria
UP000004528	Maintained	Bacteria
UP000004578	Maintained	Bacteria
UP000004597	Maintained	Bacteria
UP000004605	Maintained	Bacteria
UP000004619	Maintained	Bacteria
UP000004625	Maintained	Bacteria
UP000004633	Maintained	Bacteria
UP000004662	Maintained	Bacteria
UP000004664	Maintained	Bacteria
UP000004671	Maintained	Bacteria
UP000004679	Maintained	Bacteria
UP000004682	Maintained	Bacteria
UP000004688	Maintained	Bacteria
UP000004689	Maintained	Bacteria
UP000004690	Maintained	Bacteria
UP000004691	Maintained	Bacteria
UP000004699	Maintained	Bacteria
UP000004705	Maintained	Bacteria
UP000004728	Maintained	Bacteria
UP000004736	Maintained	Bacteria
UP000004738	Maintained	Bacteria
UP000004754	Maintained	Bacteria
UP000004756	Maintained	Bacteria
UP000004757	Maintained	Bacteria
UP000004778	Maintained	Bacteria
UP000004793	Maintained	Bacteria
UP000004816	Maintained	Bacteria
UP000004829	Maintained	Bacteria
UP000004830	Maintained	Bacteria
UP000004836	Maintained	Bacteria
UP000004863	Promoted	Bacteria
UP000004870	Maintained	Bacteria
UP000004881	Maintained	Bacteria
UP000004892	Maintained	Bacteria
UP000004893	Maintained	Bacteria
UP000004910	Maintained	Bacteria
UP000004913	Maintained	Bacteria
UP000004915	Maintained	Bacteria
UP000004923	Maintained	Bacteria
UP000004926	Maintained	Bacteria
UP000004931	Maintained	Bacteria
UP000004935	Maintained	Bacteria
UP000004946	Maintained	Bacteria
UP000004947	Maintained	Bacteria
UP000004949	Maintained	Bacteria
UP000004956	Maintained	Bacteria
UP000004959	Maintained	Bacteria
UP000004978	Maintained	Bacteria
UP000004980	Maintained	Bacteria
UP000004986	Maintained	Bacteria
UP000004994	Maintained	Eukaryota
UP000004995	Maintained	Eukaryota
UP000005010	Maintained	Bacteria
UP000005013	Maintained	Bacteria
UP000005015	Maintained	Bacteria
UP000005017	Maintained	Bacteria
UP000005018	Maintained	Eukaryota
UP000005019	Maintained	Bacteria
UP000005038	Maintained	Bacteria
UP000005039	Maintained	Bacteria
UP000005045	Maintained	Bacteria
UP000005055	Maintained	Bacteria
UP000005085	Maintained	Bacteria
UP000005087	Maintained	Bacteria
UP000005089	Maintained	Bacteria
UP000005090	Maintained	Bacteria
UP000005095	Maintained	Archaea
UP000005096	Maintained	Bacteria
UP000005101	Maintained	Bacteria
UP000005104	Maintained	Bacteria
UP000005110	Maintained	Bacteria
UP000005139	Maintained	Bacteria
UP000005141	Maintained	Bacteria
UP000005143	Maintained	Bacteria
UP000005147	Maintained	Bacteria
UP000005149	Maintained	Bacteria
UP000005150	Maintained	Bacteria
UP000005156	Maintained	Bacteria
UP000005167	Maintained	Bacteria
UP000005178	Maintained	Bacteria
UP000005203	Maintained	Eukaryota
UP000005204	Maintained	Eukaryota
UP000005205	Maintained	Eukaryota
UP000005206	Maintained	Eukaryota
UP000005207	Maintained	Eukaryota
UP000005215	Maintained	Eukaryota
UP000005216	Maintained	Bacteria
UP000005220	Maintained	Eukaryota
UP000005221	Maintained	Eukaryota
UP000005222	Maintained	Eukaryota
UP000005223	Maintained	Archaea
UP000005225	Maintained	Eukaryota
UP000005226	Maintained	Eukaryota
UP000005233	Maintained	Archaea
UP000005234	Maintained	Bacteria
UP000005237	Maintained	Eukaryota
UP000005238	Maintained	Eukaryota
UP000005239	Maintained	Eukaryota
UP000005240	Maintained	Eukaryota
UP000005242	Maintained	Eukaryota
UP000005244	Maintained	Bacteria
UP000005250	Maintained	Bacteria
UP000005258	Maintained	Bacteria
UP000005262	Maintained	Bacteria
UP000005267	Maintained	Bacteria
UP000005269	Maintained	Bacteria
UP000005270	Maintained	Archaea
UP000005273	Maintained	Bacteria
UP000005275	Maintained	Bacteria
UP000005277	Maintained	Bacteria
UP000005283	Maintained	Bacteria
UP000005286	Maintained	Bacteria
UP000005289	Maintained	Bacteria
UP000005297	Maintained	Bacteria
UP000005307	Maintained	Bacteria
UP000005309	Maintained	Bacteria
UP000005317	Maintained	Bacteria
UP000005324	Maintained	Bacteria
UP000005326	Maintained	Bacteria
UP000005332	Maintained	Bacteria
UP000005336	Maintained	Bacteria
UP000005356	Maintained	Bacteria
UP000005365	Maintained	Bacteria
UP000005380	Maintained	Bacteria
UP000005384	Maintained	Bacteria
UP000005387	Maintained	Bacteria
UP000005388	Maintained	Bacteria
UP000005392	Maintained	Bacteria
UP000005402	Maintained	Bacteria
UP000005408	Maintained	Eukaryota
UP000005413	Maintained	Bacteria
UP000005426	Maintained	Eukaryota
UP000005435	Maintained	Bacteria
UP000005436	Maintained	Bacteria
UP000005439	Maintained	Bacteria
UP000005442	Maintained	Bacteria
UP000005443	Maintained	Bacteria
UP000005444	Maintained	Bacteria
UP000005446	Maintained	Eukaryota
UP000005447	Maintained	Eukaryota
UP000005459	Maintained	Bacteria
UP000005467	Maintained	Bacteria
UP000005481	Maintained	Bacteria
UP000005496	Maintained	Bacteria
UP000005511	Maintained	Bacteria
UP000005512	Maintained	Bacteria
UP000005519	Maintained	Bacteria
UP000005540	Maintained	Bacteria
UP000005546	Maintained	Bacteria
UP000005551	Maintained	Bacteria
UP000005555	Maintained	Bacteria
UP000005561	Maintained	Bacteria
UP000005566	Maintained	Bacteria
UP000005580	Maintained	Bacteria
UP000005583	Maintained	Bacteria
UP000005602	Maintained	Bacteria
UP000005615	Maintained	Bacteria
UP000005627	Maintained	Eukaryota
UP000005631	Maintained	Bacteria
UP000005632	Maintained	Bacteria
UP000005636	Maintained	Bacteria
UP000005638	Maintained	Bacteria
UP000005640	Maintained	Eukaryota
UP000005666	Maintained	Eukaryota
UP000005667	Maintained	Bacteria
UP000005695	Maintained	Bacteria
UP000005697	Maintained	Bacteria
UP000005707	Maintained	Bacteria
UP000005709	Maintained	Bacteria
UP000005710	Maintained	Bacteria
UP000005711	Maintained	Bacteria
UP000005713	Maintained	Bacteria
UP000005714	Maintained	Bacteria
UP000005723	Maintained	Bacteria
UP000005726	Maintained	Bacteria
UP000005727	Maintained	Bacteria
UP000005730	Maintained	Bacteria
UP000005737	Maintained	Bacteria
UP000005741	Maintained	Archaea
UP000005744	Maintained	Bacteria
UP000005753	Maintained	Bacteria
UP000005755	Maintained	Bacteria
UP000005777	Maintained	Bacteria
UP000005778	Maintained	Bacteria
UP000005798	Maintained	Bacteria
UP000005801	Maintained	Bacteria
UP000005819	Maintained	Bacteria
UP000005824	Maintained	Bacteria
UP000005835	Maintained	Bacteria
UP000005839	Maintained	Bacteria
UP000005845	Maintained	Bacteria
UP000005850	Maintained	Bacteria
UP000005856	Maintained	Bacteria
UP000005867	Maintained	Archaea
UP000005868	Maintained	Bacteria
UP000005870	Maintained	Bacteria
UP000005877	Maintained	Archaea
UP000005926	Maintained	Bacteria
UP000005938	Maintained	Bacteria
UP000005940	Maintained	Bacteria
UP000005947	Maintained	Bacteria
UP000005952	Maintained	Bacteria
UP000005953	Maintained	Bacteria
UP000005954	Maintained	Bacteria
UP000005963	Maintained	Bacteria
UP000005974	Maintained	Bacteria
UP000005984	Maintained	Bacteria
UP000005990	Maintained	Bacteria
UP000006001	Maintained	Bacteria
UP000006004	Maintained	Bacteria
UP000006008	Maintained	Bacteria
UP000006015	Maintained	Bacteria
UP000006023	Maintained	Bacteria
UP000006034	Maintained	Bacteria
UP000006035	Maintained	Bacteria
UP000006038	Maintained	Eukaryota
UP000006039	Maintained	Eukaryota
UP000006044	Maintained	Bacteria
UP000006048	Maintained	Bacteria
UP000006049	Maintained	Bacteria
UP000006050	Maintained	Bacteria
UP000006051	Maintained	Bacteria
UP000006053	Maintained	Bacteria
UP000006054	Maintained	Bacteria
UP000006055	Maintained	Bacteria
UP000006056	Maintained	Bacteria
UP000006057	Maintained	Bacteria
UP000006061	Maintained	Bacteria
UP000006062	Maintained	Bacteria
UP000006064	Maintained	Archaea
UP000006069	Maintained	Bacteria
UP000006072	Maintained	Bacteria
UP000006073	Maintained	Bacteria
UP000006075	Maintained	Bacteria
UP000006078	Maintained	Bacteria
UP000006085	Maintained	Bacteria
UP000006094	Maintained	Bacteria
UP000006100	Maintained	Archaea
UP000006101	Maintained	Archaea
UP000006103	Maintained	Bacteria
UP000006135	Maintained	Bacteria
UP000006138	Maintained	Bacteria
UP000006163	Maintained	Bacteria
UP000006166	Maintained	Bacteria
UP000006174	Maintained	Eukaryota
UP000006175	Maintained	Archaea
UP000006176	Maintained	Bacteria
UP000006178	Maintained	Bacteria
UP000006190	Maintained	Bacteria
UP000006196	Maintained	Bacteria
UP000006201	Maintained	Bacteria
UP000006229	Maintained	Bacteria
UP000006230	Maintained	Bacteria
UP000006237	Maintained	Bacteria
UP000006238	Maintained	Bacteria
UP000006242	Maintained	Bacteria
UP000006250	Maintained	Bacteria
UP000006251	Maintained	Bacteria
UP000006258	Maintained	Bacteria
UP000006265	Maintained	Bacteria
UP000006276	Maintained	Bacteria
UP000006281	Maintained	Bacteria
UP000006286	Maintained	Bacteria
UP000006294	Maintained	Bacteria
UP000006299	Maintained	Bacteria
UP000006304	Maintained	Bacteria
UP000006310	Maintained	Eukaryota
UP000006315	Maintained	Bacteria
UP000006316	Maintained	Bacteria
UP000006319	Maintained	Eukaryota
UP000006322	Maintained	Bacteria
UP000006327	Maintained	Bacteria
UP000006329	Maintained	Bacteria
UP000006334	Maintained	Bacteria
UP000006339	Maintained	Bacteria
UP000006346	Maintained	Bacteria
UP000006352	Maintained	Eukaryota
UP000006362	Maintained	Bacteria
UP000006365	Maintained	Bacteria
UP000006371	Maintained	Bacteria
UP000006375	Maintained	Bacteria
UP000006377	Maintained	Bacteria
UP000006380	Maintained	Bacteria
UP000006381	Maintained	Bacteria
UP000006383	Maintained	Bacteria
UP000006394	Maintained	Bacteria
UP000006395	Maintained	Archaea
UP000006408	Maintained	Bacteria
UP000006415	Maintained	Bacteria
UP000006420	Maintained	Bacteria
UP000006427	Maintained	Bacteria
UP000006428	Maintained	Bacteria
UP000006431	Maintained	Bacteria
UP000006443	Maintained	Bacteria
UP000006457	Maintained	Bacteria
UP000006461	Maintained	Bacteria
UP000006462	Maintained	Bacteria
UP000006502	Maintained	Bacteria
UP000006512	Maintained	Bacteria
UP000006514	Maintained	Eukaryota
UP000006545	Maintained	Bacteria
UP000006546	Maintained	Bacteria
UP000006548	Maintained	Eukaryota
UP000006552	Maintained	Bacteria
UP000006556	Maintained	Bacteria
UP000006559	Maintained	Bacteria
UP000006562	Maintained	Bacteria
UP000006564	Maintained	Eukaryota
UP000006565	Maintained	Archaea
UP000006575	Maintained	Bacteria
UP000006578	Maintained	Bacteria
UP000006583	Maintained	Bacteria
UP000006591	Maintained	Eukaryota
UP000006621	Maintained	Bacteria
UP000006622	Maintained	Archaea
UP000006633	Maintained	Bacteria
UP000006637	Maintained	Bacteria
UP000006639	Maintained	Bacteria
UP000006640	Maintained	Bacteria
UP000006643	Maintained	Eukaryota
UP000006647	Maintained	Bacteria
UP000006650	Maintained	Bacteria
UP000006655	Maintained	Bacteria
UP000006657	Maintained	Bacteria
UP000006663	Maintained	Archaea
UP000006666	Maintained	Bacteria
UP000006671	Maintained	Eukaryota
UP000006672	Maintained	Eukaryota
UP000006681	Maintained	Archaea
UP000006683	Maintained	Bacteria
UP000006691	Maintained	Bacteria
UP000006693	Maintained	Bacteria
UP000006694	Maintained	Bacteria
UP000006695	Maintained	Bacteria
UP000006697	Maintained	Bacteria
UP000006701	Maintained	Eukaryota
UP000006702	Maintained	Eukaryota
UP000006706	Maintained	Eukaryota
UP000006718	Maintained	Eukaryota
UP000006726	Maintained	Eukaryota
UP000006727	Maintained	Eukaryota
UP000006728	Maintained	Bacteria
UP000006729	Maintained	Eukaryota
UP000006731	Maintained	Bacteria
UP000006732	Maintained	Bacteria
UP000006735	Maintained	Bacteria
UP000006742	Maintained	Bacteria
UP000006743	Maintained	Bacteria
UP000006746	Maintained	Bacteria
UP000006753	Maintained	Eukaryota
UP000006755	Maintained	Bacteria
UP000006757	Maintained	Eukaryota
UP000006762	Maintained	Bacteria
UP000006764	Maintained	Bacteria
UP000006765	Maintained	Bacteria
UP000006786	Maintained	Bacteria
UP000006790	Maintained	Eukaryota
UP000006791	Maintained	Bacteria
UP000006793	Maintained	Bacteria
UP000006794	Maintained	Archaea
UP000006804	Maintained	Bacteria
UP000006810	Maintained	Bacteria
UP000006811	Maintained	Bacteria
UP000006813	Demoted	Eukaryota
UP000006820	Maintained	Bacteria
UP000006821	Demoted	Bacteria
UP000006830	Maintained	Bacteria
UP000006833	Maintained	Bacteria
UP000006835	Maintained	Bacteria
UP000006838	Maintained	Bacteria
UP000006843	Maintained	Bacteria
UP000006844	Maintained	Bacteria
UP000006851	Maintained	Bacteria
UP000006852	Maintained	Bacteria
UP000006853	Promoted	Eukaryota
UP000006854	Maintained	Bacteria
UP000006859	Maintained	Bacteria
UP000006860	Maintained	Bacteria
UP000006866	Maintained	Bacteria
UP000006867	Maintained	Bacteria
UP000006872	Maintained	Bacteria
UP000006873	Maintained	Bacteria
UP000006875	Maintained	Bacteria
UP000006878	Maintained	Bacteria
UP000006882	Maintained	Eukaryota
UP000006889	Maintained	Bacteria
UP000006890	Maintained	Bacteria
UP000006906	Maintained	Eukaryota
UP000006911	Maintained	Eukaryota
UP000006968	Maintained	Eukaryota
UP000006983	Maintained	Bacteria
UP000007013	Maintained	Bacteria
UP000007014	Maintained	Eukaryota
UP000007015	Maintained	Eukaryota
UP000007029	Maintained	Bacteria
UP000007030	Maintained	Bacteria
UP000007032	Maintained	Bacteria
UP000007039	Maintained	Bacteria
UP000007041	Maintained	Bacteria
UP000007054	Maintained	Bacteria
UP000007058	Maintained	Bacteria
UP000007062	Maintained	Eukaryota
UP000007065	Maintained	Bacteria
UP000007073	Maintained	Bacteria
UP000007076	Maintained	Bacteria
UP000007089	Maintained	Bacteria
UP000007093	Maintained	Bacteria
UP000007100	Maintained	Bacteria
UP000007102	Maintained	Bacteria
UP000007104	Maintained	Bacteria
UP000007110	Maintained	Eukaryota
UP000007113	Maintained	Bacteria
UP000007115	Maintained	Eukaryota
UP000007123	Maintained	Bacteria
UP000007129	Demoted	Eukaryota
UP000007137	Maintained	Bacteria
UP000007148	Maintained	Eukaryota
UP000007150	Maintained	Bacteria
UP000007151	Maintained	Eukaryota
UP000007161	Maintained	Bacteria
UP000007177	Maintained	Bacteria
UP000007239	Maintained	Bacteria
UP000007241	Maintained	Eukaryota
UP000007254	Maintained	Bacteria
UP000007258	Maintained	Eukaryota
UP000007259	Maintained	Eukaryota
UP000007264	Maintained	Eukaryota
UP000007266	Maintained	Eukaryota
UP000007267	Maintained	Eukaryota
UP000007303	Maintained	Eukaryota
UP000007304	Maintained	Eukaryota
UP000007305	Maintained	Eukaryota
UP000007306	Maintained	Eukaryota
UP000007307	Maintained	Bacteria
UP000007319	Maintained	Bacteria
UP000007322	Maintained	Eukaryota
UP000007332	Maintained	Bacteria
UP000007347	Maintained	Bacteria
UP000007350	Maintained	Eukaryota
UP000007360	Maintained	Archaea
UP000007364	Maintained	Bacteria
UP000007374	Maintained	Bacteria
UP000007382	Maintained	Bacteria
UP000007383	Maintained	Bacteria
UP000007384	Maintained	Bacteria
UP000007391	Maintained	Archaea
UP000007394	Maintained	Bacteria
UP000007397	Maintained	Bacteria
UP000007431	Maintained	Eukaryota
UP000007434	Maintained	Bacteria
UP000007435	Maintained	Bacteria
UP000007460	Maintained	Bacteria
UP000007463	Maintained	Bacteria
UP000007464	Maintained	Bacteria
UP000007468	Maintained	Bacteria
UP000007477	Maintained	Bacteria
UP000007478	Maintained	Archaea
UP000007484	Maintained	Bacteria
UP000007485	Maintained	Archaea
UP000007486	Maintained	Bacteria
UP000007487	Maintained	Bacteria
UP000007488	Maintained	Bacteria
UP000007490	Maintained	Archaea
UP000007494	Maintained	Eukaryota
UP000007509	Maintained	Bacteria
UP000007517	Maintained	Bacteria
UP000007519	Maintained	Bacteria
UP000007523	Maintained	Bacteria
UP000007575	Maintained	Bacteria
UP000007581	Maintained	Bacteria
UP000007587	Maintained	Bacteria
UP000007589	Maintained	Bacteria
UP000007590	Maintained	Bacteria
UP000007599	Maintained	Bacteria
UP000007635	Maintained	Eukaryota
UP000007646	Maintained	Eukaryota
UP000007648	Maintained	Eukaryota
UP000007652	Maintained	Bacteria
UP000007703	Demoted	Eukaryota
UP000007718	Maintained	Bacteria
UP000007719	Maintained	Bacteria
UP000007721	Maintained	Bacteria
UP000007722	Maintained	Archaea
UP000007727	Maintained	Bacteria
UP000007730	Maintained	Bacteria
UP000007753	Maintained	Bacteria
UP000007754	Maintained	Eukaryota
UP000007755	Maintained	Eukaryota
UP000007794	Maintained	Bacteria
UP000007796	Maintained	Eukaryota
UP000007797	Maintained	Eukaryota
UP000007798	Maintained	Eukaryota
UP000007799	Maintained	Eukaryota
UP000007800	Maintained	Eukaryota
UP000007801	Maintained	Eukaryota
UP000007803	Maintained	Bacteria
UP000007805	Promoted	Eukaryota
UP000007807	Maintained	Archaea
UP000007809	Maintained	Bacteria
UP000007812	Maintained	Archaea
UP000007815	Maintained	Bacteria
UP000007819	Maintained	Eukaryota
UP000007841	Maintained	Bacteria
UP000007842	Maintained	Bacteria
UP000007844	Maintained	Bacteria
UP000007845	Maintained	Bacteria
UP000007875	Maintained	Eukaryota
UP000007878	Maintained	Bacteria
UP000007879	Maintained	Eukaryota
UP000007880	Maintained	Bacteria
UP000007881	Maintained	Bacteria
UP000007882	Maintained	Bacteria
UP000007883	Maintained	Bacteria
UP000007886	Maintained	Bacteria
UP000007934	Maintained	Bacteria
UP000007938	Maintained	Bacteria
UP000007939	Maintained	Bacteria
UP000007946	Maintained	Bacteria
UP000007947	Maintained	Bacteria
UP000007962	Maintained	Bacteria
UP000007963	Demoted	Eukaryota
UP000007966	Maintained	Bacteria
UP000007967	Maintained	Bacteria
UP000007978	Maintained	Eukaryota
UP000007997	Maintained	Bacteria
UP000008006	Maintained	Bacteria
UP000008008	Maintained	Bacteria
UP000008021	Maintained	Eukaryota
UP000008022	Maintained	Eukaryota
UP000008037	Maintained	Archaea
UP000008043	Maintained	Bacteria
UP000008062	Maintained	Eukaryota
UP000008063	Maintained	Eukaryota
UP000008065	Maintained	Eukaryota
UP000008066	Maintained	Eukaryota
UP000008068	Maintained	Eukaryota
UP000008075	Maintained	Bacteria
UP000008076	Maintained	Eukaryota
UP000008080	Maintained	Bacteria
UP000008130	Maintained	Bacteria
UP000008136	Maintained	Archaea
UP000008138	Maintained	Archaea
UP000008139	Maintained	Bacteria
UP000008141	Maintained	Eukaryota
UP000008142	Demoted	Eukaryota
UP000008143	Maintained	Eukaryota
UP000008144	Maintained	Eukaryota
UP000008148	Maintained	Bacteria
UP000008153	Maintained	Eukaryota
UP000008177	Demoted	Eukaryota
UP000008178	Maintained	Bacteria
UP000008181	Maintained	Eukaryota
UP000008183	Maintained	Bacteria
UP000008186	Maintained	Bacteria
UP000008190	Maintained	Bacteria
UP000008204	Maintained	Bacteria
UP000008205	Maintained	Bacteria
UP000008206	Maintained	Bacteria
UP000008207	Maintained	Bacteria
UP000008210	Maintained	Bacteria
UP000008212	Maintained	Bacteria
UP000008216	Maintained	Bacteria
UP000008220	Maintained	Bacteria
UP000008221	Maintained	Bacteria
UP000008225	Maintained	Eukaryota
UP000008227	Maintained	Eukaryota
UP000008229	Maintained	Bacteria
UP000008234	Maintained	Bacteria
UP000008237	Maintained	Eukaryota
UP000008243	Maintained	Archaea
UP000008276	Maintained	Bacteria
UP000008281	Maintained	Eukaryota
UP000008289	Maintained	Bacteria
UP000008291	Maintained	Bacteria
UP000008305	Maintained	Bacteria
UP000008311	Maintained	Eukaryota
UP000008312	Maintained	Eukaryota
UP000008315	Maintained	Bacteria
UP000008316	Maintained	Bacteria
UP000008319	Maintained	Bacteria
UP000008320	Maintained	Bacteria
UP000008323	Demoted	Bacteria
UP000008330	Maintained	Bacteria
UP000008332	Maintained	Bacteria
UP000008333	Maintained	Eukaryota
UP000008335	Promoted	Eukaryota
UP000008363	Maintained	Bacteria
UP000008366	Maintained	Bacteria
UP000008370	Maintained	Eukaryota
UP000008372	Maintained	Bacteria
UP000008383	Maintained	Eukaryota
UP000008385	Maintained	Bacteria
UP000008386	Maintained	Archaea
UP000008387	Maintained	Bacteria
UP000008392	Maintained	Bacteria
UP000008456	Maintained	Bacteria
UP000008457	Maintained	Bacteria
UP000008458	Maintained	Archaea
UP000008460	Maintained	Bacteria
UP000008461	Maintained	Bacteria
UP000008466	Maintained	Bacteria
UP000008467	Maintained	Bacteria
UP000008493	Maintained	Eukaryota
UP000008495	Maintained	Bacteria
UP000008514	Maintained	Bacteria
UP000008520	Maintained	Bacteria
UP000008522	Maintained	Bacteria
UP000008524	Maintained	Eukaryota
UP000008536	Maintained	Eukaryota
UP000008544	Maintained	Bacteria
UP000008548	Maintained	Bacteria
UP000008549	Maintained	Eukaryota
UP000008550	Maintained	Bacteria
UP000008553	Maintained	Eukaryota
UP000008558	Maintained	Bacteria
UP000008561	Maintained	Bacteria
UP000008614	Maintained	Bacteria
UP000008630	Maintained	Bacteria
UP000008631	Maintained	Bacteria
UP000008632	Maintained	Bacteria
UP000008633	Maintained	Bacteria
UP000008634	Maintained	Bacteria
UP000008635	Maintained	Bacteria
UP000008637	Maintained	Bacteria
UP000008641	Maintained	Bacteria
UP000008672	Maintained	Eukaryota
UP000008673	Maintained	Eukaryota
UP000008674	Maintained	Bacteria
UP000008680	Maintained	Archaea
UP000008693	Maintained	Bacteria
UP000008694	Maintained	Eukaryota
UP000008698	Maintained	Eukaryota
UP000008701	Maintained	Bacteria
UP000008702	Maintained	Bacteria
UP000008703	Maintained	Bacteria
UP000008711	Maintained	Eukaryota
UP000008712	Maintained	Bacteria
UP000008718	Maintained	Bacteria
UP000008720	Maintained	Bacteria
UP000008721	Maintained	Bacteria
UP000008722	Maintained	Bacteria
UP000008738	Maintained	Bacteria
UP000008743	Maintained	Eukaryota
UP000008744	Maintained	Eukaryota
UP000008748	Maintained	Bacteria
UP000008782	Maintained	Eukaryota
UP000008783	Maintained	Eukaryota
UP000008784	Maintained	Eukaryota
UP000008792	Maintained	Eukaryota
UP000008793	Maintained	Bacteria
UP000008794	Maintained	Bacteria
UP000008804	Maintained	Bacteria
UP000008805	Maintained	Bacteria
UP000008808	Maintained	Bacteria
UP000008809	Maintained	Bacteria
UP000008810	Maintained	Eukaryota
UP000008811	Maintained	Bacteria
UP000008812	Maintained	Bacteria
UP000008815	Maintained	Bacteria
UP000008816	Maintained	Bacteria
UP000008820	Maintained	Eukaryota
UP000008825	Maintained	Bacteria
UP000008827	Maintained	Eukaryota
UP000008837	Maintained	Eukaryota
UP000008838	Maintained	Bacteria
UP000008840	Maintained	Bacteria
UP000008850	Maintained	Bacteria
UP000008854	Maintained	Eukaryota
UP000008864	Maintained	Eukaryota
UP000008866	Maintained	Eukaryota
UP000008867	Maintained	Eukaryota
UP000008871	Maintained	Bacteria
UP000008881	Maintained	Bacteria
UP000008888	Maintained	Bacteria
UP000008895	Maintained	Bacteria
UP000008898	Maintained	Bacteria
UP000008908	Maintained	Bacteria
UP000008909	Maintained	Eukaryota
UP000008912	Maintained	Eukaryota
UP000008914	Maintained	Bacteria
UP000008915	Maintained	Bacteria
UP000008916	Maintained	Bacteria
UP000008922	Maintained	Bacteria
UP000008942	Maintained	Bacteria
UP000008945	Maintained	Bacteria
UP000008947	Maintained	Bacteria
UP000008948	Maintained	Bacteria
UP000008952	Maintained	Bacteria
UP000008955	Maintained	Bacteria
UP000008957	Maintained	Bacteria
UP000008962	Maintained	Bacteria
UP000008963	Maintained	Bacteria
UP000008983	Maintained	Eukaryota
UP000008984	Maintained	Eukaryota
UP000009005	Maintained	Bacteria
UP000009007	Maintained	Archaea
UP000009009	Maintained	Eukaryota
UP000009010	Maintained	Bacteria
UP000009011	Maintained	Bacteria
UP000009017	Maintained	Bacteria
UP000009022	Maintained	Eukaryota
UP000009026	Maintained	Bacteria
UP000009027	Maintained	Eukaryota
UP000009036	Maintained	Bacteria
UP000009046	Maintained	Eukaryota
UP000009047	Maintained	Bacteria
UP000009049	Maintained	Bacteria
UP000009058	Maintained	Eukaryota
UP000009061	Maintained	Bacteria
UP000009062	Maintained	Archaea
UP000009071	Maintained	Bacteria
UP000009072	Maintained	Bacteria
UP000009073	Maintained	Bacteria
UP000009077	Maintained	Bacteria
UP000009079	Maintained	Archaea
UP000009080	Maintained	Bacteria
UP000009081	Maintained	Bacteria
UP000009082	Demoted	Eukaryota
UP000009096	Maintained	Eukaryota
UP000009097	Demoted	Eukaryota
UP000009101	Maintained	Bacteria
UP000009102	Maintained	Bacteria
UP000009131	Maintained	Eukaryota
UP000009134	Maintained	Bacteria
UP000009135	Maintained	Bacteria
UP000009136	Maintained	Eukaryota
UP000009138	Maintained	Eukaryota
UP000009144	Maintained	Bacteria
UP000009145	Maintained	Bacteria
UP000009154	Maintained	Bacteria
UP000009159	Maintained	Bacteria
UP000009168	Maintained	Eukaryota
UP000009169	Maintained	Eukaryota
UP000009170	Maintained	Eukaryota
UP000009172	Maintained	Eukaryota
UP000009175	Maintained	Bacteria
UP000009183	Maintained	Eukaryota
UP000009186	Maintained	Bacteria
UP000009192	Maintained	Eukaryota
UP000009222	Maintained	Bacteria
UP000009223	Maintained	Bacteria
UP000009224	Maintained	Bacteria
UP000009226	Maintained	Bacteria
UP000009227	Maintained	Archaea
UP000009229	Maintained	Bacteria
UP000009230	Maintained	Bacteria
UP000009231	Maintained	Archaea
UP000009232	Maintained	Bacteria
UP000009234	Maintained	Bacteria
UP000009235	Maintained	Bacteria
UP000009236	Maintained	Bacteria
UP000009256	Maintained	Bacteria
UP000009282	Maintained	Bacteria
UP000009284	Maintained	Bacteria
UP000009286	Maintained	Bacteria
UP000009296	Maintained	Archaea
UP000009309	Maintained	Bacteria
UP000009311	Maintained	Bacteria
UP000009315	Maintained	Bacteria
UP000009319	Maintained	Bacteria
UP000009320	Maintained	Bacteria
UP000009328	Maintained	Eukaryota
UP000009336	Maintained	Bacteria
UP000009342	Maintained	Bacteria
UP000009359	Maintained	Bacteria
UP000009374	Maintained	Bacteria
UP000009872	Maintained	Bacteria
UP000009874	Maintained	Bacteria
UP000009875	Maintained	Bacteria
UP000009877	Maintained	Bacteria
UP000009879	Maintained	Bacteria
UP000009881	Maintained	Bacteria
UP000009882	Maintained	Eukaryota
UP000009885	Maintained	Bacteria
UP000009887	Maintained	Bacteria
UP000009888	Maintained	Bacteria
UP000009891	Maintained	Bacteria
UP000010077	Maintained	Bacteria
UP000010091	Promoted	Eukaryota
UP000010094	Maintained	Eukaryota
UP000010111	Maintained	Bacteria
UP000010119	Maintained	Bacteria
UP000010121	Maintained	Bacteria
UP000010164	Maintained	Bacteria
UP000010290	Maintained	Bacteria
UP000010296	Maintained	Bacteria
UP000010297	Maintained	Bacteria
UP000010301	Maintained	Bacteria
UP000010304	Maintained	Bacteria
UP000010310	Maintained	Bacteria
UP000010319	Maintained	Bacteria
UP000010321	Maintained	Bacteria
UP000010366	Maintained	Bacteria
UP000010367	Maintained	Bacteria
UP000010384	Maintained	Bacteria
UP000010411	Maintained	Bacteria
UP000010412	Maintained	Bacteria
UP000010420	Maintained	Bacteria
UP000010422	Demoted	Eukaryota
UP000010433	Maintained	Bacteria
UP000010445	Maintained	Bacteria
UP000010448	Maintained	Bacteria
UP000010466	Maintained	Bacteria
UP000010467	Maintained	Bacteria
UP000010468	Maintained	Archaea
UP000010469	Maintained	Archaea
UP000010471	Maintained	Bacteria
UP000010472	Maintained	Bacteria
UP000010473	Maintained	Bacteria
UP000010474	Maintained	Bacteria
UP000010475	Maintained	Bacteria
UP000010478	Maintained	Bacteria
UP000010480	Maintained	Bacteria
UP000010482	Maintained	Bacteria
UP000010483	Maintained	Bacteria
UP000010523	Maintained	Bacteria
UP000010552	Maintained	Eukaryota
UP000010556	Maintained	Eukaryota
UP000010729	Maintained	Bacteria
UP000010744	Maintained	Bacteria
UP000010792	Maintained	Bacteria
UP000010793	Maintained	Bacteria
UP000010795	Maintained	Bacteria
UP000010796	Maintained	Bacteria
UP000010797	Maintained	Bacteria
UP000010798	Maintained	Bacteria
UP000010799	Maintained	Bacteria
UP000010802	Maintained	Bacteria
UP000010808	Maintained	Bacteria
UP000010809	Maintained	Bacteria
UP000010816	Maintained	Bacteria
UP000010824	Maintained	Archaea
UP000010846	Maintained	Archaea
UP000010847	Maintained	Bacteria
UP000010862	Maintained	Bacteria
UP000010866	Maintained	Archaea
UP000010878	Maintained	Archaea
UP000010880	Maintained	Bacteria
UP000010931	Maintained	Bacteria
UP000010953	Maintained	Bacteria
UP000010988	Maintained	Bacteria
UP000010998	Maintained	Bacteria
UP000011021	Maintained	Bacteria
UP000011058	Maintained	Bacteria
UP000011064	Maintained	Eukaryota
UP000011067	Maintained	Bacteria
UP000011080	Demoted	Eukaryota
UP000011081	Maintained	Eukaryota
UP000011082	Maintained	Eukaryota
UP000011083	Maintained	Eukaryota
UP000011087	Maintained	Eukaryota
UP000011096	Maintained	Eukaryota
UP000011115	Maintained	Eukaryota
UP000011116	Maintained	Eukaryota
UP000011124	Maintained	Bacteria
UP000011131	Maintained	Bacteria
UP000011134	Maintained	Bacteria
UP000011135	Maintained	Bacteria
UP000011157	Maintained	Bacteria
UP000011174	Maintained	Bacteria
UP000011182	Maintained	Bacteria
UP000011185	Maintained	Eukaryota
UP000011189	Maintained	Bacteria
UP000011201	Maintained	Bacteria
UP000011220	Maintained	Bacteria
UP000011223	Maintained	Bacteria
UP000011508	Maintained	Archaea
UP000011509	Maintained	Archaea
UP000011511	Maintained	Archaea
UP000011513	Maintained	Archaea
UP000011514	Maintained	Archaea
UP000011518	Maintained	Eukaryota
UP000011519	Maintained	Archaea
UP000011523	Maintained	Archaea
UP000011524	Maintained	Archaea
UP000011526	Maintained	Archaea
UP000011528	Demoted	Archaea
UP000011529	Maintained	Bacteria
UP000011531	Maintained	Archaea
UP000011534	Maintained	Archaea
UP000011541	Maintained	Bacteria
UP000011546	Maintained	Archaea
UP000011547	Maintained	Bacteria
UP000011550	Maintained	Archaea
UP000011553	Maintained	Archaea
UP000011554	Maintained	Archaea
UP000011555	Maintained	Archaea
UP000011559	Maintained	Archaea
UP000011560	Maintained	Archaea
UP000011563	Maintained	Bacteria
UP000011566	Maintained	Archaea
UP000011568	Maintained	Archaea
UP000011571	Maintained	Archaea
UP000011575	Maintained	Archaea
UP000011581	Demoted	Archaea
UP000011586	Maintained	Archaea
UP000011591	Maintained	Archaea
UP000011592	Maintained	Archaea
UP000011593	Maintained	Archaea
UP000011599	Maintained	Archaea
UP000011602	Maintained	Archaea
UP000011603	Maintained	Archaea
UP000011607	Maintained	Archaea
UP000011612	Maintained	Archaea
UP000011615	Maintained	Archaea
UP000011617	Maintained	Bacteria
UP000011623	Maintained	Archaea
UP000011625	Maintained	Archaea
UP000011626	Maintained	Archaea
UP000011632	Maintained	Archaea
UP000011645	Maintained	Archaea
UP000011648	Maintained	Archaea
UP000011650	Maintained	Archaea
UP000011657	Maintained	Archaea
UP000011658	Maintained	Bacteria
UP000011661	Maintained	Archaea
UP000011666	Maintained	Bacteria
UP000011668	Maintained	Eukaryota
UP000011669	Maintained	Archaea
UP000011680	Maintained	Archaea
UP000011682	Maintained	Bacteria
UP000011686	Maintained	Bacteria
UP000011688	Maintained	Archaea
UP000011689	Maintained	Archaea
UP000011690	Maintained	Archaea
UP000011693	Maintained	Archaea
UP000011704	Maintained	Bacteria
UP000011713	Maintained	Eukaryota
UP000011715	Maintained	Eukaryota
UP000011717	Maintained	Bacteria
UP000011721	Maintained	Bacteria
UP000011723	Maintained	Bacteria
UP000011724	Maintained	Bacteria
UP000011728	Maintained	Bacteria
UP000011729	Maintained	Bacteria
UP000011731	Maintained	Bacteria
UP000011732	Maintained	Bacteria
UP000011744	Maintained	Bacteria
UP000011746	Maintained	Bacteria
UP000011747	Maintained	Bacteria
UP000011750	Maintained	Eukaryota
UP000011758	Maintained	Bacteria
UP000011760	Maintained	Bacteria
UP000011761	Maintained	Eukaryota
UP000011765	Maintained	Bacteria
UP000011769	Maintained	Bacteria
UP000011777	Maintained	Eukaryota
UP000011820	Maintained	Bacteria
UP000011834	Maintained	Bacteria
UP000011835	Maintained	Bacteria
UP000011841	Maintained	Bacteria
UP000011859	Maintained	Bacteria
UP000011863	Maintained	Bacteria
UP000011864	Maintained	Bacteria
UP000011866	Maintained	Bacteria
UP000011867	Maintained	Archaea
UP000011885	Maintained	Bacteria
UP000011910	Maintained	Bacteria
UP000011912	Maintained	Bacteria
UP000011919	Maintained	Bacteria
UP000011958	Maintained	Eukaryota
UP000011960	Maintained	Bacteria
UP000011976	Demoted	Eukaryota
UP000011991	Maintained	Bacteria
UP000012015	Maintained	Bacteria
UP000012019	Maintained	Bacteria
UP000012024	Maintained	Bacteria
UP000012040	Maintained	Bacteria
UP000012043	Maintained	Bacteria
UP000012046	Maintained	Bacteria
UP000012062	Maintained	Bacteria
UP000012063	Maintained	Bacteria
UP000012073	Maintained	Eukaryota
UP000012081	Maintained	Bacteria
UP000012099	Maintained	Bacteria
UP000012118	Maintained	Bacteria
UP000012174	Maintained	Eukaryota
UP000012179	Maintained	Bacteria
UP000012283	Maintained	Bacteria
UP000012313	Promoted	Bacteria
UP000012317	Maintained	Bacteria
UP000012338	Promoted	Eukaryota
UP000012371	Maintained	Bacteria
UP000012429	Maintained	Bacteria
UP000012589	Maintained	Bacteria
UP000012651	Maintained	Bacteria
UP000012672	Maintained	Archaea
UP000012675	Maintained	Bacteria
UP000012960	Maintained	Eukaryota
UP000012984	Maintained	Bacteria
UP000013009	Maintained	Bacteria
UP000013015	Maintained	Bacteria
UP000013024	Maintained	Bacteria
UP000013034	Maintained	Bacteria
UP000013047	Maintained	Bacteria
UP000013051	Maintained	Bacteria
UP000013063	Maintained	Bacteria
UP000013070	Maintained	Bacteria
UP000013084	Maintained	Bacteria
UP000013097	Maintained	Bacteria
UP000013117	Maintained	Bacteria
UP000013126	Maintained	Bacteria
UP000013131	Maintained	Bacteria
UP000013137	Maintained	Bacteria
UP000013148	Maintained	Bacteria
UP000013165	Maintained	Bacteria
UP000013167	Maintained	Bacteria
UP000013173	Maintained	Bacteria
UP000013180	Promoted	Bacteria
UP000013190	Maintained	Bacteria
UP000013200	Maintained	Bacteria
UP000013201	Maintained	Bacteria
UP000013220	Maintained	Bacteria
UP000013232	Maintained	Bacteria
UP000013242	Maintained	Bacteria
UP000013251	Maintained	Bacteria
UP000013261	Maintained	Bacteria
UP000013276	Maintained	Bacteria
UP000013306	Maintained	Bacteria
UP000013307	Maintained	Archaea
UP000013378	Maintained	Bacteria
UP000013520	Maintained	Bacteria
UP000013521	Demoted	Eukaryota
UP000013523	Maintained	Bacteria
UP000013525	Maintained	Bacteria
UP000013526	Maintained	Bacteria
UP000013568	Maintained	Bacteria
UP000013776	Maintained	Eukaryota
UP000013777	Maintained	Bacteria
UP000013782	Maintained	Bacteria
UP000013785	Maintained	Bacteria
UP000013827	Maintained	Eukaryota
UP000013840	Maintained	Bacteria
UP000013866	Maintained	Bacteria
UP000013893	Maintained	Bacteria
UP000013909	Maintained	Bacteria
UP000013941	Maintained	Bacteria
UP000013962	Maintained	Bacteria
UP000013963	Maintained	Bacteria
UP000013964	Maintained	Bacteria
UP000013966	Maintained	Bacteria
UP000013968	Maintained	Bacteria
UP000013981	Maintained	Bacteria
UP000013984	Maintained	Bacteria
UP000013988	Maintained	Bacteria
UP000014012	Maintained	Bacteria
UP000014038	Maintained	Bacteria
UP000014064	Maintained	Eukaryota
UP000014065	Maintained	Archaea
UP000014070	Maintained	Archaea
[truncated: 19,596 more rows]
