# Supplementary material for: A novel method to select Reference Proteomes in UniProt
Source: bioRxiv. 2026 May 14:2026.05.12.720148. Preprint. [Version 1] doi: 10.64898/2026.05.12.720148 (PMC13192639; doi:10.64898/2026.05.12.720148)
Supplement: Supplement 6 — Supplementary file 6 - Proteome similarity and representativeness analysis [file media-6.xlsx]

## Sheet: Summary of Contents
Summary of contents
Sheet 1	TaxID statistics
Sheet 2	Processed cluster data in different proteome similarity scores
Sheet 3	Processed cluster data in different proteome similarity scores in percentage
Sheet 4	Number of RPs and duplications at different proteome similarity scores
Sheet 5	Summary tables
All analyses presented in this document for release 2026_01

## Sheet: Sheet 1
TaxID statistics
Total taxIDs analyzed*
	6147
TaxIDs with non-singletons clusters
	6136
TaxIDs with singletons clusters only**
	11
TaxID with singletons clusters only**
1160784
1259676
169435
2212470
225324
2590451
2763667
3562
53635
55529
83561
* - Number of species taxID analyzed for the study of proteome similarity
** - Species where all proteome clusters are singletons (only one proteome per cluster). This means that all proteomes of the species are RP and none of them clustered with each other, so there is also no protein clusters sharing proteins from 2 or more proteomes

## Sheet: Sheet 2
Processed cluster data in different proteome similarity scores
All clusters
					Species taxID
Cluster size	Cluster mean size for all species	Cluster size standard deviation for all species		Cluster size	1000568	1001240	100177	100225	1002526	10029	1003110	1003114	1003181	10036	1004150	1004260	10042	1004	1005665	1005926	1005944	1005945	1005962	1006155	1006	1007084	1007511	100787	1008152	1008	101028	1010610	1010	10116	101201	101480	101534	101564	101571	1016849	1017184	1017270	1017273	1017	10181	101852	1018	1019	102148
<5%	144.303	1448.22		<5%	0	0	0	0	0	0	0	0	0	0	0	0	0	0	0	0	0	0	0	0	0	0	0	0	0	0	0	0	0	0	0	0	0	0	16168	0	0	0	0	0	0	0	0	0	0
5%-10%	88.0703	559.158		5%-10%	0	0	0	0	0	0	0	0	0	0	0	0	0	0	0	0	0	0	0	0	0	0	0	0	0	0	0	0	0	0	0	0	0	0	2130	0	0	0	0	0	0	0	0	0	0
10%-15%	71.8975	412.327		10%-15%	0	0	0	0	0	0	0	0	0	0	0	0	0	0	0	0	0	0	0	0	0	0	0	0	0	0	0	0	0	0	0	0	0	0	966	0	0	0	0	0	0	0	0	0	0
15%-20%	51.9738	303.937		15%-20%	0	0	0	0	0	0	0	0	0	0	0	0	0	0	0	0	0	0	0	0	0	0	0	0	0	0	0	0	0	0	0	0	0	0	379	0	0	0	0	0	0	0	0	0	0
20%-25%	53.356	396.666		20%-25%	0	0	0	0	0	0	0	0	0	0	0	0	0	0	0	0	0	0	0	0	0	0	0	0	0	0	0	0	0	0	0	0	0	0	389	0	0	0	0	0	0	0	0	0	0
25%-30%	68.1237	468.085		25%-30%	0	0	0	0	0	0	0	0	0	0	0	0	0	0	0	0	0	0	0	0	0	0	0	0	0	0	0	0	0	0	0	0	0	0	233	0	0	0	0	0	0	0	418	351	0
30%-35%	54.6365	348.853		30%-35%	0	0	0	0	0	0	0	0	0	0	0	0	0	0	0	0	0	0	0	0	0	0	0	0	0	0	0	0	0	0	0	0	0	0	231	0	0	0	0	0	0	0	0	0	0
35%-40%	21.0274	127.063		35%-40%	0	0	0	0	0	0	0	0	0	0	0	0	0	0	0	0	0	0	0	0	0	0	0	0	0	0	0	0	0	0	0	0	0	0	195	0	0	0	0	0	0	0	0	0	0
40%-45%	67.6153	417.561		40%-45%	0	0	0	0	0	0	0	0	0	0	0	0	0	0	0	0	0	0	0	0	0	0	0	0	0	0	0	0	0	0	0	0	0	0	159	0	0	0	0	0	0	0	201	269	0
45%-50%	11.2791	87.7881		45%-50%	0	0	0	0	0	0	0	0	0	0	0	0	0	0	0	0	0	0	0	0	0	0	0	0	0	0	0	0	0	0	0	0	0	0	145	0	0	0	0	0	0	0	0	0	0
50%-55%	110.941	572.261		50%-55%	0	0	0	0	0	7131	0	0	0	0	0	0	0	0	0	973	0	0	0	0	0	0	0	4087	0	0	0	0	0	0	0	2547	0	0	120	271	0	0	0	505	0	0	0	0	0
55%-60%	21.0352	160.318		55%-60%	0	0	0	0	0	0	0	0	0	0	0	0	0	0	0	0	0	0	0	0	0	0	0	0	0	0	0	0	0	0	0	0	0	0	98	0	0	0	0	0	0	0	141	138	0
60%-65%	41.335	243.976		60%-65%	0	0	0	0	0	0	0	0	0	0	0	0	0	0	0	0	0	0	0	0	0	0	0	0	0	0	0	0	0	0	0	0	0	0	92	0	0	0	0	0	0	0	0	0	0
65%-70%	239.178	1261.14		65%-70%	0	0	0	0	0	0	0	0	0	0	0	25	0	0	0	0	0	0	0	0	0	0	835	0	0	479	1821	316	0	0	2551	0	0	601	65	0	0	0	0	0	0	0	0	0	353
70%-75%	23.6952	174.741		70%-75%	0	0	0	0	0	0	0	0	0	0	0	0	0	0	0	0	0	0	0	0	0	0	0	0	0	0	0	0	0	0	0	0	0	0	119	0	0	0	0	0	0	0	99	100	0
75%-80%	82.2965	438.895		75%-80%	0	0	0	0	0	9714	0	0	0	0	0	0	0	0	0	324	0	0	0	0	0	0	0	3237	0	0	0	0	0	0	0	1195	0	0	69	3092	0	0	0	1361	0	0	0	0	0
80%-85%	75.4703	383.462		80%-85%	0	0	0	0	0	0	0	0	0	0	0	0	0	0	0	0	0	0	0	0	0	0	0	0	0	0	0	0	0	0	0	0	0	0	113	0	0	0	0	0	0	0	0	0	0
85%-90%	44.1439	251.007		85%-90%	0	0	0	0	0	0	0	0	0	0	0	0	0	0	0	0	0	0	0	0	0	0	0	0	0	0	0	0	0	0	0	0	0	0	214	0	0	0	0	0	0	0	107	167	0
90%-95%	57.873	302.437		90%-95%	0	0	0	0	0	0	0	0	0	0	0	0	0	0	0	0	0	0	0	0	0	0	0	0	0	0	0	0	0	0	0	0	0	0	261	0	0	0	0	0	0	0	0	0	0
95%-100%	3541.07	2963.68		95%-100%	1393	3145	895	2970	2580	3538	5666	4947	1024	4388	3357	2618	14923	6321	4266	2772	3976	4274	5058	2870	3724	1628	3849	5532	4593	2594	9578	4376	3788	16542	6843	4046	560	4237	4432	8027	2609	4279	3616	613	13102	4040	1583	1870	1467
Clusters covered by RPs (proteome similarity 30%)
					Species taxID
Cluster size	Cluster mean size for all species	Cluster size standard deviation for all species		Cluster size	1000568	1001240	100177	100225	1002526	10029	1003110	1003114	1003181	10036	1004150	1004260	10042	1004	1005665	1005926	1005944	1005945	1005962	1006155	1006	1007084	1007511	100787	1008152	1008	101028	1010610	1010	10116	101201	101480	101534	101564	101571	1016849	1017184	1017270	1017273	1017	10181	101852	1018	1019	102148
<5%	19.5242	339.923		<5%	0	0	0	0	0	0	0	0	0	0	0	0	0	0	0	0	0	0	0	0	0	0	0	0	0	0	0	0	0	0	0	0	0	0	1028	0	0	0	0	0	0	0	0	0	0
5%-10%	17.7154	251.593		5%-10%	0	0	0	0	0	0	0	0	0	0	0	0	0	0	0	0	0	0	0	0	0	0	0	0	0	0	0	0	0	0	0	0	0	0	141	0	0	0	0	0	0	0	0	0	0
10%-15%	19.0998	181.509		10%-15%	0	0	0	0	0	0	0	0	0	0	0	0	0	0	0	0	0	0	0	0	0	0	0	0	0	0	0	0	0	0	0	0	0	0	122	0	0	0	0	0	0	0	0	0	0
15%-20%	17.2714	163.13		15%-20%	0	0	0	0	0	0	0	0	0	0	0	0	0	0	0	0	0	0	0	0	0	0	0	0	0	0	0	0	0	0	0	0	0	0	80	0	0	0	0	0	0	0	0	0	0
20%-25%	18.9284	178.457		20%-25%	0	0	0	0	0	0	0	0	0	0	0	0	0	0	0	0	0	0	0	0	0	0	0	0	0	0	0	0	0	0	0	0	0	0	92	0	0	0	0	0	0	0	0	0	0
25%-30%	28.5376	235.058		25%-30%	0	0	0	0	0	0	0	0	0	0	0	0	0	0	0	0	0	0	0	0	0	0	0	0	0	0	0	0	0	0	0	0	0	0	79	0	0	0	0	0	0	0	85	118	0
30%-35%	27.5995	240.504		30%-35%	0	0	0	0	0	0	0	0	0	0	0	0	0	0	0	0	0	0	0	0	0	0	0	0	0	0	0	0	0	0	0	0	0	0	88	0	0	0	0	0	0	0	0	0	0
35%-40%	9.99006	65.6434		35%-40%	0	0	0	0	0	0	0	0	0	0	0	0	0	0	0	0	0	0	0	0	0	0	0	0	0	0	0	0	0	0	0	0	0	0	82	0	0	0	0	0	0	0	0	0	0
40%-45%	38.8077	274.162		40%-45%	0	0	0	0	0	0	0	0	0	0	0	0	0	0	0	0	0	0	0	0	0	0	0	0	0	0	0	0	0	0	0	0	0	0	69	0	0	0	0	0	0	0	73	97	0
45%-50%	6.20848	62.4335		45%-50%	0	0	0	0	0	0	0	0	0	0	0	0	0	0	0	0	0	0	0	0	0	0	0	0	0	0	0	0	0	0	0	0	0	0	61	0	0	0	0	0	0	0	0	0	0
50%-55%	77.6615	442.65		50%-55%	0	0	0	0	0	5859	0	0	0	0	0	0	0	0	0	883	0	0	0	0	0	0	0	2429	0	0	0	0	0	0	0	2379	0	0	62	172	0	0	0	424	0	0	0	0	0
55%-60%	14.4052	117.891		55%-60%	0	0	0	0	0	0	0	0	0	0	0	0	0	0	0	0	0	0	0	0	0	0	0	0	0	0	0	0	0	0	0	0	0	0	38	0	0	0	0	0	0	0	70	63	0
60%-65%	31.4256	197.947		60%-65%	0	0	0	0	0	0	0	0	0	0	0	0	0	0	0	0	0	0	0	0	0	0	0	0	0	0	0	0	0	0	0	0	0	0	41	0	0	0	0	0	0	0	0	0	0
65%-70%	205.804	1115.12		65%-70%	0	0	0	0	0	0	0	0	0	0	0	17	0	0	0	0	0	0	0	0	0	0	834	0	0	389	1757	283	0	0	1894	0	0	585	46	0	0	0	0	0	0	0	0	0	210
70%-75%	19.3905	160.321		70%-75%	0	0	0	0	0	0	0	0	0	0	0	0	0	0	0	0	0	0	0	0	0	0	0	0	0	0	0	0	0	0	0	0	0	0	77	0	0	0	0	0	0	0	64	63	0
75%-80%	72.9568	407.073		75%-80%	0	0	0	0	0	9600	0	0	0	0	0	0	0	0	0	319	0	0	0	0	0	0	0	2681	0	0	0	0	0	0	0	1156	0	0	46	3082	0	0	0	1361	0	0	0	0	0
80%-85%	69.1804	362.873		80%-85%	0	0	0	0	0	0	0	0	0	0	0	0	0	0	0	0	0	0	0	0	0	0	0	0	0	0	0	0	0	0	0	0	0	0	103	0	0	0	0	0	0	0	0	0	0
85%-90%	41.5327	244.55		85%-90%	0	0	0	0	0	0	0	0	0	0	0	0	0	0	0	0	0	0	0	0	0	0	0	0	0	0	0	0	0	0	0	0	0	0	202	0	0	0	0	0	0	0	89	132	0
90%-95%	55.5043	294.106		90%-95%	0	0	0	0	0	0	0	0	0	0	0	0	0	0	0	0	0	0	0	0	0	0	0	0	0	0	0	0	0	0	0	0	0	0	249	0	0	0	0	0	0	0	0	0	0
95%-100%	3540.1	2963.57		95%-100%	1393	3145	895	2970	2580	3538	5666	4947	1024	4388	3357	2618	14923	6321	4266	2772	3976	4274	5058	2870	3724	1628	3849	5532	4593	2594	9578	4376	3788	16542	6843	4046	560	4237	4421	8027	2609	4279	3616	613	13102	4040	1583	1870	1467
Clusters covered by RPs (proteome similarity 40%)
					Species taxID
Cluster size	Cluster mean size for all species	Cluster size standard deviation for all species		Cluster size	1000568	1001240	100177	100225	1002526	10029	1003110	1003114	1003181	10036	1004150	1004260	10042	1004	1005665	1005926	1005944	1005945	1005962	1006155	1006	1007084	1007511	100787	1008152	1008	101028	1010610	1010	10116	101201	101480	101534	101564	101571	1016849	1017184	1017270	1017273	1017	10181	101852	1018	1019	102148
<5%	22.0566	420.493		<5%	0	0	0	0	0	0	0	0	0	0	0	0	0	0	0	0	0	0	0	0	0	0	0	1	0	0	0	0	0	0	0	0	0	0	1028	0	0	0	0	0	0	0	0	0	0
5%-10%	20.4686	284.501		5%-10%	0	0	0	0	0	0	0	0	0	0	0	0	0	0	0	0	0	0	0	0	0	0	0	0	0	0	0	0	0	0	0	0	0	0	141	0	0	0	0	0	0	0	0	0	0
10%-15%	22.2879	235.795		10%-15%	0	0	0	0	0	0	0	0	0	0	0	0	0	0	0	0	0	0	0	0	0	0	0	0	0	0	0	0	0	0	0	0	0	0	122	0	0	0	0	0	0	0	0	0	0
15%-20%	18.9487	189.486		15%-20%	0	0	0	0	0	0	0	0	0	0	0	0	0	0	0	0	0	0	0	0	0	0	0	0	0	0	0	0	0	0	0	0	0	0	80	0	0	0	0	0	0	0	0	0	0
20%-25%	20.5601	194.838		20%-25%	0	0	0	0	0	0	0	0	0	0	0	0	0	0	0	0	0	0	0	0	0	0	0	0	0	0	0	0	0	0	0	0	0	0	92	0	0	0	0	0	0	0	0	0	0
25%-30%	31.3053	255.947		25%-30%	0	0	0	0	0	0	0	0	0	0	0	0	0	0	0	0	0	0	0	0	0	0	0	0	0	0	0	0	0	0	0	0	0	0	79	0	0	0	0	0	0	0	85	118	0
30%-35%	28.7089	247.572		30%-35%	0	0	0	0	0	0	0	0	0	0	0	0	0	0	0	0	0	0	0	0	0	0	0	0	0	0	0	0	0	0	0	0	0	0	88	0	0	0	0	0	0	0	0	0	0
35%-40%	10.6112	72.4446		35%-40%	0	0	0	0	0	0	0	0	0	0	0	0	0	0	0	0	0	0	0	0	0	0	0	0	0	0	0	0	0	0	0	0	0	0	82	0	0	0	0	0	0	0	0	0	0
40%-45%	40.5097	283.393		40%-45%	0	0	0	0	0	0	0	0	0	0	0	0	0	0	0	0	0	0	0	0	0	0	0	0	0	0	0	0	0	0	0	0	0	0	69	0	0	0	0	0	0	0	73	97	0
45%-50%	6.81923	74.3567		45%-50%	0	0	0	0	0	0	0	0	0	0	0	0	0	0	0	0	0	0	0	0	0	0	0	0	0	0	0	0	0	0	0	0	0	0	61	0	0	0	0	0	0	0	0	0	0
50%-55%	80.9324	463.071		50%-55%	0	0	0	0	0	5859	0	0	0	0	0	0	0	0	0	758	0	0	0	0	0	0	0	898	0	0	0	0	0	0	0	2241	0	0	62	172	0	0	0	424	0	0	0	0	0
55%-60%	14.7579	119.278		55%-60%	0	0	0	0	0	0	0	0	0	0	0	0	0	0	0	0	0	0	0	0	0	0	0	0	0	0	0	0	0	0	0	0	0	0	38	0	0	0	0	0	0	0	70	63	0
60%-65%	31.8442	199.272		60%-65%	0	0	0	0	0	0	0	0	0	0	0	0	0	0	0	0	0	0	0	0	0	0	0	0	0	0	0	0	0	0	0	0	0	0	41	0	0	0	0	0	0	0	0	0	0
65%-70%	211.454	1166.8		65%-70%	0	0	0	0	0	0	0	0	0	0	0	25	0	0	0	0	0	0	0	0	0	0	724	0	0	389	1499	304	0	0	1894	0	0	585	46	0	0	0	0	0	0	0	0	0	210
70%-75%	19.5599	160.624		70%-75%	0	0	0	0	0	0	0	0	0	0	0	0	0	0	0	0	0	0	0	0	0	0	0	0	0	0	0	0	0	0	0	0	0	0	77	0	0	0	0	0	0	0	64	63	0
75%-80%	73.437	409.175		75%-80%	0	0	0	0	0	9600	0	0	0	0	0	0	0	0	0	248	0	0	0	0	0	0	0	733	0	0	0	0	0	0	0	1043	0	0	46	3082	0	0	0	1361	0	0	0	0	0
80%-85%	69.4779	363.358		80%-85%	0	0	0	0	0	0	0	0	0	0	0	0	0	0	0	0	0	0	0	0	0	0	0	0	0	0	0	0	0	0	0	0	0	0	103	0	0	0	0	0	0	0	0	0	0
85%-90%	41.6425	244.701		85%-90%	0	0	0	0	0	0	0	0	0	0	0	0	0	0	0	0	0	0	0	0	0	0	0	0	0	0	0	0	0	0	0	0	0	0	202	0	0	0	0	0	0	0	89	132	0
90%-95%	55.5894	294.623		90%-95%	0	0	0	0	0	0	0	0	0	0	0	0	0	0	0	0	0	0	0	0	0	0	0	0	0	0	0	0	0	0	0	0	0	0	249	0	0	0	0	0	0	0	0	0	0
95%-100%	3534.5	2955.63		95%-100%	1393	3145	895	2854	1925	3538	5666	4926	130	796	3357	2573	3464	5955	4266	2137	3803	4274	5058	2870	3654	1628	3322	1262	4593	2594	7853	4116	3788	7206	6843	3602	560	4237	4421	8027	2609	4279	3616	613	13102	4040	1583	1870	1467
Clusters covered by RPs (proteome similarity 50%)
					Species taxID
Cluster size	Cluster mean size for all species	Cluster size standard deviation for all species		Cluster size	1000568	1001240	100177	100225	1002526	10029	1003110	1003114	1003181	10036	1004150	1004260	10042	1004	1005665	1005926	1005944	1005945	1005962	1006155	1006	1007084	1007511	100787	1008152	1008	101028	1010610	1010	10116	101201	101480	101534	101564	101571	1016849	1017184	1017270	1017273	1017	10181	101852	1018	1019	102148
<5%	25.4231	482.193		<5%	0	0	0	0	0	0	0	0	0	0	0	0	0	0	0	0	0	0	0	0	0	0	0	0	0	0	0	0	0	0	0	0	0	0	1028	0	0	0	0	0	0	0	0	0	0
5%-10%	25.02	334.387		5%-10%	0	0	0	0	0	0	0	0	0	0	0	0	0	0	0	0	0	0	0	0	0	0	0	0	0	0	0	0	0	0	0	0	0	0	141	0	0	0	0	0	0	0	0	0	0
10%-15%	24.8952	283.577		10%-15%	0	0	0	0	0	0	0	0	0	0	0	0	0	0	0	0	0	0	0	0	0	0	0	0	0	0	0	0	0	0	0	0	0	0	122	0	0	0	0	0	0	0	0	0	0
15%-20%	19.9902	195.869		15%-20%	0	0	0	0	0	0	0	0	0	0	0	0	0	0	0	0	0	0	0	0	0	0	0	0	0	0	0	0	0	0	0	0	0	0	80	0	0	0	0	0	0	0	0	0	0
20%-25%	22.844	217.743		20%-25%	0	0	0	0	0	0	0	0	0	0	0	0	0	0	0	0	0	0	0	0	0	0	0	0	0	0	0	0	0	0	0	0	0	0	92	0	0	0	0	0	0	0	0	0	0
25%-30%	34.1865	271.766		25%-30%	0	0	0	0	0	0	0	0	0	0	0	0	0	0	0	0	0	0	0	0	0	0	0	0	0	0	0	0	0	0	0	0	0	0	79	0	0	0	0	0	0	0	85	118	0
30%-35%	31.0153	272.05		30%-35%	0	0	0	0	0	0	0	0	0	0	0	0	0	0	0	0	0	0	0	0	0	0	0	0	0	0	0	0	0	0	0	0	0	0	88	0	0	0	0	0	0	0	0	0	0
35%-40%	11.192	80.7172		35%-40%	0	0	0	0	0	0	0	0	0	0	0	0	0	0	0	0	0	0	0	0	0	0	0	0	0	0	0	0	0	0	0	0	0	0	82	0	0	0	0	0	0	0	0	0	0
40%-45%	42.5876	297.564		40%-45%	0	0	0	0	0	0	0	0	0	0	0	0	0	0	0	0	0	0	0	0	0	0	0	0	0	0	0	0	0	0	0	0	0	0	69	0	0	0	0	0	0	0	73	97	0
45%-50%	7.23993	78.0592		45%-50%	0	0	0	0	0	0	0	0	0	0	0	0	0	0	0	0	0	0	0	0	0	0	0	0	0	0	0	0	0	0	0	0	0	0	61	0	0	0	0	0	0	0	0	0	0
50%-55%	83.3989	473.737		50%-55%	0	0	0	0	0	5859	0	0	0	0	0	0	0	0	0	883	0	0	0	0	0	0	0	2429	0	0	0	0	0	0	0	2379	0	0	62	172	0	0	0	424	0	0	0	0	0
55%-60%	15.6905	128.586		55%-60%	0	0	0	0	0	0	0	0	0	0	0	0	0	0	0	0	0	0	0	0	0	0	0	0	0	0	0	0	0	0	0	0	0	0	38	0	0	0	0	0	0	0	70	63	0
60%-65%	32.9218	209.394		60%-65%	0	0	0	0	0	0	0	0	0	0	0	0	0	0	0	0	0	0	0	0	0	0	0	0	0	0	0	0	0	0	0	0	0	0	41	0	0	0	0	0	0	0	0	0	0
65%-70%	215.669	1186.99		65%-70%	0	0	0	0	0	0	0	0	0	0	0	17	0	0	0	0	0	0	0	0	0	0	834	0	0	389	1757	283	0	0	1894	0	0	585	46	0	0	0	0	0	0	0	0	0	210
70%-75%	19.763	162.121		70%-75%	0	0	0	0	0	0	0	0	0	0	0	0	0	0	0	0	0	0	0	0	0	0	0	0	0	0	0	0	0	0	0	0	0	0	77	0	0	0	0	0	0	0	64	63	0
75%-80%	74.5756	416.177		75%-80%	0	0	0	0	0	9600	0	0	0	0	0	0	0	0	0	319	0	0	0	0	0	0	0	2681	0	0	0	0	0	0	0	1156	0	0	46	3082	0	0	0	1361	0	0	0	0	0
80%-85%	70.4893	371.609		80%-85%	0	0	0	0	0	0	0	0	0	0	0	0	0	0	0	0	0	0	0	0	0	0	0	0	0	0	0	0	0	0	0	0	0	0	103	0	0	0	0	0	0	0	0	0	0
85%-90%	41.8574	246.094		85%-90%	0	0	0	0	0	0	0	0	0	0	0	0	0	0	0	0	0	0	0	0	0	0	0	0	0	0	0	0	0	0	0	0	0	0	202	0	0	0	0	0	0	0	89	132	0
90%-95%	55.3364	295.131		90%-95%	0	0	0	0	0	0	0	0	0	0	0	0	0	0	0	0	0	0	0	0	0	0	0	0	0	0	0	0	0	0	0	0	0	0	249	0	0	0	0	0	0	0	0	0	0
95%-100%	3537.92	2964.91		95%-100%	1393	3145	895	2970	2580	3538	5666	4947	1024	4388	3357	2618	14923	6321	4266	2772	3976	4274	5058	2870	3724	1628	3849	5532	4593	2594	9578	4376	3788	16542	6843	4046	560	4237	4421	8027	2609	4279	3616	613	13102	4040	1583	1870	1467
Clusters covered by RPs (proteome similarity 60%)
					Species taxID
Cluster size	Cluster mean size for all species	Cluster size standard deviation for all species		Cluster size	1000568	1001240	100177	100225	1002526	10029	1003110	1003114	1003181	10036	1004150	1004260	10042	1004	1005665	1005926	1005944	1005945	1005962	1006155	1006	1007084	1007511	100787	1008152	1008	101028	1010610	1010	10116	101201	101480	101534	101564	101571	1016849	1017184	1017270	1017273	1017	10181	101852	1018	1019	102148
<5%	32.8743	647.48		<5%	0	0	0	0	0	0	0	0	0	0	0	0	0	0	0	0	0	0	0	0	0	0	0	0	0	0	0	0	0	0	0	0	0	0	1145	0	0	0	0	0	0	0	0	0	0
5%-10%	29.8499	379.918		5%-10%	0	0	0	0	0	0	0	0	0	0	0	0	0	0	0	0	0	0	0	0	0	0	0	0	0	0	0	0	0	0	0	0	0	0	165	0	0	0	0	0	0	0	0	0	0
10%-15%	28.6776	307.802		10%-15%	0	0	0	0	0	0	0	0	0	0	0	0	0	0	0	0	0	0	0	0	0	0	0	0	0	0	0	0	0	0	0	0	0	0	146	0	0	0	0	0	0	0	0	0	0
15%-20%	22.934	216.239		15%-20%	0	0	0	0	0	0	0	0	0	0	0	0	0	0	0	0	0	0	0	0	0	0	0	0	0	0	0	0	0	0	0	0	0	0	98	0	0	0	0	0	0	0	0	0	0
20%-25%	27.1741	278.021		20%-25%	0	0	0	0	0	0	0	0	0	0	0	0	0	0	0	0	0	0	0	0	0	0	0	0	0	0	0	0	0	0	0	0	0	0	99	0	0	0	0	0	0	0	0	0	0
25%-30%	39.6692	344.222		25%-30%	0	0	0	0	0	0	0	0	0	0	0	0	0	0	0	0	0	0	0	0	0	0	0	0	0	0	0	0	0	0	0	0	0	0	83	0	0	0	0	0	0	0	85	118	0
30%-35%	34.2114	301.741		30%-35%	0	0	0	0	0	0	0	0	0	0	0	0	0	0	0	0	0	0	0	0	0	0	0	0	0	0	0	0	0	0	0	0	0	0	96	0	0	0	0	0	0	0	0	0	0
35%-40%	12.7691	97.1657		35%-40%	0	0	0	0	0	0	0	0	0	0	0	0	0	0	0	0	0	0	0	0	0	0	0	0	0	0	0	0	0	0	0	0	0	0	88	0	0	0	0	0	0	0	0	0	0
40%-45%	46.0259	318.217		40%-45%	0	0	0	0	0	0	0	0	0	0	0	0	0	0	0	0	0	0	0	0	0	0	0	0	0	0	0	0	0	0	0	0	0	0	72	0	0	0	0	0	0	0	73	97	0
45%-50%	7.86001	80.4767		45%-50%	0	0	0	0	0	0	0	0	0	0	0	0	0	0	0	0	0	0	0	0	0	0	0	0	0	0	0	0	0	0	0	0	0	0	64	0	0	0	0	0	0	0	0	0	0
50%-55%	87.7438	494.765		50%-55%	0	0	0	0	0	7131	0	0	0	0	0	0	0	0	0	403	0	0	0	0	0	0	0	4087	0	0	0	0	0	0	0	2379	0	0	64	172	0	0	0	424	0	0	0	0	0
55%-60%	17.0787	153.013		55%-60%	0	0	0	0	0	0	0	0	0	0	0	0	0	0	0	0	0	0	0	0	0	0	0	0	0	0	0	0	0	0	0	0	0	0	40	0	0	0	0	0	0	0	70	63	0
60%-65%	34.5065	216.86		60%-65%	0	0	0	0	0	0	0	0	0	0	0	0	0	0	0	0	0	0	0	0	0	0	0	0	0	0	0	0	0	0	0	0	0	0	48	0	0	0	0	0	0	0	0	0	0
65%-70%	221.806	1248.26		65%-70%	0	0	0	0	0	0	0	0	0	0	0	25	0	0	0	0	0	0	0	0	0	0	718	0	0	389	1757	283	0	0	1894	0	0	585	48	0	0	0	0	0	0	0	0	0	353
70%-75%	20.8882	171.319		70%-75%	0	0	0	0	0	0	0	0	0	0	0	0	0	0	0	0	0	0	0	0	0	0	0	0	0	0	0	0	0	0	0	0	0	0	79	0	0	0	0	0	0	0	64	63	0
75%-80%	76.0068	425.345		75%-80%	0	0	0	0	0	9714	0	0	0	0	0	0	0	0	0	128	0	0	0	0	0	0	0	3237	0	0	0	0	0	0	0	1156	0	0	47	3082	0	0	0	1361	0	0	0	0	0
80%-85%	71.405	374.345		80%-85%	0	0	0	0	0	0	0	0	0	0	0	0	0	0	0	0	0	0	0	0	0	0	0	0	0	0	0	0	0	0	0	0	0	0	105	0	0	0	0	0	0	0	0	0	0
85%-90%	42.1511	248.467		85%-90%	0	0	0	0	0	0	0	0	0	0	0	0	0	0	0	0	0	0	0	0	0	0	0	0	0	0	0	0	0	0	0	0	0	0	207	0	0	0	0	0	0	0	89	132	0
90%-95%	56.1882	298.529		90%-95%	0	0	0	0	0	0	0	0	0	0	0	0	0	0	0	0	0	0	0	0	0	0	0	0	0	0	0	0	0	0	0	0	0	0	254	0	0	0	0	0	0	0	0	0	0
95%-100%	3532.96	2959.73		95%-100%	1122	3145	834	2845	2580	3538	5666	4947	1024	815	3357	2573	8911	5953	3733	1129	3976	4088	5058	2870	3655	1628	3337	5532	4593	2594	9578	4376	3788	16555	6843	4046	560	4237	4426	8027	2609	4279	3616	613	13102	4040	1583	1870	1467
Clusters covered by RPs (proteome similarity 70%)
					Species taxID
Cluster size	Cluster mean size for all species	Cluster size standard deviation for all species		Cluster size	1000568	1001240	100177	100225	1002526	10029	1003110	1003114	1003181	10036	1004150	1004260	10042	1004	1005665	1005926	1005944	1005945	1005962	1006155	1006	1007084	1007511	100787	1008152	1008	101028	1010610	1010	10116	101201	101480	101534	101564	101571	1016849	1017184	1017270	1017273	1017	10181	101852	1018	1019	102148
<5%	46.0715	809.949		<5%	0	0	0	0	0	0	0	0	0	0	0	0	0	0	0	0	0	0	0	0	0	0	0	0	0	0	0	0	0	0	0	0	0	0	1477	0	0	0	0	0	0	0	0	0	0
5%-10%	39.6123	430.959		5%-10%	0	0	0	0	0	0	0	0	0	0	0	0	0	0	0	0	0	0	0	0	0	0	0	0	0	0	0	0	0	0	0	0	0	0	319	0	0	0	0	0	0	0	0	0	0
10%-15%	37.3155	341.307		10%-15%	0	0	0	0	0	0	0	0	0	0	0	0	0	0	0	0	0	0	0	0	0	0	0	0	0	0	0	0	0	0	0	0	0	0	214	0	0	0	0	0	0	0	0	0	0
15%-20%	29.2663	249.504		15%-20%	0	0	0	0	0	0	0	0	0	0	0	0	0	0	0	0	0	0	0	0	0	0	0	0	0	0	0	0	0	0	0	0	0	0	135	0	0	0	0	0	0	0	0	0	0
20%-25%	33.2169	321.554		20%-25%	0	0	0	0	0	0	0	0	0	0	0	0	0	0	0	0	0	0	0	0	0	0	0	0	0	0	0	0	0	0	0	0	0	0	148	0	0	0	0	0	0	0	0	0	0
25%-30%	46.7774	425.832		25%-30%	0	0	0	0	0	0	0	0	0	0	0	0	0	0	0	0	0	0	0	0	0	0	0	0	0	0	0	0	0	0	0	0	0	0	109	0	0	0	0	0	0	0	85	118	0
30%-35%	38.4019	318.045		30%-35%	0	0	0	0	0	0	0	0	0	0	0	0	0	0	0	0	0	0	0	0	0	0	0	0	0	0	0	0	0	0	0	0	0	0	113	0	0	0	0	0	0	0	0	0	0
35%-40%	14.6861	113.955		35%-40%	0	0	0	0	0	0	0	0	0	0	0	0	0	0	0	0	0	0	0	0	0	0	0	0	0	0	0	0	0	0	0	0	0	0	97	0	0	0	0	0	0	0	0	0	0
40%-45%	52.1711	395.164		40%-45%	0	0	0	0	0	0	0	0	0	0	0	0	0	0	0	0	0	0	0	0	0	0	0	0	0	0	0	0	0	0	0	0	0	0	95	0	0	0	0	0	0	0	73	97	0
45%-50%	8.71366	82.961		45%-50%	0	0	0	0	0	0	0	0	0	0	0	0	0	0	0	0	0	0	0	0	0	0	0	0	0	0	0	0	0	0	0	0	0	0	84	0	0	0	0	0	0	0	0	0	0
50%-55%	92.5103	518.025		50%-55%	0	0	0	0	0	7131	0	0	0	0	0	0	0	0	0	403	0	0	0	0	0	0	0	4087	0	0	0	0	0	0	0	2379	0	0	68	172	0	0	0	424	0	0	0	0	0
55%-60%	17.9294	156.889		55%-60%	0	0	0	0	0	0	0	0	0	0	0	0	0	0	0	0	0	0	0	0	0	0	0	0	0	0	0	0	0	0	0	0	0	0	44	0	0	0	0	0	0	0	70	63	0
60%-65%	36.4943	237.568		60%-65%	0	0	0	0	0	0	0	0	0	0	0	0	0	0	0	0	0	0	0	0	0	0	0	0	0	0	0	0	0	0	0	0	0	0	61	0	0	0	0	0	0	0	0	0	0
65%-70%	225.166	1256.21		65%-70%	0	0	0	0	0	0	0	0	0	0	0	25	0	0	0	0	0	0	0	0	0	0	718	0	0	389	1757	283	0	0	1894	0	0	585	50	0	0	0	0	0	0	0	0	0	353
70%-75%	21.4964	172.31		70%-75%	0	0	0	0	0	0	0	0	0	0	0	0	0	0	0	0	0	0	0	0	0	0	0	0	0	0	0	0	0	0	0	0	0	0	89	0	0	0	0	0	0	0	64	63	0
75%-80%	77.3282	430.111		75%-80%	0	0	0	0	0	9714	0	0	0	0	0	0	0	0	0	128	0	0	0	0	0	0	0	3237	0	0	0	0	0	0	0	1156	0	0	63	3082	0	0	0	1361	0	0	0	0	0
80%-85%	72.6234	379.819		80%-85%	0	0	0	0	0	0	0	0	0	0	0	0	0	0	0	0	0	0	0	0	0	0	0	0	0	0	0	0	0	0	0	0	0	0	109	0	0	0	0	0	0	0	0	0	0
85%-90%	42.7479	249.301		85%-90%	0	0	0	0	0	0	0	0	0	0	0	0	0	0	0	0	0	0	0	0	0	0	0	0	0	0	0	0	0	0	0	0	0	0	211	0	0	0	0	0	0	0	89	132	0
90%-95%	56.7068	299.604		90%-95%	0	0	0	0	0	0	0	0	0	0	0	0	0	0	0	0	0	0	0	0	0	0	0	0	0	0	0	0	0	0	0	0	0	0	255	0	0	0	0	0	0	0	0	0	0
95%-100%	3532.6	2960.19		95%-100%	1393	2385	895	2970	2580	3538	5666	4947	113	4388	2168	2573	8911	6321	3735	1129	3802	4088	5058	2870	3724	1628	3337	5532	4593	2594	9578	4376	3788	16542	6843	4046	560	4237	4432	8027	2609	4279	3616	613	13102	4040	1583	1870	1467
[truncated: 5,000 more columns]

## Sheet: Sheet 3
Processed cluster data in different proteome similarity scores in percentage
All clusters
					Species taxID
Cluster size	Cluster mean size for all species	Cluster size standard deviation for all species		Cluster size	1000568	1001240	100177	100225	1002526	10029	1003110	1003114	1003181	10036	1004150	1004260	10042	1004	1005665	1005926	1005944	1005945	1005962	1006155	1006	1007084	1007511	100787	1008152	1008	101028	1010610	1010	10116	101201	101480	101534	101564	101571	1016849	1017184	1017270	1017273	1017	10181	101852	1018	1019	102148
<5%	0.0114315	0.0673536		<5%	0	0	0	0	0	0	0	0	0	0	0	0	0	0	0	0	0	0	0	0	0	0	0	0	0	0	0	0	0	0	0	0	0	0	0.608323	0	0	0	0	0	0	0	0	0	0
5%-10%	0.0101744	0.0425135		5%-10%	0	0	0	0	0	0	0	0	0	0	0	0	0	0	0	0	0	0	0	0	0	0	0	0	0	0	0	0	0	0	0	0	0	0	0.0801415	0	0	0	0	0	0	0	0	0	0
10%-15%	0.00922548	0.0355391		10%-15%	0	0	0	0	0	0	0	0	0	0	0	0	0	0	0	0	0	0	0	0	0	0	0	0	0	0	0	0	0	0	0	0	0	0	0.0363458	0	0	0	0	0	0	0	0	0	0
15%-20%	0.00697015	0.028261		15%-20%	0	0	0	0	0	0	0	0	0	0	0	0	0	0	0	0	0	0	0	0	0	0	0	0	0	0	0	0	0	0	0	0	0	0	0.0142599	0	0	0	0	0	0	0	0	0	0
20%-25%	0.00720094	0.032277		20%-25%	0	0	0	0	0	0	0	0	0	0	0	0	0	0	0	0	0	0	0	0	0	0	0	0	0	0	0	0	0	0	0	0	0	0	0.0146362	0	0	0	0	0	0	0	0	0	0
25%-30%	0.00957963	0.0368241		25%-30%	0	0	0	0	0	0	0	0	0	0	0	0	0	0	0	0	0	0	0	0	0	0	0	0	0	0	0	0	0	0	0	0	0	0	0.00876665	0	0	0	0	0	0	0	0.163986	0.121244	0
30%-35%	0.00801661	0.0343121		30%-35%	0	0	0	0	0	0	0	0	0	0	0	0	0	0	0	0	0	0	0	0	0	0	0	0	0	0	0	0	0	0	0	0	0	0	0.0086914	0	0	0	0	0	0	0	0	0	0
35%-40%	0.00300031	0.0120638		35%-40%	0	0	0	0	0	0	0	0	0	0	0	0	0	0	0	0	0	0	0	0	0	0	0	0	0	0	0	0	0	0	0	0	0	0	0.0073369	0	0	0	0	0	0	0	0	0	0
40%-45%	0.0107162	0.0442403		40%-45%	0	0	0	0	0	0	0	0	0	0	0	0	0	0	0	0	0	0	0	0	0	0	0	0	0	0	0	0	0	0	0	0	0	0	0.00598239	0	0	0	0	0	0	0	0.0788545	0.0929188	0
45%-50%	0.00153712	0.0083852		45%-50%	0	0	0	0	0	0	0	0	0	0	0	0	0	0	0	0	0	0	0	0	0	0	0	0	0	0	0	0	0	0	0	0	0	0	0.00545564	0	0	0	0	0	0	0	0	0	0
50%-55%	0.0188959	0.0741168		50%-55%	0	0	0	0	0	0.34985	0	0	0	0	0	0	0	0	0	0.239125	0	0	0	0	0	0	0	0.317906	0	0	0	0	0	0	0	0.327042	0	0	0.00451501	0.0237928	0	0	0	0.203711	0	0	0	0	0
55%-60%	0.00307071	0.0153952		55%-60%	0	0	0	0	0	0	0	0	0	0	0	0	0	0	0	0	0	0	0	0	0	0	0	0	0	0	0	0	0	0	0	0	0	0	0.00368726	0	0	0	0	0	0	0	0.0553158	0.0476684	0
60%-65%	0.00667919	0.0276313		60%-65%	0	0	0	0	0	0	0	0	0	0	0	0	0	0	0	0	0	0	0	0	0	0	0	0	0	0	0	0	0	0	0	0	0	0	0.00346151	0	0	0	0	0	0	0	0	0	0
65%-70%	0.0435511	0.130234		65%-70%	0	0	0	0	0	0	0	0	0	0	0	0.00945895	0	0	0	0	0	0	0	0	0	0	0.178266	0	0	0.155874	0.159751	0.0673487	0	0	0.271556	0	0	0.124225	0.00244563	0	0	0	0	0	0	0	0	0	0.193956
70%-75%	0.00340116	0.0176772		70%-75%	0	0	0	0	0	0	0	0	0	0	0	0	0	0	0	0	0	0	0	0	0	0	0	0	0	0	0	0	0	0	0	0	0	0	0.00447739	0	0	0	0	0	0	0	0.0388388	0.0345423	0
75%-80%	0.0148826	0.0633664		75%-80%	0	0	0	0	0	0.476574	0	0	0	0	0	0	0	0	0	0.0796264	0	0	0	0	0	0	0	0.251789	0	0	0	0	0	0	0	0.153441	0	0	0.00259613	0.271466	0	0	0	0.549012	0	0	0	0	0
80%-85%	0.0123545	0.0486032		80%-85%	0	0	0	0	0	0	0	0	0	0	0	0	0	0	0	0	0	0	0	0	0	0	0	0	0	0	0	0	0	0	0	0	0	0	0.00425164	0	0	0	0	0	0	0	0	0	0
85%-90%	0.00727933	0.0346209		85%-90%	0	0	0	0	0	0	0	0	0	0	0	0	0	0	0	0	0	0	0	0	0	0	0	0	0	0	0	0	0	0	0	0	0	0	0.00805177	0	0	0	0	0	0	0	0.0419772	0.0576857	0
90%-95%	0.00845	0.0361793		90%-95%	0	0	0	0	0	0	0	0	0	0	0	0	0	0	0	0	0	0	0	0	0	0	0	0	0	0	0	0	0	0	0	0	0	0	0.00982015	0	0	0	0	0	0	0	0	0	0
95%-100%	0.803583	0.272365		95%-100%	1	1	1	1	1	0.173576	1	1	1	1	1	0.990541	1	1	1	0.681248	1	1	1	1	1	1	0.821734	0.430305	1	0.844126	0.840249	0.932651	1	1	0.728444	0.519517	1	0.875775	0.166754	0.704741	1	1	1	0.247277	1	1	0.621028	0.645941	0.806044
Clusters covered by RPs (proteome similarity 30%)
					Species taxID
Cluster size	Cluster mean size for all species	Cluster size standard deviation for all species		Cluster size	1000568	1001240	100177	100225	1002526	10029	1003110	1003114	1003181	10036	1004150	1004260	10042	1004	1005665	1005926	1005944	1005945	1005962	1006155	1006	1007084	1007511	100787	1008152	1008	101028	1010610	1010	10116	101201	101480	101534	101564	101571	1016849	1017184	1017270	1017273	1017	10181	101852	1018	1019	102148
<5%	0.00265041	0.0279901		<5%	0	0	0	0	0	0	0	0	0	0	0	0	0	0	0	0	0	0	0	0	0	0	0	0	0	0	0	0	0	0	0	0	0	0	0.14424	0	0	0	0	0	0	0	0	0	0
5%-10%	0.00295401	0.0180673		5%-10%	0	0	0	0	0	0	0	0	0	0	0	0	0	0	0	0	0	0	0	0	0	0	0	0	0	0	0	0	0	0	0	0	0	0	0.0197839	0	0	0	0	0	0	0	0	0	0
10%-15%	0.00365786	0.0209625		10%-15%	0	0	0	0	0	0	0	0	0	0	0	0	0	0	0	0	0	0	0	0	0	0	0	0	0	0	0	0	0	0	0	0	0	0	0.017118	0	0	0	0	0	0	0	0	0	0
15%-20%	0.00317125	0.0181939		15%-20%	0	0	0	0	0	0	0	0	0	0	0	0	0	0	0	0	0	0	0	0	0	0	0	0	0	0	0	0	0	0	0	0	0	0	0.0112249	0	0	0	0	0	0	0	0	0	0
20%-25%	0.00357861	0.0224337		20%-25%	0	0	0	0	0	0	0	0	0	0	0	0	0	0	0	0	0	0	0	0	0	0	0	0	0	0	0	0	0	0	0	0	0	0	0.0129087	0	0	0	0	0	0	0	0	0	0
25%-30%	0.00512962	0.0258109		25%-30%	0	0	0	0	0	0	0	0	0	0	0	0	0	0	0	0	0	0	0	0	0	0	0	0	0	0	0	0	0	0	0	0	0	0	0.0110846	0	0	0	0	0	0	0	0.043279	0.0503628	0
30%-35%	0.00500498	0.027724		30%-35%	0	0	0	0	0	0	0	0	0	0	0	0	0	0	0	0	0	0	0	0	0	0	0	0	0	0	0	0	0	0	0	0	0	0	0.0123474	0	0	0	0	0	0	0	0	0	0
35%-40%	0.00205475	0.0094511		35%-40%	0	0	0	0	0	0	0	0	0	0	0	0	0	0	0	0	0	0	0	0	0	0	0	0	0	0	0	0	0	0	0	0	0	0	0.0115055	0	0	0	0	0	0	0	0	0	0
40%-45%	0.00758377	0.0376277		40%-45%	0	0	0	0	0	0	0	0	0	0	0	0	0	0	0	0	0	0	0	0	0	0	0	0	0	0	0	0	0	0	0	0	0	0	0.00968149	0	0	0	0	0	0	0	0.037169	0.0413999	0
45%-50%	0.00124426	0.00658269		45%-50%	0	0	0	0	0	0	0	0	0	0	0	0	0	0	0	0	0	0	0	0	0	0	0	0	0	0	0	0	0	0	0	0	0	0	0.008559	0	0	0	0	0	0	0	0	0	0
50%-55%	0.0154669	0.0682952		50%-55%	0	0	0	0	0	0.308417	0	0	0	0	0	0	0	0	0	0.222194	0	0	0	0	0	0	0	0.228247	0	0	0	0	0	0	0	0.313811	0	0	0.00869931	0.0152469	0	0	0	0.176814	0	0	0	0	0
55%-60%	0.00293297	0.0166841		55%-60%	0	0	0	0	0	0	0	0	0	0	0	0	0	0	0	0	0	0	0	0	0	0	0	0	0	0	0	0	0	0	0	0	0	0	0.00533184	0	0	0	0	0	0	0	0.0356415	0.0268886	0
60%-65%	0.00630967	0.0279985		60%-65%	0	0	0	0	0	0	0	0	0	0	0	0	0	0	0	0	0	0	0	0	0	0	0	0	0	0	0	0	0	0	0	0	0	0	0.00575277	0	0	0	0	0	0	0	0	0	0
65%-70%	0.0402137	0.127086		65%-70%	0	0	0	0	0	0	0	0	0	0	0	0.00645161	0	0	0	0	0	0	0	0	0	0	0.178091	0	0	0.130406	0.155007	0.0607426	0	0	0.216779	0	0	0.121319	0.00645433	0	0	0	0	0	0	0	0	0	0.125224
70%-75%	0.0036918	0.0198402		70%-75%	0	0	0	0	0	0	0	0	0	0	0	0	0	0	0	0	0	0	0	0	0	0	0	0	0	0	0	0	0	0	0	0	0	0	0.010804	0	0	0	0	0	0	0	0.0325866	0.0268886	0
75%-80%	0.0150205	0.0649093		75%-80%	0	0	0	0	0	0.505343	0	0	0	0	0	0	0	0	0	0.0802718	0	0	0	0	0	0	0	0.251926	0	0	0	0	0	0	0	0.152486	0	0	0.00645433	0.273203	0	0	0	0.567556	0	0	0	0	0
80%-85%	0.0134885	0.0527194		80%-85%	0	0	0	0	0	0	0	0	0	0	0	0	0	0	0	0	0	0	0	0	0	0	0	0	0	0	0	0	0	0	0	0	0	0	0.0144521	0	0	0	0	0	0	0	0	0	0
85%-90%	0.00891304	0.0409385		85%-90%	0	0	0	0	0	0	0	0	0	0	0	0	0	0	0	0	0	0	0	0	0	0	0	0	0	0	0	0	0	0	0	0	0	0	0.0283429	0	0	0	0	0	0	0	0.0453157	0.056338	0
90%-95%	0.0115433	0.0464586		90%-95%	0	0	0	0	0	0	0	0	0	0	0	0	0	0	0	0	0	0	0	0	0	0	0	0	0	0	0	0	0	0	0	0	0	0	0.0349376	0	0	0	0	0	0	0	0	0	0
95%-100%	0.84539	0.235107		95%-100%	1	1	1	1	1	0.18624	1	1	1	1	1	0.993548	1	1	1	0.697534	1	1	1	1	1	1	0.821909	0.519827	1	0.869594	0.844993	0.939257	1	1	0.783221	0.533703	1	0.878681	0.620317	0.71155	1	1	1	0.25563	1	1	0.806008	0.798122	0.874776
Clusters covered by RPs (proteome similarity 40%)
					Species taxID
Cluster size	Cluster mean size for all species	Cluster size standard deviation for all species		Cluster size	1000568	1001240	100177	100225	1002526	10029	1003110	1003114	1003181	10036	1004150	1004260	10042	1004	1005665	1005926	1005944	1005945	1005962	1006155	1006	1007084	1007511	100787	1008152	1008	101028	1010610	1010	10116	101201	101480	101534	101564	101571	1016849	1017184	1017270	1017273	1017	10181	101852	1018	1019	102148
<5%	0.00270372	0.028418		<5%	0	0	0	0	0	0	0	0	0	0	0	0	0	0	0	0	0	0	0	0	0	0	0	0.000345543	0	0	0	0	0	0	0	0	0	0	0.14424	0	0	0	0	0	0	0	0	0	0
5%-10%	0.00313499	0.0197281		5%-10%	0	0	0	0	0	0	0	0	0	0	0	0	0	0	0	0	0	0	0	0	0	0	0	0	0	0	0	0	0	0	0	0	0	0	0.0197839	0	0	0	0	0	0	0	0	0	0
10%-15%	0.00380384	0.0217782		10%-15%	0	0	0	0	0	0	0	0	0	0	0	0	0	0	0	0	0	0	0	0	0	0	0	0	0	0	0	0	0	0	0	0	0	0	0.017118	0	0	0	0	0	0	0	0	0	0
15%-20%	0.00320909	0.0180857		15%-20%	0	0	0	0	0	0	0	0	0	0	0	0	0	0	0	0	0	0	0	0	0	0	0	0	0	0	0	0	0	0	0	0	0	0	0.0112249	0	0	0	0	0	0	0	0	0	0
20%-25%	0.00368919	0.0230657		20%-25%	0	0	0	0	0	0	0	0	0	0	0	0	0	0	0	0	0	0	0	0	0	0	0	0	0	0	0	0	0	0	0	0	0	0	0.0129087	0	0	0	0	0	0	0	0	0	0
25%-30%	0.00531819	0.0269866		25%-30%	0	0	0	0	0	0	0	0	0	0	0	0	0	0	0	0	0	0	0	0	0	0	0	0	0	0	0	0	0	0	0	0	0	0	0.0110846	0	0	0	0	0	0	0	0.043279	0.0503628	0
30%-35%	0.00507168	0.0279277		30%-35%	0	0	0	0	0	0	0	0	0	0	0	0	0	0	0	0	0	0	0	0	0	0	0	0	0	0	0	0	0	0	0	0	0	0	0.0123474	0	0	0	0	0	0	0	0	0	0
35%-40%	0.0020741	0.00947531		35%-40%	0	0	0	0	0	0	0	0	0	0	0	0	0	0	0	0	0	0	0	0	0	0	0	0	0	0	0	0	0	0	0	0	0	0	0.0115055	0	0	0	0	0	0	0	0	0	0
40%-45%	0.00766642	0.0379906		40%-45%	0	0	0	0	0	0	0	0	0	0	0	0	0	0	0	0	0	0	0	0	0	0	0	0	0	0	0	0	0	0	0	0	0	0	0.00968149	0	0	0	0	0	0	0	0.037169	0.0413999	0
45%-50%	0.00127404	0.00725575		45%-50%	0	0	0	0	0	0	0	0	0	0	0	0	0	0	0	0	0	0	0	0	0	0	0	0	0	0	0	0	0	0	0	0	0	0	0.008559	0	0	0	0	0	0	0	0	0	0
50%-55%	0.0157009	0.0697156		50%-55%	0	0	0	0	0	0.308417	0	0	0	0	0	0	0	0	0	0.241171	0	0	0	0	0	0	0	0.310297	0	0	0	0	0	0	0	0.325443	0	0	0.00869931	0.0152469	0	0	0	0.176814	0	0	0	0	0
55%-60%	0.00291262	0.0163599		55%-60%	0	0	0	0	0	0	0	0	0	0	0	0	0	0	0	0	0	0	0	0	0	0	0	0	0	0	0	0	0	0	0	0	0	0	0.00533184	0	0	0	0	0	0	0	0.0356415	0.0268886	0
60%-65%	0.00629638	0.0278589		60%-65%	0	0	0	0	0	0	0	0	0	0	0	0	0	0	0	0	0	0	0	0	0	0	0	0	0	0	0	0	0	0	0	0	0	0	0.00575277	0	0	0	0	0	0	0	0	0	0
65%-70%	0.0404189	0.127616		65%-70%	0	0	0	0	0	0	0	0	0	0	0	0.00962279	0	0	0	0	0	0	0	0	0	0	0.178942	0	0	0.130406	0.160287	0.0687783	0	0	0.216779	0	0	0.121319	0.00645433	0	0	0	0	0	0	0	0	0	0.125224
70%-75%	0.00366942	0.0197366		70%-75%	0	0	0	0	0	0	0	0	0	0	0	0	0	0	0	0	0	0	0	0	0	0	0	0	0	0	0	0	0	0	0	0	0	0	0.010804	0	0	0	0	0	0	0	0.0325866	0.0268886	0
75%-80%	0.0149631	0.0646983		75%-80%	0	0	0	0	0	0.505343	0	0	0	0	0	0	0	0	0	0.0789055	0	0	0	0	0	0	0	0.253283	0	0	0	0	0	0	0	0.151467	0	0	0.00645433	0.273203	0	0	0	0.567556	0	0	0	0	0
80%-85%	0.0134057	0.0523428		80%-85%	0	0	0	0	0	0	0	0	0	0	0	0	0	0	0	0	0	0	0	0	0	0	0	0	0	0	0	0	0	0	0	0	0	0	0.0144521	0	0	0	0	0	0	0	0	0	0
85%-90%	0.00886602	0.040838		85%-90%	0	0	0	0	0	0	0	0	0	0	0	0	0	0	0	0	0	0	0	0	0	0	0	0	0	0	0	0	0	0	0	0	0	0	0.0283429	0	0	0	0	0	0	0	0.0453157	0.056338	0
90%-95%	0.0114282	0.0460054		90%-95%	0	0	0	0	0	0	0	0	0	0	0	0	0	0	0	0	0	0	0	0	0	0	0	0	0	0	0	0	0	0	0	0	0	0	0.0349376	0	0	0	0	0	0	0	0	0	0
95%-100%	0.844393	0.236968		95%-100%	1	1	1	1	1	0.18624	1	1	1	1	1	0.990377	1	1	1	0.679924	1	1	1	1	1	1	0.821058	0.436075	1	0.869594	0.839713	0.931222	1	1	0.783221	0.52309	1	0.878681	0.620317	0.71155	1	1	1	0.25563	1	1	0.806008	0.798122	0.874776
Clusters covered by RPs (proteome similarity 50%)
					Species taxID
Cluster size	Cluster mean size for all species	Cluster size standard deviation for all species		Cluster size	1000568	1001240	100177	100225	1002526	10029	1003110	1003114	1003181	10036	1004150	1004260	10042	1004	1005665	1005926	1005944	1005945	1005962	1006155	1006	1007084	1007511	100787	1008152	1008	101028	1010610	1010	10116	101201	101480	101534	101564	101571	1016849	1017184	1017270	1017273	1017	10181	101852	1018	1019	102148
<5%	0.00294096	0.0295659		<5%	0	0	0	0	0	0	0	0	0	0	0	0	0	0	0	0	0	0	0	0	0	0	0	0	0	0	0	0	0	0	0	0	0	0	0.14424	0	0	0	0	0	0	0	0	0	0
5%-10%	0.00345413	0.0219493		5%-10%	0	0	0	0	0	0	0	0	0	0	0	0	0	0	0	0	0	0	0	0	0	0	0	0	0	0	0	0	0	0	0	0	0	0	0.0197839	0	0	0	0	0	0	0	0	0	0
10%-15%	0.00392889	0.0221647		10%-15%	0	0	0	0	0	0	0	0	0	0	0	0	0	0	0	0	0	0	0	0	0	0	0	0	0	0	0	0	0	0	0	0	0	0	0.017118	0	0	0	0	0	0	0	0	0	0
15%-20%	0.00324106	0.0179974		15%-20%	0	0	0	0	0	0	0	0	0	0	0	0	0	0	0	0	0	0	0	0	0	0	0	0	0	0	0	0	0	0	0	0	0	0	0.0112249	0	0	0	0	0	0	0	0	0	0
20%-25%	0.00385794	0.0240273		20%-25%	0	0	0	0	0	0	0	0	0	0	0	0	0	0	0	0	0	0	0	0	0	0	0	0	0	0	0	0	0	0	0	0	0	0	0.0129087	0	0	0	0	0	0	0	0	0	0
25%-30%	0.0055722	0.0283533		25%-30%	0	0	0	0	0	0	0	0	0	0	0	0	0	0	0	0	0	0	0	0	0	0	0	0	0	0	0	0	0	0	0	0	0	0	0.0110846	0	0	0	0	0	0	0	0.043279	0.0503628	0
30%-35%	0.00524275	0.0286916		30%-35%	0	0	0	0	0	0	0	0	0	0	0	0	0	0	0	0	0	0	0	0	0	0	0	0	0	0	0	0	0	0	0	0	0	0	0.0123474	0	0	0	0	0	0	0	0	0	0
35%-40%	0.00208568	0.00962402		35%-40%	0	0	0	0	0	0	0	0	0	0	0	0	0	0	0	0	0	0	0	0	0	0	0	0	0	0	0	0	0	0	0	0	0	0	0.0115055	0	0	0	0	0	0	0	0	0	0
40%-45%	0.00779715	0.0385008		40%-45%	0	0	0	0	0	0	0	0	0	0	0	0	0	0	0	0	0	0	0	0	0	0	0	0	0	0	0	0	0	0	0	0	0	0	0.00968149	0	0	0	0	0	0	0	0.037169	0.0413999	0
45%-50%	0.00130016	0.00750337		45%-50%	0	0	0	0	0	0	0	0	0	0	0	0	0	0	0	0	0	0	0	0	0	0	0	0	0	0	0	0	0	0	0	0	0	0	0.008559	0	0	0	0	0	0	0	0	0	0
50%-55%	0.0158266	0.0700417		50%-55%	0	0	0	0	0	0.308417	0	0	0	0	0	0	0	0	0	0.222194	0	0	0	0	0	0	0	0.228247	0	0	0	0	0	0	0	0.313811	0	0	0.00869931	0.0152469	0	0	0	0.176814	0	0	0	0	0
55%-60%	0.00290139	0.0158548		55%-60%	0	0	0	0	0	0	0	0	0	0	0	0	0	0	0	0	0	0	0	0	0	0	0	0	0	0	0	0	0	0	0	0	0	0	0.00533184	0	0	0	0	0	0	0	0.0356415	0.0268886	0
60%-65%	0.00629162	0.0276778		60%-65%	0	0	0	0	0	0	0	0	0	0	0	0	0	0	0	0	0	0	0	0	0	0	0	0	0	0	0	0	0	0	0	0	0	0	0.00575277	0	0	0	0	0	0	0	0	0	0
65%-70%	0.040578	0.128033		65%-70%	0	0	0	0	0	0	0	0	0	0	0	0.00645161	0	0	0	0	0	0	0	0	0	0	0.178091	0	0	0.130406	0.155007	0.0607426	0	0	0.216779	0	0	0.121319	0.00645433	0	0	0	0	0	0	0	0	0	0.125224
70%-75%	0.00360093	0.0192987		70%-75%	0	0	0	0	0	0	0	0	0	0	0	0	0	0	0	0	0	0	0	0	0	0	0	0	0	0	0	0	0	0	0	0	0	0	0.010804	0	0	0	0	0	0	0	0.0325866	0.0268886	0
75%-80%	0.0149506	0.0646521		75%-80%	0	0	0	0	0	0.505343	0	0	0	0	0	0	0	0	0	0.0802718	0	0	0	0	0	0	0	0.251926	0	0	0	0	0	0	0	0.152486	0	0	0.00645433	0.273203	0	0	0	0.567556	0	0	0	0	0
80%-85%	0.0133286	0.0520091		80%-85%	0	0	0	0	0	0	0	0	0	0	0	0	0	0	0	0	0	0	0	0	0	0	0	0	0	0	0	0	0	0	0	0	0	0	0.0144521	0	0	0	0	0	0	0	0	0	0
85%-90%	0.00872938	0.0403068		85%-90%	0	0	0	0	0	0	0	0	0	0	0	0	0	0	0	0	0	0	0	0	0	0	0	0	0	0	0	0	0	0	0	0	0	0	0.0283429	0	0	0	0	0	0	0	0.0453157	0.056338	0
90%-95%	0.011341	0.0463654		90%-95%	0	0	0	0	0	0	0	0	0	0	0	0	0	0	0	0	0	0	0	0	0	0	0	0	0	0	0	0	0	0	0	0	0	0	0.0349376	0	0	0	0	0	0	0	0	0	0
95%-100%	0.843031	0.239532		95%-100%	1	1	1	1	1	0.18624	1	1	1	1	1	0.993548	1	1	1	0.697534	1	1	1	1	1	1	0.821909	0.519827	1	0.869594	0.844993	0.939257	1	1	0.783221	0.533703	1	0.878681	0.620317	0.71155	1	1	1	0.25563	1	1	0.806008	0.798122	0.874776
Clusters covered by RPs (proteome similarity 60%)
					Species taxID
Cluster size	Cluster mean size for all species	Cluster size standard deviation for all species		Cluster size	1000568	1001240	100177	100225	1002526	10029	1003110	1003114	1003181	10036	1004150	1004260	10042	1004	1005665	1005926	1005944	1005945	1005962	1006155	1006	1007084	1007511	100787	1008152	1008	101028	1010610	1010	10116	101201	101480	101534	101564	101571	1016849	1017184	1017270	1017273	1017	10181	101852	1018	1019	102148
<5%	0.0033648	0.0321349		<5%	0	0	0	0	0	0	0	0	0	0	0	0	0	0	0	0	0	0	0	0	0	0	0	0	0	0	0	0	0	0	0	0	0	0	0.155275	0	0	0	0	0	0	0	0	0	0
5%-10%	0.00391889	0.0241014		5%-10%	0	0	0	0	0	0	0	0	0	0	0	0	0	0	0	0	0	0	0	0	0	0	0	0	0	0	0	0	0	0	0	0	0	0	0.0223759	0	0	0	0	0	0	0	0	0	0
10%-15%	0.0043372	0.0241154		10%-15%	0	0	0	0	0	0	0	0	0	0	0	0	0	0	0	0	0	0	0	0	0	0	0	0	0	0	0	0	0	0	0	0	0	0	0.0197993	0	0	0	0	0	0	0	0	0	0
15%-20%	0.00355369	0.0191517		15%-20%	0	0	0	0	0	0	0	0	0	0	0	0	0	0	0	0	0	0	0	0	0	0	0	0	0	0	0	0	0	0	0	0	0	0	0.0132899	0	0	0	0	0	0	0	0	0	0
20%-25%	0.00416942	0.0250607		20%-25%	0	0	0	0	0	0	0	0	0	0	0	0	0	0	0	0	0	0	0	0	0	0	0	0	0	0	0	0	0	0	0	0	0	0	0.0134255	0	0	0	0	0	0	0	0	0	0
25%-30%	0.00599579	0.0297909		25%-30%	0	0	0	0	0	0	0	0	0	0	0	0	0	0	0	0	0	0	0	0	0	0	0	0	0	0	0	0	0	0	0	0	0	0	0.0112558	0	0	0	0	0	0	0	0.043279	0.0503628	0
30%-35%	0.00542035	0.0293577		30%-35%	0	0	0	0	0	0	0	0	0	0	0	0	0	0	0	0	0	0	0	0	0	0	0	0	0	0	0	0	0	0	0	0	0	0	0.0130187	0	0	0	0	0	0	0	0	0	0
35%-40%	0.00217791	0.00998765		35%-40%	0	0	0	0	0	0	0	0	0	0	0	0	0	0	0	0	0	0	0	0	0	0	0	0	0	0	0	0	0	0	0	0	0	0	0.0119338	0	0	0	0	0	0	0	0	0	0
40%-45%	0.00812256	0.0396418		40%-45%	0	0	0	0	0	0	0	0	0	0	0	0	0	0	0	0	0	0	0	0	0	0	0	0	0	0	0	0	0	0	0	0	0	0	0.00976404	0	0	0	0	0	0	0	0.037169	0.0413999	0
45%-50%	0.00133382	0.00783455		45%-50%	0	0	0	0	0	0	0	0	0	0	0	0	0	0	0	0	0	0	0	0	0	0	0	0	0	0	0	0	0	0	0	0	0	0	0.00867914	0	0	0	0	0	0	0	0	0	0
50%-55%	0.0161587	0.0710669		50%-55%	0	0	0	0	0	0.34985	0	0	0	0	0	0	0	0	0	0.242771	0	0	0	0	0	0	0	0.317906	0	0	0	0	0	0	0	0.313811	0	0	0.00867914	0.0152469	0	0	0	0.176814	0	0	0	0	0
55%-60%	0.00293465	0.0157563		55%-60%	0	0	0	0	0	0	0	0	0	0	0	0	0	0	0	0	0	0	0	0	0	0	0	0	0	0	0	0	0	0	0	0	0	0	0.00542446	0	0	0	0	0	0	0	0.0356415	0.0268886	0
60%-65%	0.00631433	0.027446		60%-65%	0	0	0	0	0	0	0	0	0	0	0	0	0	0	0	0	0	0	0	0	0	0	0	0	0	0	0	0	0	0	0	0	0	0	0.00650936	0	0	0	0	0	0	0	0	0	0
65%-70%	0.040783	0.128406		65%-70%	0	0	0	0	0	0	0	0	0	0	0	0.00962279	0	0	0	0	0	0	0	0	0	0	0.177065	0	0	0.130406	0.155007	0.0607426	0	0	0.216779	0	0	0.121319	0.00650936	0	0	0	0	0	0	0	0	0	0.193956
70%-75%	0.00361325	0.0191224		70%-75%	0	0	0	0	0	0	0	0	0	0	0	0	0	0	0	0	0	0	0	0	0	0	0	0	0	0	0	0	0	0	0	0	0	0	0.0107133	0	0	0	0	0	0	0	0.0325866	0.0268886	0
75%-80%	0.0149443	0.0646618		75%-80%	0	0	0	0	0	0.476574	0	0	0	0	0	0	0	0	0	0.0771084	0	0	0	0	0	0	0	0.251789	0	0	0	0	0	0	0	0.152486	0	0	0.00637375	0.273203	0	0	0	0.567556	0	0	0	0	0
80%-85%	0.0132164	0.0516257		80%-85%	0	0	0	0	0	0	0	0	0	0	0	0	0	0	0	0	0	0	0	0	0	0	0	0	0	0	0	0	0	0	0	0	0	0	0.0142392	0	0	0	0	0	0	0	0	0	0
85%-90%	0.0085041	0.0392866		85%-90%	0	0	0	0	0	0	0	0	0	0	0	0	0	0	0	0	0	0	0	0	0	0	0	0	0	0	0	0	0	0	0	0	0	0	0.0280716	0	0	0	0	0	0	0	0.0453157	0.056338	0
90%-95%	0.0109221	0.0443218		90%-95%	0	0	0	0	0	0	0	0	0	0	0	0	0	0	0	0	0	0	0	0	0	0	0	0	0	0	0	0	0	0	0	0	0	0	0.0344453	0	0	0	0	0	0	0	0	0	0
95%-100%	0.840215	0.243541		95%-100%	1	1	1	1	1	0.173576	1	1	1	1	1	0.990377	1	1	1	0.68012	1	1	1	1	1	1	0.822935	0.430305	1	0.869594	0.844993	0.939257	1	1	0.783221	0.533703	1	0.878681	0.600217	0.71155	1	1	1	0.25563	1	1	0.806008	0.798122	0.806044
Clusters covered by RPs (proteome similarity 70%)
					Species taxID
Cluster size	Cluster mean size for all species	Cluster size standard deviation for all species		Cluster size	1000568	1001240	100177	100225	1002526	10029	1003110	1003114	1003181	10036	1004150	1004260	10042	1004	1005665	1005926	1005944	1005945	1005962	1006155	1006	1007084	1007511	100787	1008152	1008	101028	1010610	1010	10116	101201	101480	101534	101564	101571	1016849	1017184	1017270	1017273	1017	10181	101852	1018	1019	102148
<5%	0.00445048	0.0386322		<5%	0	0	0	0	0	0	0	0	0	0	0	0	0	0	0	0	0	0	0	0	0	0	0	0	0	0	0	0	0	0	0	0	0	0	0.180717	0	0	0	0	0	0	0	0	0	0
5%-10%	0.00486477	0.0271035		5%-10%	0	0	0	0	0	0	0	0	0	0	0	0	0	0	0	0	0	0	0	0	0	0	0	0	0	0	0	0	0	0	0	0	0	0	0.039031	0	0	0	0	0	0	0	0	0	0
10%-15%	0.00519893	0.0264858		10%-15%	0	0	0	0	0	0	0	0	0	0	0	0	0	0	0	0	0	0	0	0	0	0	0	0	0	0	0	0	0	0	0	0	0	0	0.0261838	0	0	0	0	0	0	0	0	0	0
15%-20%	0.00423582	0.0216236		15%-20%	0	0	0	0	0	0	0	0	0	0	0	0	0	0	0	0	0	0	0	0	0	0	0	0	0	0	0	0	0	0	0	0	0	0	0.0165178	0	0	0	0	0	0	0	0	0	0
20%-25%	0.00477315	0.0269817		20%-25%	0	0	0	0	0	0	0	0	0	0	0	0	0	0	0	0	0	0	0	0	0	0	0	0	0	0	0	0	0	0	0	0	0	0	0.0181084	0	0	0	0	0	0	0	0	0	0
25%-30%	0.00656907	0.0314447		25%-30%	0	0	0	0	0	0	0	0	0	0	0	0	0	0	0	0	0	0	0	0	0	0	0	0	0	0	0	0	0	0	0	0	0	0	0.0133366	0	0	0	0	0	0	0	0.043279	0.0503628	0
30%-35%	0.00583801	0.0303578		30%-35%	0	0	0	0	0	0	0	0	0	0	0	0	0	0	0	0	0	0	0	0	0	0	0	0	0	0	0	0	0	0	0	0	0	0	0.013826	0	0	0	0	0	0	0	0	0	0
35%-40%	0.00231341	0.010376		35%-40%	0	0	0	0	0	0	0	0	0	0	0	0	0	0	0	0	0	0	0	0	0	0	0	0	0	0	0	0	0	0	0	0	0	0	0.0118683	0	0	0	0	0	0	0	0	0	0
40%-45%	0.00857657	0.0408843		40%-45%	0	0	0	0	0	0	0	0	0	0	0	0	0	0	0	0	0	0	0	0	0	0	0	0	0	0	0	0	0	0	0	0	0	0	0.0116236	0	0	0	0	0	0	0	0.037169	0.0413999	0
45%-50%	0.00141628	0.00853784		45%-50%	0	0	0	0	0	0	0	0	0	0	0	0	0	0	0	0	0	0	0	0	0	0	0	0	0	0	0	0	0	0	0	0	0	0	0.0102777	0	0	0	0	0	0	0	0	0	0
50%-55%	0.0165912	0.0720146		50%-55%	0	0	0	0	0	0.34985	0	0	0	0	0	0	0	0	0	0.242771	0	0	0	0	0	0	0	0.317906	0	0	0	0	0	0	0	0.313811	0	0	0.00832008	0.0152469	0	0	0	0.176814	0	0	0	0	0
55%-60%	0.00293544	0.0156594		55%-60%	0	0	0	0	0	0	0	0	0	0	0	0	0	0	0	0	0	0	0	0	0	0	0	0	0	0	0	0	0	0	0	0	0	0	0.00538358	0	0	0	0	0	0	0	0.0356415	0.0268886	0
60%-65%	0.00635894	0.0273665		60%-65%	0	0	0	0	0	0	0	0	0	0	0	0	0	0	0	0	0	0	0	0	0	0	0	0	0	0	0	0	0	0	0	0	0	0	0.0074636	0	0	0	0	0	0	0	0	0	0
65%-70%	0.0411732	0.128873		65%-70%	0	0	0	0	0	0	0	0	0	0	0	0.00962279	0	0	0	0	0	0	0	0	0	0	0.177065	0	0	0.130406	0.155007	0.0607426	0	0	0.216779	0	0	0.121319	0.0061177	0	0	0	0	0	0	0	0	0	0.193956
70%-75%	0.00355348	0.0188334		70%-75%	0	0	0	0	0	0	0	0	0	0	0	0	0	0	0	0	0	0	0	0	0	0	0	0	0	0	0	0	0	0	0	0	0	0	0.0108895	0	0	0	0	0	0	0	0.0325866	0.0268886	0
75%-80%	0.0148864	0.064302		75%-80%	0	0	0	0	0	0.476574	0	0	0	0	0	0	0	0	0	0.0771084	0	0	0	0	0	0	0	0.251789	0	0	0	0	0	0	0	0.152486	0	0	0.00770831	0.273203	0	0	0	0.567556	0	0	0	0	0
80%-85%	0.0129938	0.0506814		80%-85%	0	0	0	0	0	0	0	0	0	0	0	0	0	0	0	0	0	0	0	0	0	0	0	0	0	0	0	0	0	0	0	0	0	0	0.0133366	0	0	0	0	0	0	0	0	0	0
85%-90%	0.00828647	0.0386865		85%-90%	0	0	0	0	0	0	0	0	0	0	0	0	0	0	0	0	0	0	0	0	0	0	0	0	0	0	0	0	0	0	0	0	0	0	0.0258167	0	0	0	0	0	0	0	0.0453157	0.056338	0
90%-95%	0.0103848	0.0423832		90%-95%	0	0	0	0	0	0	0	0	0	0	0	0	0	0	0	0	0	0	0	0	0	0	0	0	0	0	0	0	0	0	0	0	0	0	0.0312003	0	0	0	0	0	0	0	0	0	0
95%-100%	0.8346	0.249948		95%-100%	1	1	1	1	1	0.173576	1	1	1	1	1	0.990377	1	1	1	0.68012	1	1	1	1	1	1	0.822935	0.430305	1	0.869594	0.844993	0.939257	1	1	0.783221	0.533703	1	0.878681	0.542273	0.71155	1	1	1	0.25563	1	1	0.806008	0.798122	0.806044
[truncated: 5,000 more columns]

## Sheet: Sheet 4
Number of RPs and duplications at different proteome similarity scores
Proteome similarity 30%				Proteome similarity 40%				Proteome similarity 50%				Proteome similarity 60%				Proteome similarity 70%
Species taxID	# RPs	# duplicates		Species taxID	# RPs	# duplicates		Species taxID	# RPs	# duplicates		Species taxID	# RPs	# duplicates		Species taxID	# RPs	# duplicates
9	65	3070		9	67	3448		9	70	4259		9	70	4259		9	70	4259
14	1	0		14	1	0		14	1	0		14	1	0		14	1	0
24	1	0		24	1	0		24	1	0		24	1	0		24	1	0
33	1	0		33	1	0		33	1	0		33	1	0		33	1	0
34	1	0		34	1	0		34	1	0		34	1	0		34	1	0
35	2	256		35	2	256		35	2	256		35	2	256		35	2	256
41	1	0		41	2	2436		41	2	2436		41	2	2436		41	2	2436
43	1	0		43	1	0		43	1	0		43	1	0		43	3	13987
48	1	0		48	1	0		48	1	0		48	1	0		48	1	0
54	1	0		54	1	0		54	1	0		54	1	0		54	1	0
56	5	8566		56	6	12001		56	7	15282		56	8	22385		56	9	28648
69	1	0		69	1	0		69	2	2186		69	3	4815		69	3	4815
72	1	0		72	1	0		72	1	0		72	1	0		72	1	0
94	1	0		94	1	0		94	1	0		94	1	0		94	1	0
102	1	0		102	1	0		102	1	0		102	1	0		102	1	0
114	1	0		114	1	0		114	1	0		114	1	0		114	1	0
122	1	0		122	1	0		122	1	0		122	1	0		122	1	0
124	5	4526		124	5	4526		124	5	4526		124	5	4526		124	5	4526
134	1	0		134	1	0		134	1	0		134	1	0		134	1	0
139	1	0		139	1	0		139	1	0		139	1	0		139	1	0
140	1	0		140	1	0		140	1	0		140	1	0		140	1	0
141	1	0		141	1	0		141	1	0		141	1	0		141	1	0
142	1	0		142	1	0		142	1	0		142	1	0		142	1	0
143	1	0		143	1	0		143	1	0		143	1	0		143	1	0
154	1	0		154	1	0		154	1	0		154	1	0		154	1	0
158	1	0		158	1	0		158	1	0		158	2	1339		158	3	3321
159	1	0		159	1	0		159	1	0		159	1	0		159	1	0
160	1	0		160	1	0		160	1	0		160	1	0		160	1	0
162	1	0		162	1	0		162	1	0		162	1	0		162	1	0
163	1	0		163	2	1063		163	2	1063		163	2	1063		163	2	1063
165	1	0		165	1	0		165	1	0		165	1	0		165	1	0
172	1	0		172	1	0		172	1	0		172	1	0		172	1	0
173	1	0		173	1	0		173	1	0		173	1	0		173	2	3341
174	1	0		174	1	0		174	1	0		174	1	0		174	2	3360
192	1	0		192	1	0		192	1	0		192	1	0		192	1	0
193	1	0		193	1	0		193	2	3038		193	2	3038		193	2	3038
195	1	0		195	1	0		195	1	0		195	1	0		195	1	0
196	1	0		196	1	0		196	1	0		196	1	0		196	1	0
197	1	0		197	1	0		197	1	0		197	1	0		197	1	0
199	1	0		199	2	938		199	2	938		199	3	2352		199	3	2352
201	1	0		201	1	0		201	1	0		201	1	0		201	2	1162
206	1	0		206	1	0		206	1	0		206	1	0		206	1	0
210	1	0		210	1	0		210	1	0		210	2	1000		210	7	7594
213	1	0		213	1	0		213	1	0		213	1	0		213	2	1535
216	1	0		216	1	0		216	1	0		216	1	0		216	1	0
227	1	0		227	1	0		227	1	0		227	1	0		227	1	0
228	2	733		228	2	733		228	2	733		228	2	733		228	2	733
235	1	0		235	1	0		235	1	0		235	1	0		235	1	0
236	1	0		236	1	0		236	1	0		236	1	0		236	1	0
238	1	0		238	1	0		238	1	0		238	1	0		238	1	0
244	1	0		244	1	0		244	1	0		244	1	0		244	1	0
245	1	0		245	1	0		245	1	0		245	1	0		245	1	0
246	1	0		246	1	0		246	1	0		246	1	0		246	1	0
247	1	0		247	1	0		247	1	0		247	1	0		247	1	0
250	1	0		250	1	0		250	1	0		250	1	0		250	1	0
251	1	0		251	1	0		251	1	0		251	1	0		251	1	0
253	2	1118		253	3	2743		253	3	2743		253	3	2743		253	3	2743
254	1	0		254	1	0		254	1	0		254	1	0		254	1	0
256	1	0		256	1	0		256	1	0		256	1	0		256	1	0
258	1	0		258	1	0		258	1	0		258	1	0		258	1	0
259	2	1117		259	2	1117		259	2	1117		259	2	1117		259	2	1117
263	1	0		263	1	0		263	1	0		263	1	0		263	1	0
266	1	0		266	1	0		266	1	0		266	1	0		266	1	0
271	1	0		271	1	0		271	1	0		271	1	0		271	1	0
274	1	0		274	1	0		274	1	0		274	1	0		274	3	3698
277	1	0		277	1	0		277	1	0		277	1	0		277	1	0
280	3	2070		280	3	2070		280	4	4451		280	6	11037		280	7	14743
281	1	0		281	1	0		281	1	0		281	1	0		281	2	3354
285	1	0		285	2	1384		285	2	1384		285	2	1384		285	5	13174
287	1	0		287	1	0		287	1	0		287	1	0		287	2	4104
292	1	0		292	1	0		292	1	0		292	1	0		292	1	0
293	1	0		293	1	0		293	1	0		293	1	0		293	2	2127
294	9	8985		294	16	27249		294	24	55209		294	44	129895		294	63	214317
296	1	0		296	1	0		296	1	0		296	1	0		296	2	2978
298	1	0		298	1	0		298	2	3058		298	3	7450		298	3	7433
300	2	455		300	2	455		300	2	455		300	3	3256		300	3	3256
301	2	119		301	2	119		301	3	2351		301	3	2351		301	4	5763
303	2	423		303	3	1889		303	3	1889		303	4	5454		303	5	9432
304	2	1267		304	2	1267		304	2	1267		304	2	1267		304	2	1267
305	1	0		305	1	0		305	1	0		305	3	1797		305	5	9451
316	3	2040		316	7	9924		316	10	17438		316	11	20552		316	16	36811
317	5	4061		317	8	10796		317	10	17082		317	15	36403		317	28	90880
329	1	0		329	1	0		329	1	0		329	1	0		329	1	0
337	1	0		337	1	0		337	1	0		337	1	0		337	1	0
339	1	0		339	1	0		339	2	1751		339	4	6297		339	4	6297
343	1	0		343	1	0		343	1	0		343	1	0		343	1	0
346	1	0		346	1	0		346	1	0		346	1	0		346	2	4094
347	1	0		347	1	0		347	1	0		347	1	0		347	3	4206
353	1	0		353	1	0		353	1	0		353	1	0		353	1	0
354	1	0		354	1	0		354	1	0		354	1	0		354	1	0
358	3	2234		358	3	2234		358	4	5350		358	8	19325		358	10	27509
359	4	2664		359	4	2664		359	4	2664		359	6	9061		359	6	9061
362	1	0		362	1	0		362	1	0		362	1	0		362	1	0
373	1	0		373	1	0		373	1	0		373	1	0		373	1	0
375	1	0		375	1	0		375	1	0		375	1	0		375	2	6439
380	1	0		380	1	0		380	3	6590		380	4	11210		380	5	16314
381	2	1228		381	2	1228		381	3	4507		381	5	12804		381	5	13040
382	1	0		382	1	0		382	1	0		382	2	834		382	3	5274
384	1	0		384	2	939		384	3	7634		384	7	26603		384	12	56399
396	1	0		396	1	0		396	2	2975		396	2	2975		396	2	2975
398	1	0		398	1	0		398	1	0		398	2	3288		398	3	7801
399	1	0		399	1	0		399	1	0		399	2	3740		399	3	8132
405	1	0		405	1	0		405	1	0		405	2	1445		405	2	1445
408	1	0		408	1	0		408	1	0		408	1	0		408	2	3984
414	1	0		414	1	0		414	2	1668		414	2	1588		414	2	1588
421	2	367		421	2	367		421	2	367		421	3	2993		421	3	2993
428	1	0		428	1	0		428	1	0		428	1	0		428	1	0
435	1	0		435	1	0		435	2	1516		435	2	1516		435	2	1516
436	1	0		436	1	0		436	1	0		436	1	0		436	1	0
437	1	0		437	1	0		437	1	0		437	1	0		437	1	0
438	1	0		438	1	0		438	1	0		438	1	0		438	1	0
442	1	0		442	1	0		442	1	0		442	1	0		442	2	2076
446	1	0		446	1	0		446	1	0		446	1	0		446	3	3994
447	1	0		447	1	0		447	1	0		447	1	0		447	1	0
450	1	0		450	1	0		450	1	0		450	1	0		450	1	0
451	1	0		451	1	0		451	1	0		451	1	0		451	1	0
452	1	0		452	1	0		452	1	0		452	1	0		452	1	0
453	1	0		453	1	0		453	1	0		453	1	0		453	1	0
454	1	0		454	1	0		454	1	0		454	1	0		454	1	0
455	1	0		455	1	0		455	1	0		455	1	0		455	1	0
456	1	0		456	1	0		456	1	0		456	1	0		456	1	0
460	1	0		460	1	0		460	1	0		460	1	0		460	1	0
466	1	0		466	1	0		466	1	0		466	1	0		466	1	0
470	1	0		470	1	0		470	1	0		470	2	515		470	3	3453
471	2	234		471	2	234		471	2	234		471	2	234		471	2	234
476	1	0		476	1	0		476	1	0		476	1	0		476	1	0
480	1	0		480	1	0		480	2	980		480	2	980		480	3	2473
484	1	0		484	1	0		484	1	0		484	1	0		484	1	0
485	1	0		485	1	0		485	1	0		485	1	0		485	1	0
486	1	0		486	1	0		486	1	0		486	1	0		486	2	1783
487	1	0		487	1	0		487	1	0		487	1	0		487	2	1692
488	2	720		488	2	723		488	2	723		488	3	2551		488	3	2551
490	1	0		490	2	762		490	2	762		490	2	762		490	4	4662
492	1	0		492	1	0		492	1	0		492	1	0		492	1	0
493	1	0		493	1	0		493	1	0		493	1	0		493	1	0
495	1	0		495	1	0		495	1	0		495	1	0		495	2	1987
496	1	0		496	1	0		496	1	0		496	1	0		496	1	0
504	1	0		504	1	0		504	1	0		504	1	0		504	1	0
511	1	0		511	1	0		511	1	0		511	1	0		511	1	0
518	1	0		518	1	0		518	1	0		518	1	0		518	1	0
519	1	0		519	1	0		519	1	0		519	1	0		519	1	0
520	1	0		520	1	0		520	1	0		520	1	0		520	1	0
521	1	0		521	1	0		521	1	0		521	1	0		521	1	0
529	1	0		529	1	0		529	1	0		529	1	0		529	1	0
536	1	0		536	1	0		536	1	0		536	1	0		536	1	0
537	2	1357		537	2	1357		537	2	1357		537	2	1357		537	2	1357
539	1	0		539	1	0		539	1	0		539	1	0		539	3	3309
542	2	275		542	2	275		542	3	1147		542	3	1147		542	3	1147
545	1	0		545	1	0		545	1	0		545	1	0		545	1	0
546	1	0		546	1	0		546	1	0		546	1	0		546	2	3954
548	1	0		548	1	0		548	1	0		548	1	0		548	1	0
549	2	456		549	2	456		549	2	456		549	2	456		549	2	456
550	2	975		550	2	975		550	2	975		550	3	3975		550	3	3975
552	1	0		552	1	0		552	1	0		552	1	0		552	1	0
553	1	0		553	1	0		553	1	0		553	1	0		553	1	0
554	1	0		554	1	0		554	1	0		554	1	0		554	1	0
556	1	0		556	1	0		556	1	0		556	1	0		556	1	0
562	4	1165		562	8	2798		562	10	4594		562	12	10112		562	19	43574
563	1	0		563	1	0		563	1	0		563	1	0		563	1	0
564	1	0		564	1	0		564	1	0		564	1	0		564	1	0
565	1	0		565	1	0		565	1	0		565	1	0		565	1	0
566	1	0		566	1	0		566	1	0		566	1	0		566	1	0
569	1	0		569	1	0		569	1	0		569	2	2587		569	2	2587
571	1	0		571	1	0		571	1	0		571	1	0		571	1	0
573	3	390		573	6	2068		573	10	4840		573	22	16717		573	36	59330
575	1	0		575	1	0		575	1	0		575	1	0		575	1	0
577	1	0		577	1	0		577	1	0		577	3	8784		577	3	8784
582	1	0		582	1	0		582	1	0		582	1	0		582	1	0
584	1	0		584	1	0		584	1	0		584	2	1028		584	2	1028
585	1	0		585	1	0		585	1	0		585	1	0		585	2	2619
587	2	107		587	3	1311		587	4	3703		587	4	3703		587	4	3703
588	1	0		588	1	0		588	2	1571		588	3	3832		588	3	3832
615	1	0		615	1	0		615	1	0		615	1	0		615	3	8646
621	1	0		621	1	0		621	1	0		621	1	0		621	2	3032
622	1	0		622	1	0		622	1	0		622	3	6867		622	4	10512
623	1	0		623	1	0		623	1	0		623	1	0		623	2	3033
624	1	0		624	1	0		624	1	0		624	1	0		624	1	0
628	1	0		628	1	0		628	1	0		628	1	0		628	2	3074
630	1	0		630	1	0		630	1	0		630	1	0		630	2	3262
631	1	0		631	1	0		631	1	0		631	1	0		631	1	0
632	1	0		632	1	0		632	1	0		632	1	0		632	1	0
633	1	0		633	1	0		633	1	0		633	1	0		633	1	0
636	1	0		636	1	0		636	2	1466		636	2	1466		636	2	1466
638	1	0		638	1	0		638	1	0		638	1	0		638	2	2281
644	1	0		644	1	0		644	1	0		644	1	0		644	1	0
645	1	0		645	1	0		645	1	0		645	1	0		645	1	0
648	1	0		648	1	0		648	1	0		648	1	0		648	1	0
650	1	0		650	1	0		650	1	0		650	1	0		650	1	0
651	1	0		651	1	0		651	1	0		651	1	0		651	1	0
652	1	0		652	1	0		652	1	0		652	1	0		652	1	0
654	1	0		654	1	0		654	1	0		654	1	0		654	1	0
656	1	0		656	1	0		656	1	0		656	1	0		656	1	0
659	1	0		659	1	0		659	1	0		659	1	0		659	1	0
663	1	0		663	1	0		663	1	0		663	1	0		663	1	0
666	1	0		666	1	0		666	1	0		666	1	0		666	2	3059
668	1	0		668	1	0		668	1	0		668	1	0		668	1	0
669	1	0		669	1	0		669	1	0		669	2	1602		669	2	1602
670	1	0		670	1	0		670	1	0		670	1	0		670	2	2715
672	1	0		672	1	0		672	1	0		672	1	0		672	1	0
674	1	0		674	1	0		674	1	0		674	1	0		674	1	0
675	1	0		675	1	0		675	1	0		675	1	0		675	1	0
676	1	0		676	1	0		676	1	0		676	1	0		676	1	0
680	1	0		680	1	0		680	1	0		680	1	0		680	3	7729
685	1	0		685	1	0		685	1	0		685	1	0		685	1	0
687	1	0		687	1	0		687	1	0		687	1	0		687	1	0
689	1	0		689	1	0		689	1	0		689	1	0		689	1	0
691	1	0		691	1	0		691	1	0		691	1	0		691	1	0
703	1	0		703	1	0		703	1	0		703	1	0		703	1	0
714	1	0		714	1	0		714	1	0		714	1	0		714	1	0
715	1	0		715	1	0		715	1	0		715	1	0		715	1	0
716	1	0		716	1	0		716	1	0		716	1	0		716	1	0
718	1	0		718	1	0		718	1	0		718	1	0		718	1	0
720	1	0		720	1	0		720	1	0		720	1	0		720	1	0
726	1	0		726	1	0		726	1	0		726	1	0		726	2	1210
727	1	0		727	1	0		727	1	0		727	1	0		727	2	1420
728	1	0		728	1	0		728	2	1006		728	2	1006		728	2	1006
729	1	0		729	1	0		729	1	0		729	1	0		729	2	1524
730	1	0		730	1	0		730	1	0		730	1	0		730	1	0
731	1	0		731	1	0		731	1	0		731	1	0		731	1	0
732	1	0		732	1	0		732	1	0		732	1	0		732	1	0
735	1	0		735	1	0		735	1	0		735	1	0		735	1	0
736	1	0		736	1	0		736	1	0		736	1	0		736	1	0
738	1	0		738	1	0		738	1	0		738	1	0		738	2	1599
739	1	0		739	1	0		739	1	0		739	1	0		739	1	0
747	1	0		747	1	0		747	1	0		747	1	0		747	2	1644
750	1	0		750	1	0		750	1	0		750	1	0		750	1	0
753	1	0		753	1	0		753	1	0		753	1	0		753	1	0
755	1	0		755	1	0		755	1	0		755	1	0		755	1	0
758	1	0		758	1	0		758	1	0		758	1	0		758	1	0
770	1	0		770	1	0		770	1	0		770	1	0		770	1	0
774	1	0		774	1	0		774	1	0		774	1	0		774	1	0
777	1	0		777	1	0		777	1	0		777	1	0		777	1	0
779	2	276		779	2	276		779	2	276		779	2	276		779	2	276
781	1	0		781	1	0		781	1	0		781	1	0		781	3	2013
782	1	0		782	1	0		782	1	0		782	1	0		782	1	0
783	1	0		783	1	0		783	1	0		783	1	0		783	1	0
784	1	0		784	1	0		784	1	0		784	3	2841		784	8	11654
785	1	0		785	1	0		785	1	0		785	1	0		785	1	0
788	1	0		788	1	0		788	1	0		788	1	0		788	1	0
803	1	0		803	1	0		803	1	0		803	1	0		803	1	0
807	1	0		807	1	0		807	1	0		807	1	0		807	1	0
813	1	0		813	1	0		813	1	0		813	1	0		813	1	0
817	1	0		817	1	0		817	2	2422		817	2	2422		817	6	17757
818	1	0		818	1	0		818	1	0		818	2	3437		818	7	21442
820	1	0		820	2	1598		820	2	1598		820	2	1598		820	7	17373
821	1	0		821	1	0		821	1	0		821	2	2927		821	5	13518
823	1	0		823	1	0		823	1	0		823	2	2189		823	6	17188
831	1	0		831	2	1473		831	2	1473		831	2	1473		831	3	4375
833	1	0		833	1	0		833	1	0		833	1	0		833	2	1984
837	1	0		837	1	0		837	1	0		837	1	0		837	2	1573
839	3	1362		839	3	1362		839	3	1362		839	3	1362		839	5	5674
847	1	0		847	1	0		847	1	0		847	1	0		847	1	0
849	1	0		849	1	0		849	1	0		849	1	0		849	1	0
850	2	795		850	2	795		850	2	795		850	2	795		850	2	795
851	1	0		851	1	0		851	2	1204		851	2	1204		851	5	5827
853	4	2863		853	6	5636		853	8	8891		853	8	8891		853	14	23220
856	1	0		856	1	0		856	1	0		856	1	0		856	1	0
859	1	0		859	1	0		859	1	0		859	1	0		859	2	1653
860	1	0		860	1	0		860	1	0		860	2	1512		860	3	3224
861	1	0		861	1	0		861	1	0		861	1	0		861	1	0
870	1	0		870	1	0		870	1	0		870	1	0		870	1	0
873	1	0		873	1	0		873	1	0		873	1	0		873	1	0
876	2	241		876	2	241		876	3	1465		876	3	1465		876	3	1465
881	1	0		881	1	0		881	1	0		881	1	0		881	1	0
891	1	0		891	1	0		891	1	0		891	1	0		891	1	0
897	1	0		897	1	0		897	1	0		897	1	0		897	1	0
901	1	0		901	1	0		901	1	0		901	2	1761		901	2	1761
905	1	0		905	1	0		905	1	0		905	2	1281		905	2	1281
907	1	0		907	1	0		907	1	0		907	1	0		907	1	0
913	1	0		913	1	0		913	1	0		913	1	0		913	2	2251
915	1	0		915	1	0		915	1	0		915	1	0		915	1	0
916	1	0		916	1	0		916	1	0		916	1	0		916	2	1561
917	1	0		917	1	0		917	1	0		917	1	0		917	1	0
920	2	725		920	2	725		920	2	725		920	2	725		920	2	725
927	1	0		927	1	0		927	1	0		927	1	0		927	1	0
930	1	0		930	1	0		930	1	0		930	1	0		930	2	2535
940	1	0		940	1	0		940	1	0		940	1	0		940	1	0
944	1	0		944	1	0		944	1	0		944	1	0		944	1	0
945	1	0		945	1	0		945	1	0		945	1	0		945	1	0
948	1	0		948	1	0		948	1	0		948	4	2905		948	6	5320
954	1	0		954	1	0		954	1	0		954	1	0		954	1	0
955	3	331		955	3	331		955	3	331		955	4	1210		955	7	3537
959	4	1555		959	4	1555		959	4	1555		959	4	1555		959	4	1555
960	1	0		960	1	0		960	1	0		960	1	0		960	1	0
964	1	0		964	1	0		964	1	0		964	1	0		964	1	0
966	1	0		966	1	0		966	1	0		966	1	0		966	1	0
971	3	1397		971	3	1397		971	4	2891		971	5	4690		971	6	6922
979	1	0		979	1	0		979	1	0		979	1	0		979	1	0
983	1	0		983	1	0		983	1	0		983	1	0		983	1	0
985	1	0		985	1	0		985	1	0		985	1	0		985	1	0
986	1	0		986	1	0		986	2	2265		986	2	2265		986	2	2265
988	1	0		988	1	0		988	1	0		988	1	0		988	1	0
989	1	0		989	1	0		989	1	0		989	1	0		989	1	0
991	1	0		991	1	0		991	1	0		991	1	0		991	1	0
996	1	0		996	2	1093		996	2	1093		996	2	1093		996	3	2882
1004	1	0		1004	1	0		1004	1	0		1004	1	0		1004	1	0
1006	1	0		1006	1	0		1006	1	0		1006	1	0		1006	1	0
1008	1	0		1008	1	0		1008	1	0		1008	1	0		1008	1	0
1010	1	0		1010	1	0		1010	1	0		1010	1	0		1010	1	0
1017	2	783		1017	2	783		1017	2	783		1017	2	783		1017	2	783
1018	1	0		1018	1	0		1018	1	0		1018	1	0		1018	1	0
1019	1	0		1019	1	0		1019	1	0		1019	1	0		1019	1	0
1035	1	0		1035	1	0		1035	2	1841		1035	2	1841		1035	2	1841
1048	1	0		1048	1	0		1048	1	0		1048	1	0		1048	1	0
1061	1	0		1061	1	0		1061	1	0		1061	1	0		1061	2	2648
1063	1	0		1063	1	0		1063	1	0		1063	1	0		1063	1	0
1069	1	0		1069	1	0		1069	1	0		1069	1	0		1069	1	0
1074	2	688		1074	2	688		1074	3	2693		1074	3	2693		1074	3	2693
1075	1	0		1075	1	0		1075	1	0		1075	1	0		1075	1	0
1076	4	2987		1076	5	4784		1076	5	4784		1076	7	11042		1076	8	14394
1079	1	0		1079	1	0		1079	1	0		1079	1	0		1079	1	0
1080	1	0		1080	1	0		1080	1	0		1080	1	0		1080	1	0
1082	1	0		1082	1	0		1082	1	0		1082	2	1820		1082	2	1820
1085	1	0		1085	1	0		1085	1	0		1085	1	0		1085	1	0
1086	1	0		1086	1	0		1086	1	0		1086	1	0		1086	1	0
1092	1	0		1092	1	0		1092	1	0		1092	2	1390		1092	2	1390
1094	1	0		1094	1	0		1094	1	0		1094	1	0		1094	1	0
1122	1	0		1122	1	0		1122	1	0		1122	1	0		1122	1	0
1126	1	0		1126	1	0		1126	2	3192		1126	3	6766		1126	19	71467
1160	1	0		1160	1	0		1160	1	0		1160	1	0		1160	2	3275
1164	1	0		1164	1	0		1164	1	0		1164	2	2248		1164	2	2248
1165	2	310		1165	2	310		1165	2	310		1165	3	3440		1165	3	3440
1166	2	1247		1166	2	1247		1166	2	1247		1166	2	1247		1166	2	1247
1176	2	1265		1176	2	1565		1176	2	1565		1176	2	1565		1176	3	4462
1178	1	0		1178	2	2628		1178	2	2628		1178	2	2628		1178	2	2628
1184	1	0		1184	1	0		1184	1	0		1184	1	0		1184	1	0
1219	6	652		1219	9	2891		1219	10	3975		1219	20	16629		1219	26	24250
1229	1	0		1229	1	0		1229	1	0		1229	1	0		1229	1	0
1231	2	159		1231	2	159		1231	2	159		1231	4	4305		1231	5	6736
1238	1	0		1238	1	0		1238	1	0		1238	1	0		1238	3	4641
1244	1	0		1244	1	0		1244	1	0		1244	1	0		1244	1	0
1245	1	0		1245	1	0		1245	1	0		1245	1	0		1245	1	0
1246	1	0		1246	1	0		1246	1	0		1246	1	0		1246	1	0
1247	1	0		1247	1	0		1247	1	0		1247	1	0		1247	1	0
1249	1	0		1249	1	0		1249	1	0		1249	1	0		1249	1	0
1251	1	0		1251	1	0		1251	1	0		1251	1	0		1251	1	0
1252	1	0		1252	1	0		1252	1	0		1252	1	0		1252	1	0
1254	1	0		1254	1	0		1254	1	0		1254	1	0		1254	1	0
1255	1	0		1255	1	0		1255	1	0		1255	1	0		1255	1	0
1260	1	0		1260	1	0		1260	1	0		1260	1	0		1260	2	1220
1261	1	0		1261	1	0		1261	1	0		1261	1	0		1261	1	0
1264	3	1743		1264	3	1743		1264	4	3671		1264	4	3671		1264	5	6132
1265	4	2304		1265	4	2304		1265	5	3783		1265	5	3783		1265	5	3783
1270	1	0		1270	1	0		1270	1	0		1270	1	0		1270	1	0
1272	1	0		1272	2	957		1272	2	957		1272	2	957		1272	2	957
1273	1	0		1273	1	0		1273	1	0		1273	1	0		1273	1	0
1274	1	0		1274	1	0		1274	1	0		1274	1	0		1274	2	1981
1275	1	0		1275	1	0		1275	1	0		1275	2	1769		1275	3	4499
1280	1	0		1280	1	0		1280	1	0		1280	1	0		1280	7	6032
1281	1	0		1281	1	0		1281	1	0		1281	1	0		1281	1	0
1282	1	0		1282	1	0		1282	1	0		1282	1	0		1282	1	0
1283	1	0		1283	1	0		1283	1	0		1283	1	0		1283	1	0
1284	1	0		1284	1	0		1284	1	0		1284	1	0		1284	1	0
1285	1	0		1285	1	0		1285	1	0		1285	1	0		1285	1	0
1286	1	0		1286	1	0		1286	1	0		1286	1	0		1286	1	0
1288	1	0		1288	1	0		1288	1	0		1288	1	0		1288	1	0
1290	1	0		1290	1	0		1290	1	0		1290	1	0		1290	1	0
1292	1	0		1292	1	0		1292	1	0		1292	1	0		1292	1	0
1293	1	0		1293	1	0		1293	1	0		1293	2	1837		1293	2	1837
1294	1	0		1294	1	0		1294	1	0		1294	1	0		1294	1	0
1296	1	0		1296	1	0		1296	1	0		1296	1	0		1296	1	0
1299	1	0		1299	1	0		1299	1	0		1299	1	0		1299	1	0
1302	1	0		1302	1	0		1302	1	0		1302	1	0		1302	1	0
1303	1	0		1303	1	0		1303	2	968		1303	2	968		1303	4	3884
1304	1	0		1304	1	0		1304	1	0		1304	1	0		1304	1	0
1305	1	0		1305	1	0		1305	1	0		1305	1	0		1305	1	0
1307	2	633		1307	3	1350		1307	3	1350		1307	3	1350		1307	3	1350
1308	1	0		1308	1	0		1308	1	0		1308	2	1503		1308	4	5046
1309	1	0		1309	1	0		1309	1	0		1309	1	0		1309	1	0
1310	1	0		1310	1	0		1310	1	0		1310	1	0		1310	1	0
1311	3	291		1311	3	291		1311	3	291		1311	3	291		1311	3	291
1313	1	0		1313	1	0		1313	1	0		1313	1	0		1313	3	3504
1314	1	0		1314	1	0		1314	1	0		1314	1	0		1314	1	0
1318	1	0		1318	1	0		1318	1	0		1318	1	0		1318	1	0
1322	2	527		1322	2	527		1322	2	527		1322	2	527		1322	2	527
1323	1	0		1323	1	0		1323	1	0		1323	1	0		1323	1	0
1328	1	0		1328	1	0		1328	2	1332		1328	2	1332		1328	3	2872
1329	1	0		1329	1	0		1329	1	0		1329	1	0		1329	1	0
1334	1	0		1334	1	0		1334	1	0		1334	1	0		1334	3	3136
1335	1	0		1335	2	731		1335	2	731		1335	3	1857		1335	4	3118
1336	1	0		1336	1	0		1336	1	0		1336	1	0		1336	1	0
1338	1	0		1338	1	0		1338	1	0		1338	1	0		1338	1	0
1340	1	0		1340	1	0		1340	1	0		1340	1	0		1340	1	0
1341	1	0		1341	1	0		1341	1	0		1341	1	0		1341	1	0
1343	1	0		1343	1	0		1343	1	0		1343	1	0		1343	1	0
1346	1	0		1346	1	0		1346	1	0		1346	1	0		1346	1	0
1348	1	0		1348	1	0		1348	1	0		1348	1	0		1348	1	0
1349	1	0		1349	1	0		1349	1	0		1349	1	0		1349	1	0
1351	1	0		1351	1	0		1351	1	0		1351	1	0		1351	1	0
1352	1	0		1352	1	0		1352	1	0		1352	2	402		1352	3	2420
1353	1	0		1353	1	0		1353	1	0		1353	1	0		1353	1	0
1354	1	0		1354	1	0		1354	1	0		1354	1	0		1354	1	0
1358	1	0		1358	1	0		1358	3	2294		1358	3	2294		1358	7	11026
1359	1	0		1359	1	0		1359	1	0		1359	1	0		1359	3	4187
1363	1	0		1363	2	825		1363	2	825		1363	2	825		1363	3	2493
1364	1	0		1364	1	0		1364	1	0		1364	1	0		1364	2	1674
1366	1	0		1366	1	0		1366	1	0		1366	1	0		1366	1	0
1371	1	0		1371	1	0		1371	1	0		1371	1	0		1371	1	0
1376	1	0		1376	1	0		1376	1	0		1376	1	0		1376	1	0
1377	1	0		1377	1	0		1377	2	831		1377	2	831		1377	2	831
1379	1	0		1379	1	0		1379	1	0		1379	2	1006		1379	2	1006
1381	1	0		1381	1	0		1381	1	0		1381	1	0		1381	1	0
1383	1	0		1383	1	0		1383	1	0		1383	1	0		1383	1	0
1390	1	0		1390	1	0		1390	1	0		1390	1	0		1390	1	0
1392	1	0		1392	1	0		1392	1	0		1392	1	0		1392	2	2131
1393	2	764		1393	2	764		1393	2	764		1393	2	764		1393	3	5194
1396	1	0		1396	1	0		1396	1	0		1396	2	3494		1396	5	14583
1397	1	0		1397	1	0		1397	1	0		1397	1	0		1397	2	2767
1398	1	0		1398	1	0		1398	1	0		1398	1	0		1398	3	5671
1399	1	0		1399	1	0		1399	1	0		1399	2	2763		1399	5	14207
1401	1	0		1401	1	0		1401	1	0		1401	2	3544		1401	3	8508
1402	1	0		1402	1	0		1402	1	0		1402	1	0		1402	1	0
1404	1	0		1404	2	1874		1404	2	1874		1404	2	1874		1404	4	11286
1405	1	0		1405	1	0		1405	1	0		1405	1	0		1405	1	0
1406	2	173		1406	2	173		1406	2	173		1406	2	173		1406	3	3612
1408	1	0		1408	1	0		1408	1	0		1408	1	0		1408	3	4200
1421	4	3736		1421	4	3736		1421	4	3736		1421	5	6239		1421	5	6239
1422	1	0		1422	1	0		1422	1	0		1422	1	0		1422	2	2180
1423	1	0		1423	1	0		1423	1	0		1423	4	4194		1423	6	7570
1426	1	0		1426	1	0		1426	1	0		1426	1	0		1426	2	2429
1428	1	0		1428	1	0		1428	1	0		1428	1	0		1428	4	11512
1445	1	0		1445	1	0		1445	1	0		1445	1	0		1445	1	0
1450	1	0		1450	1	0		1450	1	0		1450	1	0		1450	1	0
1451	1	0		1451	3	3879		1451	3	3879		1451	3	3879		1451	4	7371
1452	1	0		1452	1	0		1452	1	0		1452	1	0		1452	2	3345
1454	1	0		1454	1	0		1454	1	0		1454	1	0		1454	1	0
1455	1	0		1455	1	0		1455	1	0		1455	1	0		1455	1	0
1457	1	0		1457	1	0		1457	1	0		1457	1	0		1457	1	0
1462	1	0		1462	1	0		1462	1	0		1462	1	0		1462	2	2449
1464	1	0		1464	1	0		1464	1	0		1464	2	2409		1464	10	31840
1465	1	0		1465	2	2089		1465	2	2055		1465	3	5172		1465	3	5172
1471	1	0		1471	1	0		1471	2	1561		1471	2	1561		1471	3	3820
1472	1	0		1472	1	0		1472	1	0		1472	1	0		1472	2	4480
1473	1	0		1473	1	0		1473	1	0		1473	1	0		1473	1	0
1474	1	0		1474	1	0		1474	1	0		1474	1	0		1474	1	0
1476	1	0		1476	1	0		1476	1	0		1476	1	0		1476	1	0
1478	1	0		1478	2	1880		1478	2	1880		1478	3	4908		1478	5	13356
1479	1	0		1479	1	0		1479	1	0		1479	1	0		1479	2	2548
1482	1	0		1482	1	0		1482	1	0		1482	1	0		1482	1	0
1484	1	0		1484	1	0		1484	1	0		1484	1	0		1484	1	0
1488	1	0		1488	1	0		1488	1	0		1488	1	0		1488	1	0
1491	2	10		1491	2	10		1491	2	10		1491	2	10		1491	3	2498
1492	1	0		1492	1	0		1492	1	0		1492	1	0		1492	1	0
1494	1	0		1494	1	0		1494	1	0		1494	1	0		1494	1	0
1496	1	0		1496	1	0		1496	1	0		1496	9	3112		1496	9	3112
1497	1	0		1497	1	0		1497	1	0		1497	1	0		1497	1	0
1501	2	663		1501	2	663		1501	2	663		1501	2	663		1501	2	663
1502	1	0		1502	1	0		1502	1	0		1502	1	0		1502	1	0
1504	1	0		1504	1	0		1504	1	0		1504	1	0		1504	1	0
1505	1	0		1505	1	0		1505	1	0		1505	1	0		1505	1	0
1509	1	0		1509	1	0		1509	1	0		1509	1	0		1509	1	0
1510	1	0		1510	1	0		1510	1	0		1510	1	0		1510	1	0
1512	1	0		1512	1	0		1512	1	0		1512	1	0		1512	2	3468
1513	1	0		1513	1	0		1513	1	0		1513	1	0		1513	2	2150
1515	1	0		1515	1	0		1515	1	0		1515	1	0		1515	1	0
1516	1	0		1516	1	0		1516	1	0		1516	1	0		1516	1	0
1517	1	0		1517	1	0		1517	1	0		1517	1	0		1517	2	1866
1519	1	0		1519	1	0		1519	1	0		1519	1	0		1519	1	0
1520	1	0		1520	1	0		1520	1	0		1520	1	0		1520	2	3853
1522	1	0		1522	1	0		1522	1	0		1522	1	0		1522	1	0
1525	1	0		1525	1	0		1525	1	0		1525	1	0		1525	2	1697
1526	1	0		1526	1	0		1526	1	0		1526	1	0		1526	1	0
1529	1	0		1529	1	0		1529	1	0		1529	1	0		1529	1	0
1531	1	0		1531	1	0		1531	1	0		1531	1	0		1531	2	3551
1534	1	0		1534	1	0		1534	1	0		1534	1	0		1534	2	2634
1535	1	0		1535	1	0		1535	1	0		1535	1	0		1535	1	0
1537	1	0		1537	1	0		1537	1	0		1537	1	0		1537	1	0
1538	1	0		1538	1	0		1538	1	0		1538	1	0		1538	1	0
1541	1	0		1541	1	0		1541	1	0		1541	1	0		1541	1	0
1542	2	367		1542	2	367		1542	2	367		1542	3	1694		1542	3	1694
1544	1	0		1544	1	0		1544	1	0		1544	1	0		1544	1	0
1547	1	0		1547	1	0		1547	1	0		1547	1	0		1547	1	0
1553	1	0		1553	1	0		1553	1	0		1553	1	0		1553	1	0
1557	1	0		1557	1	0		1557	1	0		1557	1	0		1557	1	0
1559	1	0		1559	1	0		1559	1	0		1559	1	0		1559	1	0
1561	1	0		1561	1	0		1561	1	0		1561	1	0		1561	1	0
1570	2	302		1570	2	302		1570	2	302		1570	2	302		1570	2	302
1571	1	0		1571	1	0		1571	1	0		1571	2	1761		1571	3	3845
1575	2	232		1575	2	232		1575	3	1503		1575	3	1503		1575	3	1503
1579	1	0		1579	1	0		1579	1	0		1579	1	0		1579	1	0
1580	1	0		1580	1	0		1580	1	0		1580	1	0		1580	2	1888
1581	1	0		1581	1	0		1581	1	0		1581	1	0		1581	1	0
1582	1	0		1582	1	0		1582	1	0		1582	1	0		1582	1	0
1583	1	0		1583	1	0		1583	1	0		1583	2	1030		1583	2	1030
1584	1	0		1584	1	0		1584	1	0		1584	2	1249		1584	4	4327
1587	1	0		1587	1	0		1587	1	0		1587	2	1620		1587	6	8771
1588	1	0		1588	1	0		1588	1	0		1588	1	0		1588	2	2151
1589	1	0		1589	1	0		1589	1	0		1589	1	0		1589	1	0
1590	1	0		1590	1	0		1590	1	0		1590	1	0		1590	2	2309
1596	1	0		1596	1	0		1596	1	0		1596	1	0		1596	2	1393
1597	1	0		1597	1	0		1597	1	0		1597	1	0		1597	2	2311
1598	1	0		1598	1	0		1598	1	0		1598	1	0		1598	8	11831
1599	1	0		1599	1	0		1599	1	0		1599	1	0		1599	1	0
1600	1	0		1600	1	0		1600	1	0		1600	1	0		1600	1	0
1601	1	0		1601	1	0		1601	1	0		1601	1	0		1601	2	1651
1602	1	0		1602	1	0		1602	1	0		1602	1	0		1602	1	0
1603	1	0		1603	1	0		1603	1	0		1603	1	0		1603	1	0
1604	1	0		1604	1	0		1604	1	0		1604	1	0		1604	2	1442
1605	1	0		1605	1	0		1605	1	0		1605	1	0		1605	1	0
1606	1	0		1606	1	0		1606	1	0		1606	1	0		1606	1	0
1607	1	0		1607	1	0		1607	1	0		1607	1	0		1607	1	0
1610	1	0		1610	1	0		1610	1	0		1610	1	0		1610	1	0
1612	1	0		1612	1	0		1612	1	0		1612	1	0		1612	1	0
1613	1	0		1613	1	0		1613	1	0		1613	1	0		1613	3	1952
1614	1	0		1614	1	0		1614	1	0		1614	1	0		1614	1	0
1616	1	0		1616	1	0		1616	1	0		1616	1	0		1616	2	880
1618	1	0		1618	1	0		1618	1	0		1618	1	0		1618	1	0
1622	1	0		1622	1	0		1622	1	0		1622	1	0		1622	2	1412
1623	1	0		1623	1	0		1623	1	0		1623	1	0		1623	2	1538
1624	1	0		1624	1	0		1624	1	0		1624	1	0		1624	3	3073
1625	1	0		1625	1	0		1625	1	0		1625	1	0		1625	1	0
1629	1	0		1629	1	0		1629	1	0		1629	2	957		1629	2	957
1630	1	0		1630	1	0		1630	1	0		1630	1	0		1630	1	0
1631	1	0		1631	1	0		1631	1	0		1631	1	0		1631	1	0
1632	1	0		1632	1	0		1632	1	0		1632	1	0		1632	1	0
1633	1	0		1633	1	0		1633	1	0		1633	1	0		1633	1	0
1638	1	0		1638	1	0		1638	1	0		1638	1	0		1638	1	0
1639	1	0		1639	1	0		1639	1	0		1639	1	0		1639	1	0
1640	1	0		1640	1	0		1640	1	0		1640	1	0		1640	1	0
1641	1	0		1641	1	0		1641	1	0		1641	1	0		1641	1	0
1642	1	0		1642	1	0		1642	1	0		1642	1	0		1642	1	0
1643	1	0		1643	1	0		1643	1	0		1643	1	0		1643	1	0
1648	1	0		1648	1	0		1648	1	0		1648	1	0		1648	1	0
1650	1	0		1650	1	0		1650	1	0		1650	1	0		1650	1	0
1655	1	0		1655	1	0		1655	1	0		1655	1	0		1655	1	0
1656	1	0		1656	1	0		1656	1	0		1656	1	0		1656	1	0
1657	1	0		1657	1	0		1657	1	0		1657	1	0		1657	1	0
1660	2	634		1660	2	634		1660	3	1824		1660	3	1690		1660	4	3375
1661	1	0		1661	1	0		1661	1	0		1661	1	0		1661	1	0
1664	1	0		1664	1	0		1664	1	0		1664	1	0		1664	1	0
1665	1	0		1665	1	0		1665	1	0		1665	3	5551		1665	5	12338
1671	2	547		1671	2	547		1671	3	2472		1671	3	2472		1671	3	2472
1672	1	0		1672	1	0		1672	1	0		1672	1	0		1672	1	0
1677	2	688		1677	3	2254		1677	3	2254		1677	3	2254		1677	3	2254
1680	1	0		1680	1	0		1680	1	0		1680	2	1499		1680	3	3065
1681	1	0		1681	1	0		1681	1	0		1681	1	0		1681	2	1626
1683	1	0		1683	1	0		1683	1	0		1683	1	0		1683	1	0
1684	1	0		1684	1	0		1684	1	0		1684	3	2193		1684	6	6094
1685	1	0		1685	1	0		1685	1	0		1685	1	0		1685	2	1539
1686	1	0		1686	1	0		1686	1	0		1686	2	1252		1686	2	1252
1687	1	0		1687	1	0		1687	1	0		1687	1	0		1687	1	0
1689	1	0		1689	1	0		1689	1	0		1689	1	0		1689	1	0
1694	1	0		1694	1	0		1694	1	0		1694	1	0		1694	2	1351
1697	1	0		1697	1	0		1697	1	0		1697	1	0		1697	1	0
1703	1	0		1703	1	0		1703	1	0		1703	2	1930		1703	2	1930
1705	1	0		1705	1	0		1705	1	0		1705	1	0		1705	1	0
1708	3	1166		1708	3	1166		1708	3	1166		1708	3	1166		1708	3	1166
1710	1	0		1710	1	0		1710	2	1869		1710	2	1869		1710	4	7481
1713	1	0		1713	1	0		1713	1	0		1713	1	0		1713	1	0
1717	1	0		1717	1	0		1717	1	0		1717	1	0		1717	1	0
1718	1	0		1718	1	0		1718	1	0		1718	1	0		1718	1	0
1719	1	0		1719	1	0		1719	1	0		1719	1	0		1719	1	0
1725	1	0		1725	1	0		1725	1	0		1725	1	0		1725	1	0
1727	1	0		1727	1	0		1727	1	0		1727	1	0		1727	1	0
1736	1	0		1736	1	0		1736	1	0		1736	1	0		1736	1	0
1744	1	0		1744	1	0		1744	1	0		1744	1	0		1744	1	0
1747	1	0		1747	1	0		1747	2	1783		1747	5	9221		1747	5	9221
1748	1	0		1748	1	0		1748	1	0		1748	1	0		1748	1	0
1749	1	0		1749	1	0		1749	1	0		1749	1	0		1749	1	0
1750	1	0		1750	1	0		1750	2	1468		1750	2	1468		1750	2	1468
1764	1	0		1764	1	0		1764	1	0		1764	1	0		1764	3	8031
1766	1	0		1766	1	0		1766	1	0		1766	1	0		1766	1	0
1767	1	0		1767	1	0		1767	1	0		1767	1	0		1767	1	0
1768	1	0		1768	1	0		1768	1	0		1768	2	5370		1768	4	17639
1769	1	0		1769	1	0		1769	1	0		1769	1	0		1769	1	0
1771	1	0		1771	1	0		1771	1	0		1771	1	0		1771	1	0
1772	1	0		1772	1	0		1772	1	0		1772	1	0		1772	1	0
1773	1	0		1773	1	0		1773	1	0		1773	2	2586		1773	3	5334
1774	1	0		1774	1	0		1774	1	0		1774	1	0		1774	1	0
1778	1	0		1778	1	0		1778	1	0		1778	2	3348		1778	2	3348
1780	1	0		1780	1	0		1780	1	0		1780	1	0		1780	1	0
1781	1	0		1781	1	0		1781	1	0		1781	1	0		1781	1	0
1784	2	299		1784	2	299		1784	2	299		1784	2	299		1784	2	299
1786	1	0		1786	2	2336		1786	2	2336		1786	2	2336		1786	2	2336
1788	1	0		1788	1	0		1788	2	2076		1788	2	2076		1788	2	2076
1789	1	0		1789	3	8596		1789	3	8596		1789	3	8596		1789	3	8596
1790	1	0		1790	2	2214		1790	2	2214		1790	2	2214		1790	2	2214
1792	1	0		1792	1	0		1792	1	0		1792	1	0		1792	1	0
1793	1	0		1793	1	0		1793	1	0		1793	1	0		1793	1	0
1794	1	0		1794	1	0		1794	1	0		1794	1	0		1794	1	0
1795	1	0		1795	1	0		1795	1	0		1795	1	0		1795	1	0
1796	1	0		1796	1	0		1796	1	0		1796	1	0		1796	1	0
1797	1	0		1797	1	0		1797	1	0		1797	1	0		1797	1	0
1800	2	1054		1800	2	1054		1800	2	0		1800	2	1054		1800	2	1054
1802	1	0		1802	1	0		1802	1	0		1802	1	0		1802	1	0
1807	1	0		1807	1	0		1807	1	0		1807	1	0		1807	1	0
1809	1	0		1809	1	0		1809	2	3753		1809	2	3753		1809	2	3753
1810	1	0		1810	1	0		1810	1	0		1810	1	0		1810	1	0
1823	1	0		1823	1	0		1823	1	0		1823	1	0		1823	1	0
1824	1	0		1824	1	0		1824	1	0		1824	1	0		1824	1	0
1828	1	0		1828	1	0		1828	1	0		1828	1	0		1828	1	0
1829	2	428		1829	2	428		1829	2	428		1829	2	428		1829	2	428
1830	2	80		1830	2	80		1830	2	80		1830	2	80		1830	3	4150
1833	1	0		1833	1	0		1833	1	0		1833	1	0		1833	2	4614
1836	1	0		1836	1	0		1836	1	0		1836	1	0		1836	1	0
1844	1	0		1844	2	1977		1844	2	1977		1844	2	1977		1844	3	5804
1852	1	0		1852	1	0		1852	1	0		1852	1	0		1852	1	0
1861	2	419		1861	2	419		1861	2	419		1861	3	3396		1861	3	3396
1863	1	0		1863	1	0		1863	1	0		1863	1	0		1863	1	0
1867	1	0		1867	1	0		1867	1	0		1867	1	0		1867	1	0
1868	1	0		1868	1	0		1868	1	0		1868	1	0		1868	1	0
1869	1	0		1869	1	0		1869	1	0		1869	1	0		1869	1	0
1874	1	0		1874	1	0		1874	1	0		1874	1	0		1874	1	0
1877	2	613		1877	2	613		1877	2	613		1877	2	613		1877	2	613
1885	2	1798		1885	2	1798		1885	2	0		1885	2	1798		1885	2	1798
1886	1	0		1886	1	0		1886	1	0		1886	1	0		1886	1	0
1887	1	0		1887	1	0		1887	1	0		1887	1	0		1887	1	0
1888	3	1800		1888	3	1800		1888	3	1800		1888	3	1800		1888	3	1800
1889	1	0		1889	1	0		1889	1	0		1889	1	0		1889	1	0
1890	1	0		1890	1	0		1890	1	0		1890	1	0		1890	1	0
1892	1	0		1892	1	0		1892	1	0		1892	1	0		1892	1	0
1893	2	1946		1893	3	5339		1893	4	9516		1893	4	9516		1893	5	14955
1894	1	0		1894	1	0		1894	1	0		1894	1	0		1894	1	0
1898	1	0		1898	1	0		1898	1	0		1898	1	0		1898	1	0
1901	1	0		1901	1	0		1901	1	0		1901	1	0		1901	1	0
1902	1	0		1902	1	0		1902	1	0		1902	1	0		1902	1	0
1906	2	255		1906	2	255		1906	2	255		1906	2	255		1906	2	255
1908	1	0		1908	1	0		1908	1	0		1908	1	0		1908	1	0
1910	1	0		1910	1	0		1910	1	0		1910	1	0		1910	1	0
1911	1	0		1911	1	0		1911	3	6890		1911	3	6890		1911	3	6890
1912	2	425		1912	2	425		1912	2	425		1912	2	425		1912	2	425
1914	1	0		1914	1	0		1914	1	0		1914	1	0		1914	1	0
1915	1	0		1915	1	0		1915	1	0		1915	1	0		1915	1	0
1916	1	0		1916	1	0		1916	1	0		1916	1	0		1916	1	0
1919	1	0		1919	1	0		1919	1	0		1919	1	0		1919	2	5723
1920	2	2011		1920	2	2011		1920	2	2011		1920	2	2011		1920	2	2011
1921	1	0		1921	1	0		1921	1	0		1921	1	0		1921	1	0
1922	1	0		1922	1	0		1922	1	0		1922	1	0		1922	1	0
1923	1	0		1923	1	0		1923	1	0		1923	1	0		1923	2	6830
1927	1	0		1927	1	0		1927	1	0		1927	1	0		1927	1	0
1928	1	0		1928	1	0		1928	1	0		1928	1	0		1928	1	0
1930	2	1021		1930	2	1021		1930	3	4731		1930	4	11183		1930	5	17082
1932	2	1156		1932	2	1156		1932	2	1156		1932	2	1156		1932	2	1156
1935	2	355		1935	2	355		1935	2	355		1935	2	355		1935	2	355
1936	1	0		1936	1	0		1936	1	0		1936	1	0		1936	1	0
1938	3	2024		1938	4	5418		1938	4	5418		1938	4	5418		1938	4	5418
1940	1	0		1940	1	0		1940	1	0		1940	1	0		1940	2	4687
1944	1	0		1944	1	0		1944	1	0		1944	1	0		1944	1	0
1961	1	0		1961	2	2823		1961	2	2823		1961	3	6937		1961	4	13050
1963	1	0		1963	1	0		1963	1	0		1963	1	0		1963	1	0
1968	2	1003		1968	2	1003		1968	2	1003		1968	2	1003		1968	2	1003
1969	2	1596		1969	2	1596		1969	2	1596		1969	2	1596		1969	2	1596
1971	2	341		1971	3	3201		1971	3	3201		1971	3	3201		1971	4	9033
1993	1	0		1993	1	0		1993	1	0		1993	1	0		1993	1	0
2006	1	0		2006	1	0		2006	1	0		2006	1	0		2006	1	0
2014	1	0		2014	1	0		2014	1	0		2014	1	0		2014	1	0
2021	1	0		2021	1	0		2021	1	0		2021	1	0		2021	1	0
2024	1	0		2024	1	0		2024	1	0		2024	1	0		2024	1	0
2026	1	0		2026	1	0		2026	1	0		2026	1	0		2026	1	0
2030	1	0		2030	1	0		2030	1	0		2030	1	0		2030	2	7466
2033	2	1069		2033	4	3830		2033	4	3830		2033	6	8245		2033	9	15685
2035	3	1401		2035	4	2933		2035	5	4296		2035	5	4296		2035	6	7295
2036	2	786		2036	2	786		2036	2	786		2036	3	2602		2036	3	2602
2039	1	0		2039	1	0		2039	1	0		2039	1	0		2039	1	0
2045	2	982		2045	2	982		2045	3	4030		2045	3	4030		2045	3	4030
2047	1	0		2047	1	0		2047	1	0		2047	1	0		2047	1	0
2051	1	0		2051	1	0		2051	1	0		2051	1	0		2051	1	0
2052	1	0		2052	1	0		2052	1	0		2052	1	0		2052	1	0
2055	1	0		2055	1	0		2055	1	0		2055	1	0		2055	2	3037
2061	2	836		2061	2	836		2061	2	0		2061	2	836		2061	2	836
2074	1	0		2074	1	0		2074	1	0		2074	1	0		2074	1	0
2078	1	0		2078	1	0		2078	1	0		2078	2	2332		2078	2	2332
2094	1	0		2094	1	0		2094	1	0		2094	1	0		2094	1	0
2095	1	0		2095	1	0		2095	1	0		2095	1	0		2095	2	665
2096	1	0		2096	1	0		2096	1	0		2096	1	0		2096	1	0
2097	1	0		2097	1	0		2097	1	0		2097	1	0		2097	1	0
2098	1	0		2098	1	0		2098	1	0		2098	1	0		2098	1	0
2099	1	0		2099	1	0		2099	1	0		2099	1	0		2099	1	0
2100	1	0		2100	1	0		2100	1	0		2100	1	0		2100	1	0
2102	1	0		2102	1	0		2102	1	0		2102	2	634		2102	2	633
2104	1	0		2104	1	0		2104	1	0		2104	1	0		2104	1	0
2105	1	0		2105	1	0		2105	1	0		2105	1	0		2105	1	0
2107	1	0		2107	1	0		2107	1	0		2107	1	0		2107	1	0
2109	1	0		2109	1	0		2109	1	0		2109	1	0		2109	1	0
2110	1	0		2110	1	0		2110	1	0		2110	1	0		2110	3	1145
2112	1	0		2112	1	0		2112	1	0		2112	1	0		2112	1	0
2113	1	0		2113	1	0		2113	1	0		2113	1	0		2113	1	0
2115	1	0		2115	1	0		2115	1	0		2115	1	0		2115	1	0
2116	1	0		2116	1	0		2116	1	0		2116	1	0		2116	1	0
2123	1	0		2123	1	0		2123	1	0		2123	1	0		2123	1	0
2124	1	0		2124	1	0		2124	1	0		2124	1	0		2124	1	0
2128	1	0		2128	1	0		2128	1	0		2128	1	0		2128	1	0
2130	1	0		2130	1	0		2130	1	0		2130	1	0		2130	1	0
2133	1	0		2133	1	0		2133	1	0		2133	1	0		2133	2	1262
2134	1	0		2134	1	0		2134	1	0		2134	1	0		2134	1	0
2138	1	0		2138	1	0		2138	1	0		2138	1	0		2138	2	1153
2139	1	0		2139	1	0		2139	1	0		2139	1	0		2139	1	0
2141	2	692		2141	2	692		2141	2	692		2141	2	692		2141	2	692
2144	1	0		2144	1	0		2144	1	0		2144	1	0		2144	1	0
2148	1	0		2148	1	0		2148	1	0		2148	1	0		2148	2	994
2149	1	0		2149	1	0		2149	1	0		2149	1	0		2149	1	0
2151	1	0		2151	1	0		2151	1	0		2151	1	0		2151	1	0
2162	2	509		2162	2	509		2162	2	509		2162	2	509		2162	2	509
2173	1	0		2173	1	0		2173	1	0		2173	1	0		2173	1	0
2177	1	0		2177	1	0		2177	1	0		2177	1	0		2177	1	0
2188	1	0		2188	1	0		2188	2	710		2188	2	710		2188	2	710
2208	1	0		2208	2	1440		2208	2	1440		2208	3	3807		2208	3	3807
2209	1	0		2209	1	0		2209	1	0		2209	1	0		2209	1	0
2210	1	0		2210	1	0		2210	1	0		2210	1	0		2210	1	0
2226	1	0		2226	1	0		2226	2	907		2226	2	907		2226	2	907
2234	1	0		2234	1	0		2234	1	0		2234	1	0		2234	1	0
2238	1	0		2238	1	0		2238	1	0		2238	1	0		2238	1	0
2242	1	0		2242	1	0		2242	1	0		2242	2	1886		2242	3	4262
2246	1	0		2246	1	0		2246	1	0		2246	1	0		2246	1	0
2247	1	0		2247	1	0		2247	1	0		2247	1	0		2247	1	0
2248	1	0		2248	1	0		2248	2	1045		2248	2	1045		2248	2	1045
2252	1	0		2252	1	0		2252	1	0		2252	1	0		2252	1	0
2261	1	0		2261	1	0		2261	1	0		2261	1	0		2261	1	0
2283	1	0		2283	1	0		2283	1	0		2283	1	0		2283	1	0
2285	1	0		2285	1	0		2285	1	0		2285	1	0		2285	1	0
2286	1	0		2286	1	0		2286	1	0		2286	1	0		2286	1	0
2287	1	0		2287	1	0		2287	1	0		2287	1	0		2287	1	0
2291	1	0		2291	1	0		2291	1	0		2291	1	0		2291	1	0
2317	1	0		2317	1	0		2317	1	0		2317	1	0		2317	1	0
2325	1	0		2325	1	0		2325	1	0		2325	1	0		2325	1	0
2336	1	0		2336	1	0		2336	1	0		2336	1	0		2336	1	0
2337	1	0		2337	1	0		2337	1	0		2337	1	0		2337	1	0
2340	1	0		2340	1	0		2340	1	0		2340	1	0		2340	1	0
2360	2	195		2360	2	195		2360	2	195		2360	2	195		2360	3	2125
2371	1	0		2371	1	0		2371	1	0		2371	2	1695		2371	5	7769
2378	1	0		2378	1	0		2378	1	0		2378	1	0		2378	1	0
2421	1	0		2421	1	0		2421	1	0		2421	1	0		2421	1	0
2426	1	0		2426	1	0		2426	1	0		2426	1	0		2426	1	0
2434	1	0		2434	1	0		2434	1	0		2434	1	0		2434	1	0
2702	4	1121		2702	6	2358		2702	8	3215		2702	9	4066		2702	9	4066
2711	1	0		2711	2	33000		2711	2	33000		2711	2	33000		2711	3	88030
2718	1	0		2718	1	0		2718	1	0		2718	1	0		2718	1	0
2734	1	0		2734	1	0		2734	1	0		2734	1	0		2734	1	0
2738	2	257		2738	2	257		2738	2	257		2738	2	257		2738	2	257
2739	1	0		2739	1	0		2739	1	0		2739	1	0		2739	1	0
2743	2	1083		2743	2	1083		2743	2	1083		2743	2	1083		2743	2	1083
2746	1	0		2746	1	0		2746	1	0		2746	1	0		2746	1	0
2748	1	0		2748	1	0		2748	1	0		2748	1	0		2748	2	1846
2751	1	0		2751	1	0		2751	1	0		2751	1	0		2751	2	2684
2754	1	0		2754	1	0		2754	1	0		2754	1	0		2754	1	0
2756	1	0		2756	1	0		2756	1	0		2756	1	0		2756	1	0
2850	1	0		2850	1	0		2850	1	0		2850	1	0		2850	1	0
3075	1	0		3075	1	0		3075	1	0		3075	2	4288		3075	2	4288
3088	1	0		3088	2	8100		3088	2	8100		3088	3	19195		3088	3	19195
3197	1	0		3197	1	0		3197	2	10524		3197	2	10524		3197	2	10524
3225	1	0		3225	1	0		3225	1	0		3225	1	0		3225	1	0
3483	1	0		3483	1	0		3483	2	14504		3483	2	14504		3483	2	14504
3562	1	0		3562	1	0		3562	1	0		3562	1	0		3562	1	0
3634	1	0		3634	1	0		3634	1	0		3634	2	28732		3634	2	28732
3635	1	0		3635	1	0		3635	1	0		3635	1	0		3635	1	0
3641	1	0		3641	1	0		3641	1	0		3641	2	19438		3641	2	19438
3656	1	0		3656	1	0		3656	1	0		3656	1	0		3656	2	5365
3694	1	0		3694	1	0		3694	1	0		3694	1	0		3694	1	0
3702	1	0		3702	1	0		3702	1	0		3702	1	0		3702	1	0
3708	1	0		3708	2	37180		3708	2	37180		3708	3	109916		3708	3	109916
3711	1	0		3711	1	0		3711	2	24322		3711	3	58216		3711	3	58216
3755	1	0		3755	1	0		3755	1	0		3755	1	0		3755	1	0
3818	1	0		3818	1	0		3818	1	0		3818	1	0		3818	2	3707
3847	1	0		3847	1	0		3847	1	0		3847	3	92738		3847	3	95397
3848	1	0		3848	1	0		3848	1	0		3848	1	0		3848	3	69226
3880	1	0		3880	1	0		3880	1	0		3880	1	0		3880	1	0
3888	1	0		3888	1	0		3888	1	0		3888	1	0		3888	1	0
3914	1	0		3914	1	0		3914	1	0		3914	2	20432		3914	3	41277
3981	1	0		3981	2	16728		3981	2	16728		3981	2	16728		3981	2	16728
4023	1	0		4023	1	0		4023	1	0		4023	1	0		4023	2	18250
4024	1	0		4024	1	0		4024	1	0		4024	2	19512		4024	2	19512
4039	1	0		4039	1	0		4039	1	0		4039	1	0		4039	2	23839
4113	1	0		4113	1	0		4113	2	22053		4113	2	22053		4113	5	116005
4232	1	0		4232	1	0		4232	1	0		4232	2	60610		4232	4	170548
4432	1	0		4432	1	0		4432	2	18489		4432	2	18489		4432	2	18489
4442	3	29349		4442	3	29349		4442	4	68191		4442	5	99251		4442	6	132314
4511	1	0		4511	1	0		4511	2	0		4511	2	30004		4511	2	30004
4513	1	0		4513	2	21822		4513	3	53180		4513	3	53180		4513	3	53180
4530	1	0		4530	2	3064		4530	4	92688		4530	6	159177		4530	10	279121
4558	1	0		4558	1	0		4558	1	0		4558	1	0		4558	1	0
4565	1	0		4565	1	0		4565	1	0		4565	1	0		4565	2	5717
4577	1	0		4577	1	0		4577	1	0		4577	2	27932		4577	2	27932
4615	1	0		4615	1	0		4615	1	0		4615	2	15514		4615	2	15514
4639	2	12846		4639	3	15440		4639	3	15440		4639	3	15440		4639	3	15440
4787	1	0		4787	2	10618		4787	2	10193		4787	3	22808		4787	4	40059
4792	1	0		4792	1	0		4792	1	0		4792	1	0		4792	2	7457
4837	1	0		4837	1	0		4837	2	9392		4837	2	9392		4837	2	9392
4874	2	8541		4874	2	8541		4874	2	8541		4874	2	8541		4874	2	8541
4896	1	0		4896	1	0		4896	1	0		4896	1	0		4896	1	0
4903	1	0		4903	1	0		4903	1	0		4903	1	0		4903	1	0
4909	1	0		4909	1	0		4909	1	0		4909	1	0		4909	1	0
4911	1	0		4911	1	0		4911	1	0		4911	1	0		4911	1	0
4924	1	0		4924	1	0		4924	1	0		4924	1	0		4924	1	0
4926	1	0		4926	1	0		4926	2	1920		4926	2	1920		4926	2	1920
4932	1	0		4932	1	0		4932	1	0		4932	1	0		4932	1	0
4952	1	0		4952	1	0		4952	1	0		4952	1	0		4952	1	0
4954	1	0		4954	1	0		4954	1	0		4954	1	0		4954	1	0
4956	1	0		4956	1	0		4956	1	0		4956	1	0		4956	1	0
5007	1	0		5007	1	0		5007	1	0		5007	1	0		5007	1	0
5016	1	0		5016	1	0		5016	1	0		5016	1	0		5016	1	0
5025	1	0		5025	1	0		5025	1	0		5025	1	0		5025	1	0
5037	1	0		5037	1	0		5037	1	0		5037	4	17176		5037	6	32489
5039	1	0		5039	1	0		5039	1	0		5039	1	0		5039	1	0
5059	1	0		5059	1	0		5059	1	0		5059	1	0		5059	1	0
5061	1	0		5061	1	0		5061	2	5901		5061	2	5901		5061	3	15450
5062	1	0		5062	1	0		5062	2	7520		5062	3	17512		5062	3	17512
5067	1	0		5067	1	0		5067	1	0		5067	1	0		5067	1	0
5068	1	0		5068	1	0		5068	1	0		5068	1	0		5068	1	0
5074	1	0		5074	1	0		5074	1	0		5074	1	0		5074	1	0
5076	1	0		5076	1	0		5076	1	0		5076	1	0		5076	1	0
5077	1	0		5077	1	0		5077	1	0		5077	1	0		5077	1	0
5082	1	0		5082	1	0		5082	1	0		5082	1	0		5082	1	0
5098	1	0		5098	1	0		5098	1	0		5098	1	0		5098	1	0
5111	1	0		5111	1	0		5111	1	0		5111	1	0		5111	1	0
5127	1	0		5127	1	0		5127	1	0		5127	1	0		5127	1	0
5141	1	0		5141	1	0		5141	1	0		5141	1	0		5141	2	7470
5147	1	0		5147	1	0		5147	1	0		5147	1	0		5147	1	0
5173	1	0		5173	1	0		5173	1	0		5173	1	0		5173	1	0
5180	1	0		5180	1	0		5180	1	0		5180	1	0		5180	1	0
5207	1	0		5207	1	0		5207	1	0		5207	1	0		5207	1	0
5208	1	0		5208	1	0		5208	1	0		5208	1	0		5208	1	0
5286	2	2604		5286	3	6541		5286	3	6984		5286	5	17781		5286	6	24989
5297	1	0		5297	1	0		5297	2	12835		5297	2	12835		5297	2	12835
5322	1	0		5322	1	0		5322	1	0		5322	1	0		5322	2	8830
5341	1	0		5341	1	0		5341	1	0		5341	2	7852		5341	2	7852
5346	1	0		5346	1	0		5346	1	0		5346	1	0		5346	2	10493
5353	1	0		5353	1	0		5353	3	13306		5353	4	22951		5353	4	22951
5365	1	0		5365	1	0		5365	1	0		5365	1	0		5365	1	0
5454	1	0		5454	1	0		5454	1	0		5454	1	0		5454	1	0
5476	1	0		5476	1	0		5476	1	0		5476	1	0		5476	1	0
5477	1	0		5477	2	2743		5477	2	2743		5477	2	2743		5477	5	17156
5478	1	0		5478	1	0		5478	1	0		5478	1	0		5478	1	0
5480	1	0		5480	1	0		5480	1	0		5480	1	0		5480	1	0
5482	1	0		5482	1	0		5482	1	0		5482	1	0		5482	1	0
5499	1	0		5499	1	0		5499	1	0		5499	1	0		5499	1	0
5501	1	0		5501	1	0		5501	1	0		5501	2	6334		5501	2	7525
5507	1	0		5507	1	0		5507	1	0		5507	3	29479		5507	10	138790
5516	1	0		5516	1	0		5516	1	0		5516	1	0		5516	1	0
5518	1	0		5518	1	0		5518	1	0		5518	1	0		5518	1	0
5530	1	0		5530	1	0		5530	1	0		5530	2	8310		5530	2	8310
5544	1	0		5544	1	0		5544	1	0		5544	1	0		5544	4	25751
5551	1	0		5551	1	0		5551	1	0		5551	1	0		5551	2	6434
5580	2	2575		5580	2	2575		5580	2	2575		5580	4	17369		5580	9	62748
5599	1	0		5599	1	0		5599	1	0		5599	1	0		5599	1	0
5606	1	0		5606	1	0		5606	1	0		5606	1	0		5606	1	0
5660	1	0		5660	1	0		5660	1	0		5660	1	0		5660	1	0
5661	1	0		5661	1	0		5661	1	0		5661	1	0		5661	1	0
5664	1	0		5664	1	0		5664	1	0		5664	1	0		5664	1	0
5671	1	0		5671	1	0		5671	1	0		5671	1	0		5671	1	0
5680	1	0		5680	1	0		5680	1	0		5680	1	0		5680	1	0
5691	1	0		5691	1	0		5691	1	0		5691	1	0		5691	1	0
5693	1	0		5693	2	5145		5693	2	5145		5693	4	23105		5693	7	52427
5698	1	0		5698	2	4123		5698	2	4123		5698	2	4123		5698	2	4123
5722	1	0		5722	1	0		5722	1	0		5722	1	0		5722	1	0
5741	2	851		5741	2	851		5741	3	3148		5741	3	3148		5741	3	3148
5759	1	0		5759	1	0		5759	1	0		5759	1	0		5759	1	0
5807	1	0		5807	1	0		5807	1	0		5807	1	0		5807	1	0
5811	1	0		5811	1	0		5811	1	0		5811	1	0		5811	2	328
5821	1	0		5821	1	0		5821	1	0		5821	1	0		5821	1	0
5825	1	0		5825	1	0		5825	1	0		5825	1	0		5825	1	0
5833	1	0		5833	1	0		5833	1	0		5833	3	4685		5833	15	62800
5850	1	0		5850	1	0		5850	1	0		5850	1	0		5850	1	0
5854	1	0		5854	1	0		5854	1	0		5854	1	0		5854	1	0
5855	1	0		5855	1	0		5855	1	0		5855	1	0		5855	3	9177
5858	1	0		5858	1	0		5858	1	0		5858	1	0		5858	1	0
5860	1	0		5860	1	0		5860	1	0		5860	2	821		5860	2	3367
5861	1	0		5861	1	0		5861	2	4288		5861	2	4288		5861	2	4288
5970	1	0		5970	1	0		5970	1	0		5970	1	0		5970	1	0
6035	1	0		6035	1	0		6035	1	0		6035	1	0		6035	1	0
6087	1	0		6087	1	0		6087	1	0		6087	1	0		6087	1	0
6192	2	209		6192	2	209		6192	2	209		6192	2	209		6192	2	209
6198	1	0		6198	1	0		6198	2	5660		6198	2	5660		6198	2	5660
6216	1	0		6216	1	0		6216	1	0		6216	2	8002		6216	2	8002
6238	2	172		6238	2	172		6238	2	172		6238	2	172		6238	2	172
6265	1	0		6265	2	8342		6265	2	8342		6265	2	8342		6265	2	8342
6280	1	0		6280	1	0		6280	1	0		6280	2	9062		6280	2	9062
6293	1	0		6293	2	5936		6293	3	17122		6293	3	17122		6293	3	17122
6326	1	0		6326	1	0		6326	1	0		6326	1	0		6326	1	0
6334	1	0		6334	1	0		6334	2	6359		6334	2	6359		6334	2	6359
6335	1	0		6335	1	0		6335	1	0		6335	2	5435		6335	2	5435
6337	1	0		6337	1	0		6337	2	8558		6337	4	25008		6337	6	51739
6526	1	0		6526	1	0		6526	1	0		6526	1	0		6526	1	0
6954	1	0		6954	1	0		6954	1	0		6954	1	0		6954	1	0
6956	1	0		6956	1	0		6956	2	7633		6956	2	7633		6956	2	7633
7067	2	7483		7067	2	7483		7067	3	20429		7067	3	20429		7067	3	20429
7107	1	0		7107	2	6925		7107	3	16421		7107	3	16421		7107	3	16421
7137	1	0		7137	1	0		7137	1	0		7137	1	0		7137	1	0
7159	1	0		7159	1	0		7159	1	0		7159	1	0		7159	1	0
7240	1	0		7240	1	0		7240	1	0		7240	2	7595		7240	2	7595
7370	1	0		7370	1	0		7370	1	0		7370	1	0		7370	1	0
7460	1	0		7460	1	0		7460	1	0		7460	1	0		7460	1	0
7962	1	0		7962	1	0		7962	1	0		7962	1	0		7962	4	274469
7994	1	0		7994	1	0		7994	1	0		7994	2	23477		7994	3	45463
8022	1	0		8022	1	0		8022	1	0		8022	2	31831		8022	2	31831
8030	1	0		8030	1	0		8030	1	0		8030	1	0		8030	1	0
8090	1	0		8090	1	0		8090	1	0		8090	1	0		8090	2	25238
8128	1	0		8128	1	0		8128	1	0		8128	1	0		8128	2	35680
8187	1	0		8187	1	0		8187	1	0		8187	1	0		8187	2	29221
8355	1	0		8355	1	0		8355	1	0		8355	1	0		8355	2	35204
8475	1	0		8475	1	0		8475	2	13543		8475	2	13543		8475	2	13543
8790	1	0		8790	1	0		8790	1	0		8790	1	0		8790	1	0
8839	1	0		8839	1	0		8839	3	25379		8839	3	25379		8839	3	25379
8969	1	0		8969	1	0		8969	1	0		8969	1	0		8969	1	0
9365	1	0		9365	1	0		9365	1	0		9365	1	0		9365	1	0
9541	1	0		9541	1	0		9541	1	0		9541	1	0		9541	1	0
9544	1	0		9544	1	0		9544	1	0		9544	1	0		9544	1	0
9598	1	0		9598	1	0		9598	1	0		9598	1	0		9598	1	0
9606	1	0		9606	1	0		9606	1	0		9606	1	0		9606	2	48497
9612	1	0		9612	1	0		9612	1	0		9612	1	0		9612	1	0
9627	1	0		9627	1	0		9627	1	0		9627	1	0		9627	1	0
9767	1	0		9767	1	0		9767	1	0		9767	1	0		9767	1	0
9798	1	0		9798	1	0		9798	1	0		9798	1	0		9798	1	0
9823	1	0		9823	1	0		9823	1	0		9823	1	0		9823	1	0
9870	1	0		9870	1	0		9870	1	0		9870	1	0		9870	1	0
9874	1	0		9874	1	0		9874	1	0		9874	1	0		9874	1	0
9913	1	0		9913	1	0		9913	1	0		9913	1	0		9913	1	0
9915	1	0		9915	1	0		9915	1	0		9915	1	0		9915	1	0
9925	1	0		9925	2	16700		9925	2	16700		9925	2	16700		9925	2	16700
9940	1	0		9940	1	0		9940	1	0		9940	2	21800		9940	3	38913
9995	1	0		9995	1	0		9995	1	0		9995	1	0		9995	1	0
10029	1	0		10029	1	0		10029	1	0		10029	3	23997		10029	3	23997
10036	1	0		10036	1	0		10036	1	0		10036	1	0		10036	1	0
10042	1	0		10042	1	0		10042	1	0		10042	1	0		10042	1	0
10116	1	0		10116	1	0		10116	1	0		10116	1	0		10116	2	24223
10181	1	0		10181	1	0		10181	1	0		10181	2	17012		10181	2	17012
12968	2	170		12968	2	170		12968	2	170		12968	2	170		12968	3	5373
13160	1	0		13160	1	0		13160	1	0		13160	1	0		13160	1	0
13264	1	0		13264	1	0		13264	1	0		13264	1	0		13264	1	0
13290	1	0		13290	1	0		13290	1	0		13290	1	0		13290	1	0
13291	1	0		13291	1	0		13291	1	0		13291	1	0		13291	1	0
13373	1	0		13373	1	0		13373	1	0		13373	1	0		13373	1	0
13443	1	0		13443	1	0		13443	1	0		13443	1	0		13443	1	0
13684	1	0		13684	1	0		13684	1	0		13684	1	0		13684	2	11027
13689	1	0		13689	1	0		13689	1	0		13689	1	0		13689	1	0
13690	1	0		13690	1	0		13690	1	0		13690	1	0		13690	5	16200
13769	1	0		13769	1	0		13769	1	0		13769	1	0		13769	1	0
13773	1	0		13773	1	0		13773	1	0		13773	1	0		13773	1	0
22663	1	0		22663	1	0		22663	2	22209		22663	3	44598		22663	3	44598
27322	2	128		27322	2	128		27322	2	128		27322	2	128		27322	2	128
27334	1	0		27334	1	0		27334	1	0		27334	1	0		27334	2	8823
27337	1	0		27337	1	0		27337	1	0		27337	2	5929		27337	3	14767
27344	1	0		27344	1	0		27344	1	0		27344	1	0		27344	2	17641
27350	1	0		27350	1	0		27350	4	24698		27350	5	39184		27350	6	53340
27357	1	0		27357	1	0		27357	1	0		27357	1	0		27357	2	11494
27457	1	0		27457	1	0		27457	1	0		27457	1	0		27457	1	0
27973	1	0		27973	1	0		27973	1	0		27973	1	0		27973	1	0
28025	1	0		28025	1	0		28025	1	0		28025	1	0		28025	2	1176
28026	1	0		28026	1	0		28026	1	0		28026	1	0		28026	1	0
28028	1	0		28028	1	0		28028	1	0		28028	1	0		28028	1	0
28031	2	1083		28031	2	1083		28031	3	3310		28031	3	3310		28031	3	3310
28034	1	0		28034	1	0		28034	1	0		28034	1	0		28034	1	0
28035	1	0		28035	1	0		28035	1	0		28035	1	0		28035	1	0
28037	1	0		28037	1	0		28037	1	0		28037	1	0		28037	5	5563
28038	1	0		28038	1	0		28038	1	0		28038	1	0		28038	1	0
28044	1	0		28044	1	0		28044	1	0		28044	1	0		28044	1	0
28045	1	0		28045	1	0		28045	1	0		28045	1	0		28045	1	0
28047	1	0		28047	1	0		28047	1	0		28047	1	0		28047	1	0
28068	1	0		28068	2	1596		28068	2	1596		28068	2	1596		28068	3	4620
28077	1	0		28077	1	0		28077	2	2547		28077	2	2547		28077	2	2547
28080	1	0		28080	1	0		28080	1	0		28080	1	0		28080	1	0
28083	1	0		28083	1	0		28083	1	0		28083	1	0		28083	1	0
28084	1	0		28084	1	0		28084	1	0		28084	1	0		28084	1	0
28085	1	0		28085	1	0		28085	1	0		28085	1	0		28085	1	0
28090	1	0		28090	1	0		28090	1	0		28090	1	0		28090	1	0
28091	1	0		28091	1	0		28091	1	0		28091	1	0		28091	1	0
28094	1	0		28094	1	0		28094	1	0		28094	1	0		28094	1	0
28095	1	0		28095	1	0		28095	1	0		28095	1	0		28095	1	0
28097	1	0		28097	1	0		28097	1	0		28097	1	0		28097	1	0
28099	1	0		28099	1	0		28099	1	0		28099	1	0		28099	1	0
28101	1	0		28101	1	0		28101	2	2818		28101	2	2818		28101	2	2818
28104	1	0		28104	1	0		28104	1	0		28104	2	4054		28104	2	4054
28107	1	0		28107	1	0		28107	1	0		28107	1	0		28107	1	0
28108	1	0		28108	1	0		28108	1	0		28108	2	2215		28108	2	2215
28109	1	0		28109	1	0		28109	1	0		28109	1	0		28109	1	0
28110	1	0		28110	1	0		28110	1	0		28110	1	0		28110	1	0
28111	2	41		28111	2	41		28111	2	41		28111	2	41		28111	4	5787
28112	1	0		28112	1	0		28112	1	0		28112	1	0		28112	1	0
28113	1	0		28113	1	0		28113	1	0		28113	1	0		28113	2	2088
28114	1	0		28114	1	0		28114	1	0		28114	1	0		28114	1	0
28115	1	0		28115	1	0		28115	1	0		28115	1	0		28115	1	0
28116	1	0		28116	1	0		28116	1	0		28116	1	0		28116	8	29746
28118	1	0		28118	1	0		28118	1	0		28118	1	0		28118	1	0
28119	1	0		28119	1	0		28119	1	0		28119	1	0		28119	1	0
28122	1	0		28122	1	0		28122	1	0		28122	1	0		28122	1	0
28125	1	0		28125	1	0		28125	1	0		28125	1	0		28125	1	0
28126	1	0		28126	1	0		28126	1	0		28126	1	0		28126	1	0
28127	1	0		28127	1	0		28127	1	0		28127	1	0		28127	2	1585
28129	1	0		28129	1	0		28129	1	0		28129	1	0		28129	1	0
28130	1	0		28130	1	0		28130	1	0		28130	1	0		28130	2	1908
28131	1	0		28131	1	0		28131	1	0		28131	1	0		28131	2	1765
28132	1	0		28132	1	0		28132	2	1256		28132	3	2842		28132	5	6794
28133	1	0		28133	1	0		28133	1	0		28133	1	0		28133	1	0
28134	1	0		28134	1	0		28134	1	0		28134	1	0		28134	1	0
28135	1	0		28135	1	0		28135	1	0		28135	2	1974		28135	2	1974
28136	1	0		28136	1	0		28136	1	0		28136	1	0		28136	1	0
28137	1	0		28137	1	0		28137	1	0		28137	1	0		28137	1	0
28141	1	0		28141	1	0		28141	1	0		28141	1	0		28141	1	0
28152	1	0		28152	1	0		28152	1	0		28152	1	0		28152	1	0
28171	1	0		28171	1	0		28171	1	0		28171	1	0		28171	1	0
28173	1	0		28173	1	0		28173	1	0		28173	1	0		28173	1	0
28174	1	0		28174	1	0		28174	1	0		28174	1	0		28174	1	0
28175	1	0		28175	1	0		28175	1	0		28175	1	0		28175	1	0
28176	1	0		28176	1	0		28176	1	0		28176	1	0		28176	1	0
28182	1	0		28182	1	0		28182	1	0		28182	1	0		28182	2	3175
28183	1	0		28183	1	0		28183	1	0		28183	1	0		28183	1	0
28184	2	1134		28184	2	1134		28184	2	1134		28184	3	4186		28184	3	4186
28188	1	0		28188	1	0		28188	1	0		28188	1	0		28188	2	1331
28189	1	0		28189	1	0		28189	1	0		28189	1	0		28189	1	0
28197	1	0		28197	1	0		28197	1	0		28197	1	0		28197	1	0
28198	1	0		28198	1	0		28198	1	0		28198	1	0		28198	4	4970
28200	1	0		28200	1	0		28200	1	0		28200	1	0		28200	1	0
28210	1	0		28210	1	0		28210	1	0		28210	1	0		28210	1	0
28227	1	0		28227	1	0		28227	1	0		28227	1	0		28227	1	0
28229	2	973		28229	2	973		28229	3	2973		28229	3	2973		28229	3	2973
28232	1	0		28232	1	0		28232	1	0		28232	1	0		28232	1	0
28234	1	0		28234	1	0		28234	1	0		28234	1	0		28234	1	0
28251	1	0		28251	1	0		28251	1	0		28251	3	2680		28251	3	2680
28258	1	0		28258	1	0		28258	1	0		28258	1	0		28258	1	0
28264	1	0		28264	1	0		28264	1	0		28264	1	0		28264	1	0
28442	1	0		28442	1	0		28442	1	0		28442	1	0		28442	1	0
28446	1	0		28446	1	0		28446	1	0		28446	1	0		28446	1	0
28447	2	38		28447	2	38		28447	3	1511		28447	5	5693		28447	9	14938
28448	2	862		28448	2	862		28448	2	862		28448	2	862		28448	3	3148
28450	1	0		28450	1	0		28450	1	0		28450	1	0		28450	2	5238
28452	1	0		28452	1	0		28452	1	0		28452	1	0		28452	1	0
28454	1	0		28454	1	0		28454	1	0		28454	1	0		28454	1	0
28584	1	0		28584	1	0		28584	1	0		28584	1	0		28584	1	0
28885	1	0		28885	1	0		28885	1	0		28885	1	0		28885	1	0
28893	1	0		28893	1	0		28893	1	0		28893	1	0		28893	1	0
28901	1	0		28901	2	273		28901	3	789		28901	6	5238		28901	8	12746
28903	1	0		28903	1	0		28903	1	0		28903	1	0		28903	1	0
28985	1	0		28985	1	0		28985	1	0		28985	1	0		28985	1	0
29158	1	0		29158	2	1405		29158	2	1405		29158	2	1405		29158	2	1405
29282	1	0		29282	1	0		29282	1	0		29282	1	0		29282	1	0
29283	1	0		29283	1	0		29283	1	0		29283	1	0		29283	1	0
29292	1	0		29292	1	0		29292	1	0		29292	1	0		29292	1	0
29299	1	0		29299	1	0		29299	1	0		29299	1	0		29299	1	0
29303	1	0		29303	1	0		29303	1	0		29303	1	0		29303	1	0
29311	1	0		29311	1	0		29311	1	0		29311	1	0		29311	1	0
29314	1	0		29314	1	0		29314	1	0		29314	1	0		29314	1	0
29320	1	0		29320	1	0		29320	2	1856		29320	3	4208		29320	3	4208
29321	1	0		29321	1	0		29321	1	0		29321	1	0		29321	1	0
29332	1	0		29332	1	0		29332	1	0		29332	1	0		29332	1	0
29341	1	0		29341	1	0		29341	1	0		29341	1	0		29341	1	0
29346	1	0		29346	1	0		29346	1	0		29346	1	0		29346	1	0
29347	1	0		29347	1	0		29347	1	0		29347	2	2276		29347	2	2276
29354	1	0		29354	1	0		29354	1	0		29354	1	0		29354	2	2926
29358	1	0		29358	1	0		29358	1	0		29358	1	0		29358	1	0
29359	1	0		29359	1	0		29359	1	0		29359	1	0		29359	1	0
29362	1	0		29362	1	0		29362	1	0		29362	2	1950		29362	2	1950
29369	1	0		29369	1	0		29369	1	0		29369	1	0		29369	1	0
29370	1	0		29370	1	0		29370	1	0		29370	1	0		29370	1	0
29372	1	0		29372	1	0		29372	1	0		29372	1	0		29372	1	0
29373	1	0		29373	1	0		29373	1	0		29373	1	0		29373	1	0
29378	1	0		29378	1	0		29378	1	0		29378	1	0		29378	1	0
29379	1	0		29379	1	0		29379	1	0		29379	1	0		29379	1	0
29380	1	0		29380	1	0		29380	1	0		29380	1	0		29380	1	0
29382	1	0		29382	1	0		29382	1	0		29382	1	0		29382	1	0
29384	1	0		29384	1	0		29384	1	0		29384	1	0		29384	1	0
29385	1	0		29385	1	0		29385	1	0		29385	1	0		29385	1	0
29388	1	0		29388	1	0		29388	1	0		29388	1	0		29388	1	0
29389	1	0		29389	1	0		29389	1	0		29389	1	0		29389	1	0
29394	1	0		29394	1	0		29394	1	0		29394	1	0		29394	1	0
29421	1	0		29421	1	0		29421	1	0		29421	1	0		29421	2	2855
29423	1	0		29423	1	0		29423	1	0		29423	1	0		29423	1	0
29427	1	0		29427	1	0		29427	1	0		29427	1	0		29427	1	0
29430	1	0		29430	1	0		29430	1	0		29430	1	0		29430	1	0
29435	1	0		29435	1	0		29435	1	0		29435	1	0		29435	2	3307
29438	1	0		29438	1	0		29438	1	0		29438	1	0		29438	1	0
29442	1	0		29442	1	0		29442	1	0		29442	1	0		29442	1	0
29447	1	0		29447	1	0		29447	1	0		29447	1	0		29447	1	0
29448	1	0		29448	1	0		29448	1	0		29448	2	3925		29448	2	3925
29449	2	1159		29449	2	1159		29449	3	4758		29449	3	4873		29449	5	14135
29450	1	0		29450	1	0		29450	1	0		29450	1	0		29450	1	0
29459	1	0		29459	1	0		29459	1	0		29459	1	0		29459	1	0
29460	1	0		29460	1	0		29460	1	0		29460	1	0		29460	1	0
29461	1	0		29461	1	0		29461	1	0		29461	1	0		29461	1	0
29466	1	0		29466	1	0		29466	1	0		29466	1	0		29466	1	0
29471	1	0		29471	1	0		29471	1	0		29471	1	0		29471	1	0
29483	1	0		29483	1	0		29483	1	0		29483	1	0		29483	1	0
29484	1	0		29484	1	0		29484	1	0		29484	1	0		29484	1	0
29485	1	0		29485	1	0		29485	1	0		29485	1	0		29485	1	0
29489	1	0		29489	1	0		29489	1	0		29489	1	0		29489	1	0
29494	1	0		29494	1	0		29494	1	0		29494	1	0		29494	1	0
29497	1	0		29497	1	0		29497	1	0		29497	2	2650		29497	2	2650
29498	1	0		29498	1	0		29498	1	0		29498	1	0		29498	1	0
29501	1	0		29501	1	0		29501	1	0		29501	1	0		29501	1	0
29506	1	0		29506	1	0		29506	1	0		29506	1	0		29506	1	0
29507	1	0		29507	1	0		29507	1	0		29507	1	0		29507	1	0
29508	1	0		29508	1	0		29508	1	0		29508	1	0		29508	1	0
29518	1	0		29518	1	0		29518	1	0		29518	1	0		29518	1	0
29519	1	0		29519	1	0		29519	1	0		29519	1	0		29519	1	0
29520	1	0		29520	1	0		29520	1	0		29520	2	809		29520	2	809
29522	1	0		29522	1	0		29522	1	0		29522	1	0		29522	1	0
29524	1	0		29524	1	0		29524	1	0		29524	1	0		29524	1	0
29533	2	1561		29533	2	1561		29533	2	1561		29533	2	1561		29533	2	1561
29536	1	0		29536	2	1180		29536	2	1180		29536	2	1180		29536	2	1180
29542	1	0		29542	1	0		29542	1	0		29542	1	0		29542	1	0
29546	1	0		29546	1	0		29546	1	0		29546	1	0		29546	1	0
29549	1	0		29549	1	0		29549	1	0		29549	1	0		29549	1	0
29553	1	0		29553	1	0		29553	1	0		29553	1	0		29553	1	0
29555	1	0		29555	1	0		29555	1	0		29555	1	0		29555	1	0
29556	1	0		29556	1	0		29556	1	0		29556	1	0		29556	1	0
29559	1	0		29559	1	0		29559	1	0		29559	1	0		29559	1	0
29561	1	0		29561	1	0		29561	1	0		29561	1	0		29561	1	0
29562	1	0		29562	1	0		29562	1	0		29562	1	0		29562	4	1737
29575	1	0		29575	1	0		29575	1	0		29575	1	0		29575	1	0
29581	1	0		29581	1	0		29581	1	0		29581	2	2310		29581	3	6146
29729	1	0		29729	1	0		29729	2	15246		29729	2	15246		29729	2	15246
29730	1	0		29730	1	0		29730	1	0		29730	1	0		29730	1	0
29760	2	21272		29760	2	21272		29760	2	21272		29760	2	21272		29760	3	44529
29829	1	0		29829	1	0		29829	1	0		29829	1	0		29829	1	0
29833	1	0		29833	1	0		29833	1	0		29833	1	0		29833	1	0
29856	1	0		29856	1	0		29856	2	8417		29856	2	8417		29856	3	20591
29908	1	0		29908	1	0		29908	1	0		29908	1	0		29908	1	0
29920	1	0		29920	1	0		29920	1	0		29920	3	33194		29920	3	33112
29924	1	0		29924	1	0		29924	1	0		29924	1	0		29924	2	9495
30033	1	0		30033	1	0		30033	1	0		30033	1	0		30033	1	0
30457	1	0		30457	1	0		30457	1	0		30457	1	0		30457	1	0
30522	1	0		30522	1	0		30522	1	0		30522	1	0		30522	1	0
30538	1	0		30538	1	0		30538	1	0		30538	1	0		30538	1	0
30732	1	0		30732	1	0		30732	1	0		30732	2	17751		30732	2	17751
31234	1	0		31234	1	0		31234	2	13628		31234	3	32096		31234	3	32096
31246	1	0		31246	1	0		31246	1	0		31246	1	0		31246	1	0
31899	1	0		31899	1	0		31899	1	0		31899	1	0		31899	1	0
31959	1	0		31959	1	0		31959	1	0		31959	1	0		31959	1	0
31963	1	0		31963	1	0		31963	1	0		31963	1	0		31963	1	0
31964	1	0		31964	1	0		31964	1	0		31964	1	0		31964	1	0
31965	1	0		31965	1	0		31965	1	0		31965	2	1392		31965	2	1392
31971	2	28		31971	2	28		31971	2	28		31971	2	28		31971	3	1655
31998	2	253		31998	2	253		31998	2	253		31998	2	253		31998	2	253
32002	1	0		32002	1	0		32002	1	0		32002	1	0		32002	1	0
32013	1	0		32013	1	0		32013	1	0		32013	1	0		32013	1	0
32046	1	0		32046	1	0		32046	1	0		32046	2	1559		32046	2	1559
32056	1	0		32056	1	0		32056	1	0		32056	1	0		32056	1	0
32201	1	0		32201	1	0		32201	1	0		32201	1	0		32201	1	0
32536	1	0		32536	1	0		32536	1	0		32536	1	0		32536	1	0
32597	3	17606		32597	3	17606		32597	4	42788		32597	4	42788		32597	5	51684
33007	2	569		33007	2	569		33007	2	569		33007	2	569		33007	2	569
33008	1	0		33008	1	0		33008	1	0		33008	1	0		33008	1	0
33010	1	0		33010	1	0		33010	1	0		33010	1	0		33010	1	0
33011	1	0		33011	1	0		33011	1	0		33011	1	0		33011	1	0
33018	1	0		33018	1	0		33018	1	0		33018	1	0		33018	1	0
33025	1	0		33025	1	0		33025	1	0		33025	1	0		33025	1	0
33028	1	0		33028	1	0		33028	1	0		33028	1	0		33028	1	0
33029	1	0		33029	1	0		33029	1	0		33029	1	0		33029	1	0
33032	1	0		33032	1	0		33032	1	0		33032	1	0		33032	1	0
33033	1	0		33033	1	0		33033	1	0		33033	1	0		33033	3	2228
33034	2	331		33034	2	331		33034	2	331		33034	2	331		33034	2	331
33035	1	0		33035	1	0		33035	1	0		33035	1	0		33035	1	0
33036	1	0		33036	1	0		33036	1	0		33036	1	0		33036	1	0
33038	1	0		33038	1	0		33038	1	0		33038	1	0		33038	7	15192
33039	2	202		33039	2	202		33039	2	202		33039	2	202		33039	3	2029
33040	1	0		33040	1	0		33040	1	0		33040	2	1047		33040	2	1047
33043	2	231		33043	2	231		33043	2	231		33043	2	231		33043	2	231
33044	1	0		33044	1	0		33044	1	0		33044	1	0		33044	1	0
33046	1	0		33046	1	0		33046	1	0		33046	1	0		33046	1	0
33047	1	0		33047	1	0		33047	1	0		33047	1	0		33047	2	1006
33049	1	0		33049	1	0		33049	1	0		33049	1	0		33049	1	0
33050	1	0		33050	1	0		33050	1	0		33050	1	0		33050	1	0
33051	1	0		33051	1	0		33051	2	1758		33051	2	1758		33051	2	1758
33052	1	0		33052	1	0		33052	1	0		33052	1	0		33052	1	0
33056	1	0		33056	1	0		33056	1	0		33056	1	0		33056	1	0
33059	1	0		33059	1	0		33059	1	0		33059	1	0		33059	1	0
33069	1	0		33069	1	0		33069	2	2043		33069	2	2043		33069	2	2043
33169	1	0		33169	1	0		33169	1	0		33169	1	0		33169	1	0
33178	1	0		33178	1	0		33178	1	0		33178	1	0		33178	2	7249
33203	1	0		33203	1	0		33203	2	7093		33203	2	7093		33203	3	15994
33653	1	0		33653	1	0		33653	1	0		33653	1	0		33653	1	0
33879	2	583		33879	2	583		33879	2	583		33879	2	583		33879	2	583
33881	1	0		33881	1	0		33881	1	0		33881	2	1871		33881	2	1871
33883	1	0		33883	1	0		33883	1	0		33883	1	0		33883	1	0
33884	1	0		33884	1	0		33884	1	0		33884	1	0		33884	1	0
33885	1	0		33885	1	0		33885	1	0		33885	1	0		33885	1	0
33887	1	0		33887	1	0		33887	1	0		33887	1	0		33887	1	0
33888	1	0		33888	1	0		33888	1	0		33888	1	0		33888	1	0
33889	1	0		33889	1	0		33889	1	0		33889	1	0		33889	1	0
33897	1	0		33897	1	0		33897	1	0		33897	1	0		33897	1	0
33898	1	0		33898	1	0		33898	1	0		33898	1	0		33898	1	0
33899	1	0		33899	1	0		33899	1	0		33899	1	0		33899	1	0
33900	1	0		33900	1	0		33900	1	0		33900	1	0		33900	1	0
33903	1	0		33903	1	0		33903	1	0		33903	1	0		33903	1	0
33905	1	0		33905	1	0		33905	1	0		33905	2	862		33905	2	862
33907	1	0		33907	1	0		33907	1	0		33907	1	0		33907	1	0
33910	1	0		33910	1	0		33910	1	0		33910	1	0		33910	1	0
33917	1	0		33917	1	0		33917	1	0		33917	1	0		33917	1	0
33918	1	0		33918	1	0		33918	1	0		33918	2	2143		33918	2	2143
33919	1	0		33919	1	0		33919	1	0		33919	1	0		33919	1	0
33920	1	0		33920	1	0		33920	1	0		33920	1	0		33920	1	0
33921	1	0		33921	1	0		33921	1	0		33921	1	0		33921	1	0
33922	1	0		33922	1	0		33922	1	0		33922	1	0		33922	2	665
33923	1	0		33923	1	0		33923	1	0		33923	12	9922		33923	5	3045
33934	1	0		33934	1	0		33934	1	0		33934	3	3328		33934	3	3583
33936	1	0		33936	1	0		33936	1	0		33936	1	0		33936	1	0
33938	1	0		33938	1	0		33938	1	0		33938	1	0		33938	1	0
33940	1	0		33940	1	0		33940	1	0		33940	1	0		33940	1	0
33941	1	0		33941	1	0		33941	1	0		33941	1	0		33941	2	2415
33945	1	0		33945	1	0		33945	1	0		33945	1	0		33945	2	2471
33946	1	0		33946	1	0		33946	1	0		33946	1	0		33946	1	0
33954	1	0		33954	1	0		33954	1	0		33954	1	0		33954	1	0
33959	1	0		33959	1	0		33959	1	0		33959	1	0		33959	2	1383
33960	1	0		33960	1	0		33960	1	0		33960	1	0		33960	1	0
33962	1	0		33962	1	0		33962	1	0		33962	1	0		33962	1	0
33964	1	0		33964	1	0		33964	1	0		33964	2	772		33964	2	772
33968	1	0		33968	1	0		33968	1	0		33968	1	0		33968	2	1376
33970	1	0		33970	1	0		33970	1	0		33970	1	0		33970	1	0
33984	1	0		33984	1	0		33984	1	0		33984	1	0		33984	1	0
33989	1	0		33989	1	0		33989	1	0		33989	1	0		33989	1	0
33990	1	0		33990	1	0		33990	1	0		33990	1	0		33990	1	0
33992	1	0		33992	1	0		33992	1	0		33992	1	0		33992	2	1019
33995	1	0		33995	1	0		33995	1	0		33995	1	0		33995	1	0
33996	1	0		33996	1	0		33996	1	0		33996	1	0		33996	1	0
33998	1	0		33998	1	0		33998	1	0		33998	1	0		33998	1	0
34002	1	0		34002	1	0		34002	1	0		34002	1	0		34002	1	0
34004	1	0		34004	1	0		34004	1	0		34004	1	0		34004	1	0
34006	1	0		34006	1	0		34006	1	0		34006	1	0		34006	1	0
34007	1	0		34007	1	0		34007	1	0		34007	1	0		34007	1	0
34017	1	0		34017	1	0		34017	1	0		34017	1	0		34017	1	0
34020	1	0		34020	1	0		34020	1	0		34020	1	0		34020	1	0
34021	1	0		34021	1	0		34021	1	0		34021	1	0		34021	1	0
34038	1	0		34038	1	0		34038	1	0		34038	1	0		34038	1	0
34060	1	0		34060	1	0		34060	1	0		34060	1	0		34060	1	0
34062	1	0		34062	1	0		34062	1	0		34062	1	0		34062	1	0
34068	1	0		34068	1	0		34068	1	0		34068	1	0		34068	1	0
34073	4	4676		34073	6	10060		34073	12	30067		34073	14	37754		34073	19	61470
34078	2	182		34078	2	182		34078	2	182		34078	2	182		34078	2	182
34085	1	0		34085	1	0		34085	1	0		34085	1	0		34085	4	3466
34086	1	0		34086	1	0		34086	1	0		34086	1	0		34086	1	0
34087	1	0		34087	1	0		34087	1	0		34087	1	0		34087	1	0
34103	1	0		34103	1	0		34103	1	0		34103	1	0		34103	1	0
34105	1	0		34105	1	0		34105	1	0		34105	1	0		34105	1	0
34294	1	0		34294	1	0		34294	1	0		34294	1	0		34294	2	19900
34349	1	0		34349	1	0		34349	1	0		34349	1	0		34349	1	0
34373	1	0		34373	1	0		34373	1	0		34373	1	0		34373	2	6133
34475	1	0		34475	1	0		34475	1	0		34475	2	7082		34475	2	7082
34504	1	0		34504	2	5592		34504	2	5592		34504	2	5592		34504	2	5592
34627	1	0		34627	1	0		34627	1	0		34627	1	0		34627	1	0
34765	2	2407		34765	2	2407		34765	2	2407		34765	2	2407		34765	3	11163
35519	1	0		35519	1	0		35519	1	0		35519	1	0		35519	1	0
35525	1	0		35525	1	0		35525	2	12672		35525	2	12672		35525	2	12672
35554	1	0		35554	1	0		35554	1	0		35554	1	0		35554	1	0
35621	1	0		35621	1	0		35621	1	0		35621	1	0		35621	1	0
35623	1	0		35623	1	0		35623	1	0		35623	1	0		35623	1	0
35703	1	0		35703	1	0		35703	1	0		35703	1	0		35703	1	0
35725	1	0		35725	1	0		35725	1	0		35725	1	0		35725	2	9803
35742	1	0		35742	1	0		35742	1	0		35742	1	0		35742	1	0
35746	1	0		35746	1	0		35746	1	0		35746	1	0		35746	1	0
35752	1	0		35752	1	0		35752	1	0		35752	1	0		35752	1	0
35754	1	0		35754	1	0		35754	1	0		35754	1	0		35754	1	0
35755	1	0		35755	1	0		35755	1	0		35755	1	0		35755	1	0
35760	1	0		35760	1	0		35760	1	0		35760	1	0		35760	1	0
35787	1	0		35787	1	0		35787	2	778		35787	2	778		35787	2	778
35790	1	0		35790	1	0		35790	1	0		35790	1	0		35790	1	0
35791	1	0		35791	1	0		35791	1	0		35791	1	0		35791	1	0
35792	1	0		35792	1	0		35792	1	0		35792	1	0		35792	1	0
35794	1	0		35794	1	0		35794	1	0		35794	1	0		35794	1	0
35795	1	0		35795	1	0		35795	1	0		35795	1	0		35795	1	0
35799	1	0		35799	1	0		35799	1	0		35799	1	0		35799	1	0
35801	1	0		35801	1	0		35801	1	0		35801	2	1550		35801	2	1550
35804	1	0		35804	1	0		35804	1	0		35804	1	0		35804	1	0
35806	1	0		35806	1	0		35806	1	0		35806	1	0		35806	1	0
35811	1	0		35811	1	0		35811	1	0		35811	1	0		35811	1	0
35814	1	0		35814	1	0		35814	1	0		35814	1	0		35814	1	0
35817	1	0		35817	1	0		35817	1	0		35817	1	0		35817	1	0
35818	1	0		35818	1	0		35818	1	0		35818	1	0		35818	1	0
35833	1	0		35833	1	0		35833	1	0		35833	1	0		35833	1	0
35841	1	0		35841	1	0		35841	1	0		35841	1	0		35841	1	0
36035	1	0		36035	1	0		36035	1	0		36035	1	0		36035	1	0
36050	1	0		36050	1	0		36050	1	0		36050	1	0		36050	1	0
36330	2	2523		36330	2	2523		36330	2	2523		36330	3	7632		36330	4	12782
36596	1	0		36596	1	0		36596	1	0		36596	2	17375		36596	2	17375
36646	1	0		36646	1	0		36646	1	0		36646	1	0		36646	2	7216
36651	1	0		36651	1	0		36651	1	0		36651	1	0		36651	1	0
36656	1	0		36656	1	0		36656	1	0		36656	1	0		36656	2	9861
36745	1	0		36745	1	0		36745	1	0		36745	1	0		36745	1	0
36746	1	0		36746	1	0		36746	1	0		36746	1	0		36746	1	0
36806	1	0		36806	1	0		36806	1	0		36806	1	0		36806	1	0
36807	1	0		36807	1	0		36807	1	0		36807	1	0		36807	1	0
36808	1	0		36808	1	0		36808	1	0		36808	1	0		36808	1	0
36809	1	0		36809	1	0		36809	1	0		36809	1	0		36809	2	4087
36811	1	0		36811	1	0		36811	1	0		36811	1	0		36811	1	0
36814	2	209		36814	2	209		36814	2	209		36814	2	209		36814	2	209
36816	2	1241		36816	2	1241		36816	2	1241		36816	2	1241		36816	2	1241
36818	2	1864		36818	2	1864		36818	2	1864		36818	2	1864		36818	2	1864
36819	1	0		36819	1	0		36819	1	0		36819	1	0		36819	1	0
36821	1	0		36821	1	0		36821	1	0		36821	1	0		36821	1	0
36822	2	106		36822	2	106		36822	2	106		36822	2	106		36822	2	106
36839	1	0		36839	1	0		36839	1	0		36839	1	0		36839	1	0
36844	1	0		36844	1	0		36844	1	0		36844	1	0		36844	1	0
36845	1	0		36845	1	0		36845	1	0		36845	1	0		36845	1	0
36855	1	0		36855	1	0		36855	1	0		36855	1	0		36855	1	0
36856	1	0		36856	1	0		36856	1	0		36856	1	0		36856	1	0
36861	2	389		36861	2	389		36861	2	389		36861	2	389		36861	2	389
36873	1	0		36873	2	2458		36873	3	6229		36873	3	6229		36873	3	6229
36874	1	0		36874	1	0		36874	1	0		36874	1	0		36874	1	0
36875	1	0		36875	1	0		36875	1	0		36875	1	0		36875	1	0
36911	1	0		36911	1	0		36911	1	0		36911	1	0		36911	1	0
36914	1	0		36914	1	0		36914	1	0		36914	1	0		36914	1	0
37083	1	0		37083	1	0		37083	1	0		37083	1	0		37083	1	0
37326	1	0		37326	1	0		37326	1	0		37326	2	4055		37326	2	4055
37329	1	0		37329	1	0		37329	1	0		37329	1	0		37329	1	0
37330	2	1750		37330	2	1750		37330	2	0		37330	2	1750		37330	3	6263
37332	1	0		37332	1	0		37332	1	0		37332	1	0		37332	1	0
37360	1	0		37360	1	0		37360	1	0		37360	1	0		37360	1	0
37372	1	0		37372	1	0		37372	1	0		37372	1	0		37372	3	3238
37482	1	0		37482	1	0		37482	1	0		37482	1	0		37482	1	0
37484	1	0		37484	1	0		37484	1	0		37484	1	0		37484	1	0
37636	1	0		37636	1	0		37636	1	0		37636	2	1842		37636	4	5917
37637	1	0		37637	1	0		37637	1	0		37637	1	0		37637	1	0
37659	1	0		37659	1	0		37659	1	0		37659	1	0		37659	1	0
37727	1	0		37727	1	0		37727	1	0		37727	1	0		37727	1	0
37734	1	0		37734	1	0		37734	1	0		37734	1	0		37734	1	0
37752	1	0		37752	1	0		37752	1	0		37752	1	0		37752	1	0
37769	1	0		37769	1	0		37769	1	0		37769	1	0		37769	1	0
37915	1	0		37915	1	0		37915	1	0		37915	1	0		37915	1	0
37919	1	0		37919	1	0		37919	1	0		37919	3	6272		37919	5	18928
37921	2	828		37921	3	2058		37921	3	2058		37921	3	2058		37921	3	2058
37923	1	0		37923	1	0		37923	1	0		37923	1	0		37923	2	750
37927	1	0		37927	1	0		37927	1	0		37927	1	0		37927	3	5415
37928	2	533		37928	2	533		37928	2	533		37928	2	533		37928	2	533
37929	1	0		37929	1	0		37929	1	0		37929	1	0		37929	1	0
37930	1	0		37930	1	0		37930	1	0		37930	1	0		37930	1	0
37931	1	0		37931	1	0		37931	1	0		37931	1	0		37931	1	0
38026	1	0		38026	1	0		38026	2	1347		38026	2	1347		38026	2	1347
38027	1	0		38027	1	0		38027	1	0		38027	1	0		38027	1	0
38284	2	183		38284	2	183		38284	2	183		38284	2	183		38284	2	183
38286	1	0		38286	1	0		38286	1	0		38286	1	0		38286	1	0
38289	1	0		38289	1	0		38289	1	0		38289	1	0		38289	1	0
38290	1	0		38290	1	0		38290	1	0		38290	1	0		38290	1	0
38293	1	0		38293	1	0		38293	1	0		38293	1	0		38293	2	2060
38300	1	0		38300	1	0		38300	1	0		38300	1	0		38300	1	0
38301	1	0		38301	1	0		38301	2	1016		38301	2	1016		38301	2	1016
38304	1	0		38304	1	0		38304	1	0		38304	1	0		38304	2	1686
38307	1	0		38307	1	0		38307	1	0		38307	1	0		38307	1	0
38308	1	0		38308	1	0		38308	1	0		38308	1	0		38308	1	0
38310	1	0		38310	1	0		38310	1	0		38310	1	0		38310	1	0
38312	1	0		38312	1	0		38312	1	0		38312	1	0		38312	1	0
38313	1	0		38313	1	0		38313	1	0		38313	1	0		38313	1	0
38314	1	0		38314	1	0		38314	1	0		38314	1	0		38314	2	2803
38323	1	0		38323	1	0		38323	1	0		38323	1	0		38323	1	0
38875	1	0		38875	1	0		38875	1	0		38875	1	0		38875	1	0
39029	1	0		39029	1	0		39029	1	0		39029	1	0		39029	1	0
39152	1	0		39152	1	0		39152	1	0		39152	2	1050		39152	3	2275
39441	1	0		39441	1	0		39441	1	0		39441	1	0		39441	1	0
39483	1	0		39483	1	0		39483	1	0		39483	1	0		39483	2	965
39486	1	0		39486	1	0		39486	1	0		39486	2	2000		39486	3	4392
39488	1	0		39488	1	0		39488	2	1387		39488	3	3375		39488	5	8571
39490	1	0		39490	2	1187		39490	2	1187		39490	2	1187		39490	2	1187
39491	1	0		39491	1	0		39491	1	0		39491	2	1900		39491	7	13942
39492	1	0		39492	1	0		39492	1	0		39492	1	0		39492	2	1661
39496	1	0		39496	1	0		39496	1	0		39496	1	0		39496	2	1753
39645	1	0		39645	1	0		39645	1	0		39645	1	0		39645	1	0
39647	1	0		39647	1	0		39647	1	0		39647	1	0		39647	1	0
39664	1	0		39664	1	0		39664	1	0		39664	1	0		39664	1	0
39687	1	0		39687	1	0		39687	1	0		39687	1	0		39687	1	0
39688	1	0		39688	1	0		39688	1	0		39688	1	0		39688	1	0
39691	2	605		39691	2	605		39691	2	605		39691	2	605		39691	2	605
39692	2	572		39692	2	572		39692	2	572		39692	2	572		39692	2	572
39693	1	0		39693	1	0		39693	1	0		39693	1	0		39693	1	0
39695	1	0		39695	1	0		39695	1	0		39695	1	0		39695	1	0
39777	1	0		39777	1	0		39777	1	0		39777	1	0		39777	1	0
39791	1	0		39791	1	0		39791	1	0		39791	1	0		39791	1	0
39844	1	0		39844	1	0		39844	1	0		39844	1	0		39844	1	0
39950	1	0		39950	1	0		39950	1	0		39950	1	0		39950	1	0
39956	2	1398		39956	3	3522		39956	3	3522		39956	3	3522		39956	3	3522
39960	3	207		39960	3	207		39960	3	207		39960	3	207		39960	3	207
40091	1	0		40091	1	0		40091	1	0		40091	1	0		40091	1	0
40127	1	0		40127	1	0		40127	1	0		40127	1	0		40127	1	0
40137	1	0		40137	1	0		40137	1	0		40137	1	0		40137	1	0
40151	1	0		40151	1	0		40151	1	0		40151	2	13592		40151	2	13592
40199	1	0		40199	1	0		40199	1	0		40199	1	0		40199	2	9670
40214	1	0		40214	1	0		40214	1	0		40214	1	0		40214	1	0
40215	1	0		40215	1	0		40215	1	0		40215	1	0		40215	2	2479
40216	1	0		40216	1	0		40216	1	0		40216	1	0		40216	1	0
40269	1	0		40269	1	0		40269	1	0		40269	1	0		40269	1	0
40302	1	0		40302	1	0		40302	1	0		40302	1	0		40302	1	0
40318	1	0		40318	1	0		40318	1	0		40318	1	0		40318	1	0
40324	2	702		40324	2	702		40324	2	702		40324	2	702		40324	8	14587
40410	1	0		40410	1	0		40410	1	0		40410	1	0		40410	1	0
40518	2	184		40518	2	184		40518	2	184		40518	2	184		40518	2	184
40520	3	1692		40520	4	3059		40520	5	4940		40520	6	7666		40520	7	10519
40545	2	44		40545	2	44		40545	2	44		40545	2	44		40545	2	44
40559	1	0		40559	1	0		40559	1	0		40559	1	0		40559	2	10500
40571	1	0		40571	1	0		40571	1	0		40571	1	0		40571	1	0
40576	1	0		40576	1	0		40576	1	0		40576	3	5982		40576	10	30100
40834	1	0		40834	1	0		40834	1	0		40834	1	0		40834	2	1078
40841	1	0		40841	2	945		40841	2	945		40841	2	945		40841	2	945
40988	1	0		40988	1	0		40988	1	0		40988	1	0		40988	1	0
40998	1	0		40998	1	0		40998	1	0		40998	1	0		40998	1	0
41170	1	0		41170	1	0		41170	1	0		41170	1	0		41170	1	0
41202	1	0		41202	2	1848		41202	2	1848		41202	2	1848		41202	2	1848
41276	1	0		41276	1	0		41276	1	0		41276	1	0		41276	1	0
41899	1	0		41899	1	0		41899	1	0		41899	1	0		41899	1	0
41977	2	565		41977	2	565		41977	2	565		41977	2	565		41977	2	565
41986	1	0		41986	1	0		41986	1	0		41986	1	0		41986	2	2299
41988	1	0		41988	1	0		41988	1	0		41988	1	0		41988	1	0
41997	2	133		41997	2	133		41997	2	133		41997	2	133		41997	2	133
42068	1	0		42068	1	0		42068	1	0		42068	1	0		42068	2	2366
42094	1	0		42094	1	0		42094	1	0		42094	1	0		42094	1	0
42109	1	0		42109	1	0		42109	1	0		42109	1	0		42109	1	0
42197	1	0		42197	1	0		42197	1	0		42197	1	0		42197	1	0
42233	1	0		42233	1	0		42233	1	0		42233	1	0		42233	1	0
42234	1	0		42234	1	0		42234	1	0		42234	1	0		42234	1	0
42235	1	0		42235	1	0		42235	1	0		42235	1	0		42235	1	0
42236	3	616		42236	3	616		42236	3	616		42236	3	616		42236	3	616
42256	1	0		42256	1	0		42256	1	0		42256	1	0		42256	1	0
42322	1	0		42322	1	0		42322	1	0		42322	1	0		42322	1	0
42354	1	0		42354	1	0		42354	1	0		42354	1	0		42354	1	0
42444	1	0		42444	1	0		42444	1	0		42444	1	0		42444	1	0
42565	1	0		42565	1	0		42565	1	0		42565	1	0		42565	1	0
42566	1	0		42566	1	0		42566	1	0		42566	1	0		42566	1	0
42684	2	1097		42684	2	1097		42684	2	1097		42684	2	1097		42684	2	1097
42858	1	0		42858	1	0		42858	1	0		42858	1	0		42858	1	0
42862	1	0		42862	1	0		42862	1	0		42862	1	0		42862	1	0
43064	1	0		43064	1	0		43064	1	0		43064	1	0		43064	1	0
43080	1	0		43080	1	0		43080	1	0		43080	1	0		43080	1	0
43131	1	0		43131	1	0		43131	1	0		43131	1	0		43131	1	0
43150	1	0		43150	1	0		43150	1	0		43150	2	8279		43150	2	8279
43179	1	0		43179	1	0		43179	1	0		43179	1	0		43179	1	0
43263	2	1154		43263	2	1154		43263	2	1154		43263	3	3396		43263	3	3396
43265	1	0		43265	1	0		43265	1	0		43265	1	0		43265	1	0
43304	1	0		43304	1	0		43304	1	0		43304	1	0		43304	1	0
43305	2	460		43305	2	460		43305	2	460		43305	2	460		43305	2	460
43348	1	0		43348	1	0		43348	1	0		43348	1	0		43348	1	0
43595	3	1512		43595	3	1512		43595	3	1512		43595	4	3310		43595	4	3310
43617	1	0		43617	1	0		43617	1	0		43617	1	0		43617	1	0
43654	2	1289		43654	2	1289		43654	2	1289		43654	2	1289		43654	2	1289
43655	1	0		43655	1	0		43655	1	0		43655	2	2863		43655	2	2863
43657	2	1253		43657	3	3061		43657	5	7923		43657	7	14359		43657	7	14177
43658	1	0		43658	1	0		43658	3	4886		43658	3	4883		43658	3	4883
43659	1	0		43659	1	0		43659	1	0		43659	1	0		43659	1	0
43660	2	1016		43660	2	1016		43660	2	1016		43660	2	1016		43660	2	1016
43661	1	0		43661	1	0		43661	1	0		43661	3	5174		43661	3	5174
43662	1	0		43662	1	0		43662	2	2154		43662	2	2154		43662	2	2154
43663	1	0		43663	1	0		43663	2	2387		43663	2	2387		43663	2	2387
43665	1	0		43665	1	0		43665	1	0		43665	1	0		43665	1	0
43666	1	0		43666	1	0		43666	1	0		43666	1	0		43666	1	0
43670	1	0		43670	1	0		43670	1	0		43670	1	0		43670	1	0
43675	1	0		43675	1	0		43675	1	0		43675	1	0		43675	1	0
43677	1	0		43677	1	0		43677	1	0		43677	1	0		43677	1	0
43678	1	0		43678	1	0		43678	1	0		43678	1	0		43678	1	0
43687	1	0		43687	1	0		43687	1	0		43687	1	0		43687	1	0
43765	1	0		43765	1	0		43765	1	0		43765	1	0		43765	1	0
43767	1	0		43767	1	0		43767	1	0		43767	1	0		43767	1	0
43768	1	0		43768	1	0		43768	1	0		43768	1	0		43768	1	0
43769	1	0		43769	1	0		43769	1	0		43769	1	0		43769	1	0
43770	1	0		43770	1	0		43770	1	0		43770	1	0		43770	1	0
43771	1	0		43771	1	0		43771	1	0		43771	1	0		43771	1	0
43776	1	0		43776	1	0		43776	1	0		43776	1	0		43776	1	0
43982	1	0		43982	2	4163		43982	2	4163		43982	2	4163		43982	2	4163
43992	2	2028		43992	2	2028		43992	3	5927		43992	3	5927		43992	3	5927
44008	1	0		44008	1	0		44008	1	0		44008	1	0		44008	1	0
44009	1	0		44009	1	0		44009	1	0		44009	1	0		44009	1	0
44010	1	0		44010	1	0		44010	1	0		44010	1	0		44010	1	0
44056	1	0		44056	2	5613		44056	2	5613		44056	2	5613		44056	2	5613
44250	1	0		44250	2	2462		44250	2	2510		44250	2	2510		44250	2	2510
44251	1	0		44251	1	0		44251	1	0		44251	1	0		44251	2	3244
44252	1	0		44252	1	0		44252	1	0		44252	2	4717		44252	2	4717
44574	1	0		44574	1	0		44574	2	1969		44574	2	1969		44574	3	4491
44575	1	0		44575	1	0		44575	1	0		44575	1	0		44575	1	0
44577	1	0		44577	1	0		44577	1	0		44577	1	0		44577	2	1908
44752	1	0		44752	1	0		44752	2	4613		44752	2	4613		44752	2	4613
44753	1	0		44753	1	0		44753	1	0		44753	1	0		44753	1	0
44822	1	0		44822	1	0		44822	1	0		44822	2	3169		44822	2	3169
44823	1	0		44823	1	0		44823	1	0		44823	1	0		44823	2	3043
44930	1	0		44930	1	0		44930	1	0		44930	1	0		44930	1	0
44933	1	0		44933	1	0		44933	1	0		44933	1	0		44933	1	0
44935	1	0		44935	1	0		44935	1	0		44935	1	0		44935	1	0
44941	2	8221		44941	2	8221		44941	2	8221		44941	2	8221		44941	2	8221
45056	1	0		45056	1	0		45056	1	0		45056	1	0		45056	1	0
45065	1	0		45065	1	0		45065	1	0		45065	1	0		45065	1	0
45066	1	0		45066	1	0		45066	1	0		45066	1	0		45066	1	0
45068	1	0		45068	1	0		45068	1	0		45068	1	0		45068	1	0
45072	1	0		45072	1	0		45072	1	0		45072	1	0		45072	1	0
45073	1	0		45073	1	0		45073	1	0		45073	1	0		45073	1	0
45076	1	0		45076	1	0		45076	1	0		45076	1	0		45076	1	0
45130	1	0		45130	1	0		45130	1	0		45130	1	0		45130	1	0
45133	1	0		45133	1	0		45133	1	0		45133	1	0		45133	1	0
45151	1	0		45151	1	0		45151	1	0		45151	1	0		45151	1	0
45243	1	0		45243	1	0		45243	1	0		45243	1	0		45243	1	0
45254	1	0		45254	1	0		45254	1	0		45254	1	0		45254	1	0
45354	1	0		45354	1	0		45354	1	0		45354	1	0		45354	1	0
45357	2	1158		45357	2	1158		45357	2	1158		45357	2	1158		45357	2	1158
45363	1	0		45363	1	0		45363	1	0		45363	1	0		45363	1	0
45398	2	861		45398	2	861		45398	2	861		45398	2	861		45398	2	861
45462	1	0		45462	1	0		45462	1	0		45462	2	2765		45462	2	2765
45465	1	0		45465	1	0		45465	1	0		45465	1	0		45465	1	0
45634	1	0		45634	1	0		45634	1	0		45634	1	0		45634	1	0
45658	1	0		45658	1	0		45658	1	0		45658	1	0		45658	1	0
45668	3	1331		45668	3	1331		45668	3	1331		45668	3	1331		45668	4	3904
45670	1	0		45670	1	0		45670	1	0		45670	1	0		45670	2	2042
45972	1	0		45972	1	0		45972	2	1206		45972	2	1206		45972	2	1206
46124	1	0		46124	1	0		46124	1	0		46124	1	0		46124	1	0
46125	1	0		46125	1	0		46125	1	0		46125	1	0		46125	1	0
46126	1	0		46126	1	0		46126	1	0		46126	1	0		46126	1	0
46127	1	0		46127	1	0		46127	1	0		46127	1	0		46127	1	0
46158	1	0		46158	1	0		46158	1	0		46158	1	0		46158	1	0
46163	1	0		46163	1	0		46163	1	0		46163	1	0		46163	1	0
46172	1	0		46172	1	0		46172	1	0		46172	1	0		46172	1	0
46178	1	0		46178	1	0		46178	1	0		46178	1	0		46178	1	0
46179	1	0		46179	1	0		46179	1	0		46179	1	0		46179	1	0
46181	1	0		46181	1	0		46181	1	0		46181	1	0		46181	1	0
46182	1	0		46182	1	0		46182	1	0		46182	1	0		46182	1	0
46190	1	0		46190	1	0		46190	1	0		46190	1	0		46190	1	0
46206	2	504		46206	2	504		46206	2	504		46206	2	504		46206	2	504
46224	1	0		46224	1	0		46224	1	0		46224	1	0		46224	1	0
46228	1	0		46228	1	0		46228	1	0		46228	1	0		46228	1	0
46240	1	0		46240	1	0		46240	1	0		46240	1	0		46240	1	0
46256	1	0		46256	1	0		46256	1	0		46256	1	0		46256	1	0
46257	1	0		46257	1	0		46257	1	0		46257	1	0		46257	1	0
46351	1	0		46351	1	0		46351	1	0		46351	1	0		46351	1	0
46429	1	0		46429	1	0		46429	1	0		46429	1	0		46429	1	0
46503	1	0		46503	1	0		46503	1	0		46503	1	0		46503	2	2795
46506	1	0		46506	1	0		46506	1	0		46506	1	0		46506	3	5065
46507	1	0		46507	1	0		46507	1	0		46507	1	0		46507	1	0
46541	1	0		46541	1	0		46541	1	0		46541	1	0		46541	1	0
46632	1	0		46632	1	0		46632	1	0		46632	1	0		46632	1	0
46634	2	53		46634	2	53		46634	3	6218		46634	3	6256		46634	4	18919
46677	1	0		46677	1	0		46677	1	0		46677	1	0		46677	1	0
46680	1	0		46680	1	0		46680	1	0		46680	3	6953		46680	4	11337
46867	1	0		46867	1	0		46867	1	0		46867	1	0		46867	1	0
47229	1	0		47229	1	0		47229	1	0		47229	1	0		47229	1	0
47303	1	0		47303	1	0		47303	1	0		47303	1	0		47303	1	0
47312	1	0		47312	1	0		47312	1	0		47312	1	0		47312	1	0
47421	1	0		47421	1	0		47421	1	0		47421	2	2877		47421	2	2877
47466	1	0		47466	1	0		47466	1	0		47466	1	0		47466	2	902
47492	1	0		47492	1	0		47492	1	0		47492	1	0		47492	1	0
47493	2	470		47493	2	470		47493	2	470		47493	2	470		47493	2	470
47500	1	0		47500	1	0		47500	1	0		47500	1	0		47500	1	0
47671	1	0		47671	1	0		47671	1	0		47671	1	0		47671	1	0
47678	1	0		47678	1	0		47678	1	0		47678	1	0		47678	1	0
47715	1	0		47715	1	0		47715	1	0		47715	2	1656		47715	2	1656
47716	1	0		47716	1	0		47716	1	0		47716	1	0		47716	1	0
47735	1	0		47735	1	0		47735	1	0		47735	1	0		47735	1	0
47759	1	0		47759	1	0		47759	1	0		47759	1	0		47759	1	0
47760	2	632		47760	3	3464		47760	3	3464		47760	3	3464		47760	3	3464
47762	1	0		47762	1	0		47762	1	0		47762	1	0		47762	1	0
47763	3	4323		47763	3	4323		47763	3	4323		47763	3	4323		47763	4	8658
47770	1	0		47770	1	0		47770	1	0		47770	1	0		47770	4	4795
47839	1	0		47839	1	0		47839	1	0		47839	1	0		47839	1	0
47845	1	0		47845	1	0		47845	1	0		47845	1	0		47845	1	0
47846	1	0		47846	1	0		47846	1	0		47846	1	0		47846	1	0
47848	1	0		47848	1	0		47848	1	0		47848	1	0		47848	1	0
47850	1	0		47850	1	0		47850	1	0		47850	1	0		47850	1	0
47853	1	0		47853	1	0		47853	1	0		47853	1	0		47853	1	0
47858	2	618		47858	2	618		47858	2	618		47858	2	618		47858	2	618
47860	1	0		47860	1	0		47860	1	0		47860	1	0		47860	2	4554
47871	1	0		47871	1	0		47871	1	0		47871	1	0		47871	1	0
47872	1	0		47872	1	0		47872	1	0		47872	1	0		47872	1	0
47877	1	0		47877	1	0		47877	1	0		47877	2	3413		47877	3	8201
47878	1	0		47878	1	0		47878	1	0		47878	3	7317		47878	3	7317
47879	2	1591		47879	2	1591		47879	2	1591		47879	3	4434		47879	3	4434
47880	3	1100		47880	3	1100		47880	4	3304		47880	4	3304		47880	5	6728
47883	2	1308		47883	2	1308		47883	2	1308		47883	2	1308		47883	3	5386
47885	1	0		47885	1	0		47885	1	0		47885	3	6187		47885	3	6187
47886	1	0		47886	1	0		47886	1	0		47886	1	0		47886	1	0
47917	1	0		47917	1	0		47917	1	0		47917	1	0		47917	1	0
47920	2	977		47920	2	977		47920	2	977		47920	2	977		47920	2	977
47951	1	0		47951	1	0		47951	1	0		47951	1	0		47951	1	0
47958	1	0		47958	1	0		47958	1	0		47958	1	0		47958	1	0
47960	1	0		47960	1	0		47960	2	1129		47960	2	1129		47960	2	1129
48003	1	0		48003	1	0		48003	1	0		48003	1	0		48003	1	0
48074	1	0		48074	1	0		48074	1	0		48074	1	0		48074	1	0
48076	1	0		48076	1	0		48076	1	0		48076	1	0		48076	2	2563
48254	1	0		48254	1	0		48254	2	2413		48254	2	2413		48254	2	2413
48269	1	0		48269	1	0		48269	1	0		48269	1	0		48269	1	0
48296	1	0		48296	1	0		48296	1	0		48296	1	0		48296	3	4301
48664	1	0		48664	1	0		48664	1	0		48664	1	0		48664	1	0
48697	1	0		48697	1	0		48697	1	0		48697	1	0		48697	1	0
48935	1	0		48935	1	0		48935	1	0		48935	1	0		48935	1	0
49280	1	0		49280	1	0		49280	1	0		49280	1	0		49280	1	0
49283	1	0		49283	1	0		49283	1	0		49283	1	0		49283	1	0
49319	1	0		49319	1	0		49319	2	1264		49319	2	1264		49319	2	1264
49338	1	0		49338	1	0		49338	1	0		49338	1	0		49338	1	0
49897	2	1244		49897	2	1244		49897	2	1244		49897	2	1244		49897	2	1244
50338	1	0		50338	1	0		50338	1	0		50338	1	0		50338	1	0
50389	1	0		50389	1	0		50389	1	0		50389	1	0		50389	1	0
50719	1	0		50719	1	0		50719	1	0		50719	1	0		50719	1	0
50960	1	0		50960	1	0		50960	1	0		50960	1	0		50960	1	0
51031	1	0		51031	1	0		51031	2	10298		51031	2	10298		51031	2	10298
51047	1	0		51047	1	0		51047	1	0		51047	1	0		51047	2	1598
51101	1	0		51101	1	0		51101	1	0		51101	1	0		51101	1	0
51161	1	0		51161	1	0		51161	1	0		51161	1	0		51161	1	0
51201	1	0		51201	1	0		51201	1	0		51201	2	3697		51201	2	3697
51203	1	0		51203	1	0		51203	1	0		51203	1	0		51203	1	0
51229	2	18		51229	2	18		51229	2	18		51229	2	18		51229	2	18
51239	1	0		51239	1	0		51239	1	0		51239	2	18697		51239	2	18697
51240	1	0		51240	1	0		51240	1	0		51240	1	0		51240	1	0
51363	1	0		51363	2	214		51363	2	214		51363	2	214		51363	2	214
51365	1	0		51365	1	0		51365	1	0		51365	1	0		51365	1	0
51367	1	0		51367	2	1233		51367	2	1233		51367	2	1233		51367	2	1233
51453	1	0		51453	1	0		51453	1	0		51453	1	0		51453	1	0
51543	1	0		51543	1	0		51543	1	0		51543	2	8454		51543	2	8454
51589	1	0		51589	1	0		51589	1	0		51589	1	0		51589	1	0
51605	1	0		51605	1	0		51605	2	10747		51605	2	10747		51605	2	10747
51655	1	0		51655	1	0		51655	2	9603		51655	2	9603		51655	2	9603
51663	1	0		51663	1	0		51663	1	0		51663	1	0		51663	1	0
51664	1	0		51664	1	0		51664	1	0		51664	1	0		51664	1	0
51665	1	0		51665	1	0		51665	1	0		51665	1	0		51665	1	0
51669	1	0		51669	1	0		51669	1	0		51669	2	1636		51669	3	2515
51714	2	4150		51714	2	4150		51714	2	4150		51714	2	4150		51714	2	4150
52021	1	0		52021	1	0		52021	1	0		52021	1	0		52021	1	0
52133	1	0		52133	1	0		52133	1	0		52133	1	0		52133	1	0
52227	1	0		52227	1	0		52227	1	0		52227	1	0		52227	1	0
52242	1	0		52242	1	0		52242	1	0		52242	1	0		52242	1	0
52259	1	0		52259	1	0		52259	1	0		52259	1	0		52259	1	0
52283	1	0		52283	1	0		52283	1	0		52283	1	0		52283	2	6327
52441	1	0		52441	1	0		52441	1	0		52441	1	0		52441	1	0
52442	1	0		52442	1	0		52442	1	0		52442	1	0		52442	1	0
52584	1	0		52584	1	0		52584	1	0		52584	1	0		52584	2	1519
52694	1	0		52694	1	0		52694	1	0		52694	1	0		52694	1	0
52695	1	0		52695	1	0		52695	1	0		52695	1	0		52695	1	0
52697	1	0		52697	1	0		52697	1	0		52697	1	0		52697	1	0
52699	1	0		52699	1	0		52699	1	0		52699	1	0		52699	1	0
52764	1	0		52764	1	0		52764	1	0		52764	1	0		52764	1	0
52767	1	0		52767	1	0		52767	1	0		52767	1	0		52767	1	0
52773	1	0		52773	1	0		52773	1	0		52773	1	0		52773	1	0
52824	1	0		52824	1	0		52824	1	0		52824	2	63972		52824	2	63972
52904	1	0		52904	2	10999		52904	3	32061		52904	3	32061		52904	3	32061
53254	1	0		53254	1	0		53254	1	0		53254	1	0		53254	1	0
53317	1	0		53317	1	0		53317	1	0		53317	1	0		53317	2	2677
53326	1	0		53326	2	8165		53326	2	8165		53326	2	8165		53326	2	8165
53336	1	0		53336	1	0		53336	1	0		53336	1	0		53336	1	0
53344	1	0		53344	1	0		53344	1	0		53344	1	0		53344	1	0
53345	1	0		53345	1	0		53345	1	0		53345	1	0		53345	1	0
53346	1	0		53346	1	0		53346	1	0		53346	1	0		53346	1	0
53356	1	0		53356	1	0		53356	1	0		53356	1	0		53356	1	0
53358	1	0		53358	2	1252		53358	2	1252		53358	2	1252		53358	2	1252
53360	1	0		53360	1	0		53360	1	0		53360	1	0		53360	1	0
53364	1	0		53364	1	0		53364	1	0		53364	1	0		53364	1	0
53366	1	0		53366	1	0		53366	1	0		53366	1	0		53366	1	0
53367	1	0		53367	1	0		53367	1	0		53367	1	0		53367	1	0
53374	1	0		53374	1	0		53374	1	0		53374	1	0		53374	1	0
53376	1	0		53376	1	0		53376	1	0		53376	1	0		53376	1	0
53378	1	0		53378	1	0		53378	2	2659		53378	2	2659		53378	2	2659
53399	2	1085		53399	2	1085		53399	2	1085		53399	2	1085		53399	2	1085
53407	1	0		53407	1	0		53407	1	0		53407	1	0		53407	2	3708
53408	1	0		53408	1	0		53408	1	0		53408	1	0		53408	1	0
53409	1	0		53409	1	0		53409	1	0		53409	1	0		53409	1	0
53410	1	0		53410	1	0		53410	1	0		53410	1	0		53410	1	0
53412	1	0		53412	1	0		53412	2	2721		53412	3	6436		53412	3	6436
53413	1	0		53413	1	0		53413	1	0		53413	1	0		53413	1	0
53417	1	0		53417	1	0		53417	1	0		53417	1	0		53417	1	0
53419	1	0		53419	1	0		53419	1	0		53419	2	1362		53419	2	1362
53422	1	0		53422	1	0		53422	1	0		53422	1	0		53422	1	0
53431	1	0		53431	1	0		53431	1	0		53431	1	0		53431	1	0
53435	1	0		53435	1	0		53435	1	0		53435	1	0		53435	1	0
53437	1	0		53437	1	0		53437	1	0		53437	1	0		53437	1	0
53442	1	0		53442	1	0		53442	1	0		53442	1	0		53442	1	0
53443	1	0		53443	1	0		53443	1	0		53443	1	0		53443	1	0
53444	1	0		53444	1	0		53444	1	0		53444	1	0		53444	1	0
53446	1	0		53446	1	0		53446	1	0		53446	1	0		53446	1	0
53451	1	0		53451	1	0		53451	1	0		53451	1	0		53451	1	0
53458	1	0		53458	1	0		53458	1	0		53458	2	1585		53458	2	1585
53462	1	0		53462	1	0		53462	1	0		53462	1	0		53462	1	0
53485	1	0		53485	1	0		53485	1	0		53485	1	0		53485	1	0
53501	1	0		53501	1	0		53501	1	0		53501	1	0		53501	1	0
53558	1	0		53558	1	0		53558	1	0		53558	1	0		53558	1	0
53633	2	0		53633	2	0		53633	2	0		53633	2	0		53633	2	0
53635	2	0		53635	2	0		57975	1	0		53635	2	0		53635	2	0
53972	2	557		53972	2	557		53972	2	557		53972	2	557		53972	3	3159
53985	1	0		53985	1	0		53985	1	0		53985	1	0		53985	1	0
54005	1	0		54005	1	0		54005	1	0		54005	1	0		54005	1	0
54006	1	0		54006	1	0		54006	1	0		54006	1	0		54006	1	0
54062	1	0		54062	1	0		54062	1	0		54062	1	0		54062	1	0
54092	1	0		54092	1	0		54092	1	0		54092	1	0		54092	1	0
54121	1	0		54121	1	0		54121	1	0		54121	1	0		54121	1	0
54262	1	0		54262	1	0		54262	1	0		54262	1	0		54262	1	0
54291	1	0		54291	1	0		54291	1	0		54291	1	0		54291	1	0
54297	1	0		54297	1	0		54297	1	0		54297	1	0		54297	1	0
54398	1	0		54398	1	0		54398	1	0		54398	1	0		54398	1	0
54571	4	2279		54571	5	4820		54571	5	4820		54571	5	4820		54571	6	9713
54736	1	0		54736	1	0		54736	1	0		54736	1	0		54736	1	0
54910	1	0		54910	1	0		54910	1	0		54910	1	0		54910	1	0
54911	1	0		54911	1	0		54911	2	2684		54911	2	2684		54911	2	2684
54913	1	0		54913	1	0		54913	1	0		54913	1	0		54913	1	0
54914	1	0		54914	1	0		54914	1	0		54914	1	0		54914	1	0
54915	1	0		54915	1	0		54915	1	0		54915	2	3796		54915	2	3796
55169	1	0		55169	1	0		55169	1	0		55169	1	0		55169	1	0
55181	1	0		55181	1	0		55181	1	0		55181	1	0		55181	1	0
55197	1	0		55197	1	0		55197	1	0		55197	1	0		55197	1	0
55207	1	0		55207	1	0		55207	1	0		55207	1	0		55207	1	0
55208	1	0		55208	1	0		55208	1	0		55208	1	0		55208	1	0
55209	1	0		55209	1	0		55209	1	0		55209	1	0		55209	1	0
55210	1	0		55210	1	0		55210	1	0		55210	1	0		55210	1	0
55211	1	0		55211	1	0		55211	1	0		55211	1	0		55211	1	0
55212	1	0		55212	1	0		55212	1	0		55212	1	0		55212	1	0
55214	1	0		55214	1	0		55214	1	0		55214	1	0		55214	1	0
55291	1	0		55291	2	2635		55291	2	2635		55291	2	2635		55291	2	2635
55404	1	0		55404	1	0		55404	1	0		55404	1	0		55404	1	0
55508	2	745		55508	2	745		55508	2	745		55508	2	745		55508	2	745
55518	1	0		55518	1	0		55518	1	0		55518	1	0		55518	1	0
55529	2	0		55529	2	0		60847	1	0		55529	2	0		55529	2	0
55565	1	0		55565	1	0		55565	1	0		55565	1	0		55565	1	0
55583	1	0		55583	1	0		55583	1	0		55583	1	0		55583	1	0
55601	1	0		55601	1	0		55601	1	0		55601	1	0		55601	2	4593
55802	1	0		55802	1	0		55802	1	0		55802	1	0		55802	1	0
55969	2	649		55969	2	649		55969	2	649		55969	2	649		55969	2	649
56119	1	0		56119	1	0		56119	1	0		56119	2	1655		56119	2	1655
56192	1	0		56192	1	0		56192	1	0		56192	1	0		56192	1	0
56425	1	0		56425	1	0		56425	1	0		56425	1	0		56425	1	0
56438	2	1143		56438	2	1143		56438	2	1143		56438	2	1143		56438	2	1143
56448	1	0		56448	1	0		56448	1	0		56448	1	0		56448	1	0
56449	1	0		56449	1	0		56449	1	0		56449	1	0		56449	1	0
56453	1	0		56453	1	0		56453	1	0		56453	1	0		56453	1	0
56454	1	0		56454	1	0		56454	1	0		56454	1	0		56454	1	0
56456	1	0		56456	1	0		56456	1	0		56456	1	0		56456	1	0
56457	1	0		56457	1	0		56457	1	0		56457	1	0		56457	1	0
56458	1	0		56458	1	0		56458	1	0		56458	1	0		56458	2	3030
56459	1	0		56459	1	0		56459	1	0		56459	1	0		56459	1	0
56460	1	0		56460	1	0		56460	1	0		56460	1	0		56460	1	0
56463	1	0		56463	1	0		56463	1	0		56463	1	0		56463	1	0
56464	1	0		56464	1	0		56464	1	0		56464	1	0		56464	1	0
56636	1	0		56636	1	0		56636	1	0		56636	1	0		56636	1	0
56646	1	0		56646	1	0		56646	1	0		56646	1	0		56646	1	0
56689	1	0		56689	1	0		56689	1	0		56689	1	0		56689	3	7978
56730	1	0		56730	1	0		56730	1	0		56730	1	0		56730	1	0
56804	1	0		56804	1	0		56804	1	0		56804	1	0		56804	1	0
56812	1	0		56812	1	0		56812	1	0		56812	1	0		56812	1	0
56877	1	0		56877	1	0		56877	1	0		56877	1	0		56877	3	2904
56956	1	0		56956	1	0		56956	1	0		56956	1	0		56956	1	0
57028	1	0		57028	1	0		57028	1	0		57028	1	0		57028	1	0
57037	1	0		57037	1	0		57037	1	0		57037	1	0		57037	1	0
57043	3	829		57043	3	829		57043	5	3529		57043	5	3529		57043	5	3529
57372	1	0		57372	1	0		57372	1	0		57372	1	0		57372	1	0
57497	1	0		57497	1	0		57497	1	0		57497	1	0		57497	1	0
57577	1	0		57577	1	0		57577	1	0		57577	2	30234		57577	2	30234
57676	1	0		57676	1	0		57676	1	0		57676	1	0		57676	2	5143
57704	1	0		57704	1	0		57704	1	0		57704	1	0		57704	1	0
57705	1	0		57705	1	0		57705	1	0		57705	1	0		57705	1	0
57706	1	0		57706	1	0		57706	1	0		57706	1	0		57706	1	0
57732	1	0		57732	1	0		57732	1	0		57732	1	0		57732	1	0
57975	1	0		57975	1	0		82990	1	0		57975	1	2649		57975	1	2649
58107	1	0		58107	1	0		58107	1	0		58107	1	0		58107	1	0
58117	1	0		58117	1	0		58117	1	0		58117	1	0		58117	1	0
58119	1	0		58119	1	0		58119	1	0		58119	1	0		58119	2	4950
58169	1	0		58169	1	0		58169	1	0		58169	1	0		58169	1	0
58231	1	0		58231	1	0		58231	1	0		58231	1	0		58231	1	0
58291	1	0		58291	1	0		58291	1	0		58291	2	6891		58291	4	25317
58324	1	0		58324	1	0		58324	1	0		58324	1	0		58324	1	0
58343	2	2055		58343	2	2055		58343	2	2055		58343	2	2055		58343	5	22871
58345	1	0		58345	1	0		58345	1	0		58345	1	0		58345	1	0
58346	1	0		58346	1	0		58346	1	0		58346	1	0		58346	1	0
58839	1	0		58839	1	0		58839	1	0		58839	1	0		58839	1	0
59196	1	0		59196	1	0		59196	1	0		59196	1	0		59196	1	0
59277	1	0		59277	1	0		59277	1	0		59277	1	0		59277	1	0
59299	1	0		59299	1	0		59299	1	0		59299	1	0		59299	1	0
59310	1	0		59310	1	0		59310	1	0		59310	1	0		59310	1	0
59406	1	0		59406	1	0		59406	1	0		59406	1	0		59406	1	0
59479	1	0		59479	1	0		59479	1	0		59479	1	0		59479	1	0
59505	1	0		59505	1	0		59505	1	0		59505	1	0		59505	2	1200
59561	1	0		59561	1	0		59561	1	0		59561	1	0		59561	1	0
59689	1	0		59689	1	0		59689	1	0		59689	1	0		59689	1	0
59737	1	0		59737	1	0		59737	1	0		59737	1	0		59737	1	0
59748	2	13		59748	2	13		59748	2	13		59748	2	13		59748	2	13
59750	1	0		59750	1	0		59750	1	0		59750	1	0		59750	1	0
59779	1	0		59779	1	0		59779	1	0		59779	1	0		59779	1	0
59813	1	0		59813	1	0		59813	1	0		59813	1	0		59813	1	0
59814	1	0		59814	1	0		59814	1	0		59814	1	0		59814	1	0
59839	1	0		59839	1	0		59839	1	0		59839	1	0		59839	1	0
59843	1	0		59843	1	0		59843	1	0		59843	1	0		59843	1	0
59845	1	0		59845	1	0		59845	1	0		59845	1	0		59845	1	0
59846	1	0		59846	1	0		59846	1	0		59846	1	0		59846	1	0
59893	1	0		59893	1	0		59893	1	0		59893	1	0		59893	1	0
59930	1	0		59930	1	0		59930	2	1369		59930	2	1369		59930	3	3495
60036	2	27		60036	2	27		60036	2	27		60036	2	27		60036	2	27
60133	1	0		60133	1	0		60133	1	0		60133	1	0		60133	1	0
60137	1	0		60137	1	0		60137	1	0		60137	1	0		60137	1	0
60175	1	0		60175	1	0		60175	1	0		60175	1	0		60175	2	8794
60216	1	0		60216	1	0		60216	1	0		60216	2	2522		60216	2	2522
60450	1	0		60450	1	0		60450	1	0		60450	1	0		60450	1	0
60519	1	0		60519	1	0		60519	1	0		60519	1	0		60519	1	0
60520	1	0		60520	1	0		60520	1	0		60520	1	0		60520	1	0
60547	1	0		60547	1	0		60547	1	0		60547	1	0		60547	1	0
60548	1	0		60548	1	0		60548	1	0		60548	1	0		60548	1	0
60549	1	0		60549	2	3064		60549	3	6475		60549	3	6475		60549	3	6475
60552	1	0		60552	1	0		60552	1	0		60552	1	0		60552	2	5209
60847	1	0		60847	1	0		86180	1	0		60847	1	0		60847	1	0
60890	2	436		60890	2	436		60890	2	436		60890	2	436		60890	2	436
60922	1	0		60922	1	0		60922	1	0		60922	1	0		60922	1	0
61015	1	0		61015	1	0		61015	1	0		61015	1	0		61015	1	0
61150	1	0		61150	1	0		61150	1	0		61150	1	0		61150	1	0
61171	1	0		61171	1	0		61171	1	0		61171	1	0		61171	2	2822
61235	1	0		61235	1	0		61235	1	0		61235	1	0		61235	2	8392
61262	1	0		61262	1	0		61262	1	0		61262	1	0		61262	1	0
61395	1	0		61395	1	0		61395	1	0		61395	2	5078		61395	2	5078
61397	1	0		61397	1	0		61397	1	0		61397	1	0		61397	2	6577
61435	1	0		61435	1	0		61435	2	724		61435	3	1715		61435	3	1715
61459	1	0		61459	1	0		61459	2	4775		61459	2	4775		61459	2	4775
61592	1	0		61592	1	0		61592	1	0		61592	1	0		61592	1	0
61624	1	0		61624	1	0		61624	1	0		61624	1	0		61624	1	0
61645	1	0		61645	1	0		61645	1	0		61645	1	0		61645	1	0
61646	1	0		61646	1	0		61646	1	0		61646	1	0		61646	1	0
61647	1	0		61647	1	0		61647	1	0		61647	1	0		61647	1	0
61648	2	855		61648	2	855		61648	2	855		61648	2	855		61648	2	855
61651	1	0		61651	1	0		61651	1	0		61651	1	0		61651	1	0
61652	1	0		61652	1	0		61652	1	0		61652	1	0		61652	1	0
61654	1	0		61654	1	0		61654	1	0		61654	1	0		61654	1	0
61858	1	0		61858	1	0		61858	1	0		61858	1	0		61858	1	0
62088	1	0		62088	1	0		62088	1	0		62088	1	0		62088	1	0
62140	1	0		62140	1	0		62140	1	0		62140	1	0		62140	1	0
62322	1	0		62322	1	0		62322	1	0		62322	1	0		62322	1	0
62708	1	0		62708	1	0		62708	1	0		62708	1	0		62708	1	0
63400	1	0		63400	1	0		63400	1	0		63400	1	0		63400	1	0
63612	1	0		63612	1	0		63612	1	0		63612	1	0		63612	2	2350
63820	1	0		63820	1	0		63820	1	0		63820	1	0		63820	2	7558
64104	2	921		64104	2	921		64104	3	3216		64104	3	3216		64104	3	3216
64495	1	0		64495	1	0		64495	1	0		64495	1	0		64495	2	10032
64518	1	0		64518	3	8957		64518	3	8957		64518	3	8957		64518	3	8957
64522	1	0		64522	2	5259		64522	2	5259		64522	2	5259		64522	2	5259
64525	1	0		64525	1	0		64525	1	0		64525	1	0		64525	2	8104
64642	1	0		64642	1	0		64642	1	0		64642	1	0		64642	1	0
64969	1	0		64969	1	0		64969	1	0		64969	1	0		64969	1	0
65058	1	0		65058	1	0		65058	1	0		65058	1	0		65058	1	0
65123	2	50		65123	2	50		65123	2	50		65123	2	50		65123	2	50
65672	1	0		65672	1	0		65672	1	0		65672	1	0		65672	1	0
65700	1	0		65700	1	0		65700	1	0		65700	1	0		65700	1	0
65741	2	160		65741	2	160		65741	2	160		65741	2	160		65741	2	160
65958	1	0		65958	1	0		65958	1	0		65958	1	0		65958	1	0
65959	1	0		65959	1	0		65959	1	0		65959	2	1517		65959	2	1517
66228	1	0		66228	1	0		66228	1	0		66228	1	0		66228	2	1082
66229	1	0		66229	1	0		66229	1	0		66229	1	0		66229	1	0
66269	1	0		66269	1	0		66269	1	0		66269	1	0		66269	2	3198
66347	1	0		66347	1	0		66347	1	0		66347	1	0		66347	1	0
66374	1	0		66374	1	0		66374	1	0		66374	1	0		66374	2	6100
66376	1	0		66376	1	0		66376	1	0		66376	1	0		66376	1	0
66420	1	0		66420	1	0		66420	1	0		66420	2	10237		66420	2	10237
66422	1	0		66422	1	0		66422	1	0		66422	1	0		66422	1	0
66423	1	0		66423	1	0		66423	1	0		66423	1	0		66423	1	0
66428	1	0		66428	1	0		66428	1	0		66428	1	0		66428	1	0
66821	1	0		66821	1	0		66821	1	0		66821	1	0		66821	1	0
66865	1	0		66865	1	0		66865	1	0		66865	2	5530		66865	2	5530
66881	1	0		66881	1	0		66881	1	0		66881	1	0		66881	1	0
66883	1	0		66883	1	0		66883	1	0		66883	1	0		66883	1	0
66892	1	0		66892	1	0		66892	1	0		66892	1	0		66892	1	0
66897	1	0		66897	1	0		66897	1	0		66897	1	0		66897	1	0
66900	1	0		66900	1	0		66900	1	0		66900	1	0		66900	1	0
66904	1	0		66904	1	0		66904	1	0		66904	1	0		66904	1	0
66969	1	0		66969	1	0		66969	1	0		66969	1	0		66969	1	0
67255	2	945		67255	2	945		67255	2	945		67255	2	945		67255	2	945
67258	1	0		67258	1	0		67258	1	0		67258	1	0		67258	1	0
67260	1	0		67260	1	0		67260	1	0		67260	1	0		67260	1	0
67265	1	0		67265	1	0		67265	1	0		67265	1	0		67265	1	0
67271	1	0		67271	1	0		67271	1	0		67271	1	0		67271	1	0
67282	1	0		67282	1	0		67282	1	0		67282	1	0		67282	1	0
67285	1	0		67285	1	0		67285	1	0		67285	1	0		67285	1	0
67294	2	483		67294	2	483		67294	2	483		67294	2	483		67294	2	483
67297	2	1202		67297	2	1202		67297	2	1202		67297	2	1202		67297	2	1202
67302	1	0		67302	1	0		67302	1	0		67302	1	0		67302	1	0
67303	1	0		67303	1	0		67303	1	0		67303	1	0		67303	2	5129
67304	1	0		67304	1	0		67304	1	0		67304	1	0		67304	1	0
67307	1	0		67307	1	0		67307	1	0		67307	1	0		67307	1	0
67313	1	0		67313	1	0		67313	1	0		67313	1	0		67313	1	0
67315	1	0		67315	1	0		67315	1	0		67315	1	0		67315	1	0
67316	1	0		67316	1	0		67316	1	0		67316	1	0		67316	1	0
67318	1	0		67318	1	0		67318	1	0		67318	1	0		67318	2	5072
67324	1	0		67324	1	0		67324	1	0		67324	1	0		67324	2	5633
67331	1	0		67331	1	0		67331	1	0		67331	1	0		67331	2	5238
67332	1	0		67332	1	0		67332	1	0		67332	1	0		67332	2	4934
67333	1	0		67333	1	0		67333	1	0		67333	1	0		67333	2	5309
67350	2	1693		67350	2	1693		67350	2	1693		67350	2	1693		67350	2	1693
67351	1	0		67351	1	0		67351	1	0		67351	1	0		67351	1	0
67352	1	0		67352	1	0		67352	1	0		67352	1	0		67352	2	5130
67356	1	0		67356	1	0		67356	1	0		67356	1	0		67356	1	0
67361	1	0		67361	1	0		67361	1	0		67361	1	0		67361	1	0
67362	1	0		67362	1	0		67362	1	0		67362	1	0		67362	1	0
67363	1	0		67363	1	0		67363	1	0		67363	1	0		67363	1	0
67367	1	0		67367	1	0		67367	1	0		67367	1	0		67367	1	0
67368	1	0		67368	1	0		67368	1	0		67368	1	0		67368	1	0
67369	1	0		67369	1	0		67369	1	0		67369	1	0		67369	1	0
67384	1	0		67384	1	0		67384	1	0		67384	1	0		67384	1	0
67574	1	0		67574	1	0		67574	1	0		67574	1	0		67574	1	0
67576	1	0		67576	1	0		67576	1	0		67576	1	0		67576	1	0
67581	1	0		67581	1	0		67581	1	0		67581	1	0		67581	2	5537
67780	1	0		67780	1	0		67780	1	0		67780	1	0		67780	1	0
67825	1	0		67825	1	0		67825	1	0		67825	1	0		67825	1	0
67828	1	0		67828	1	0		67828	1	0		67828	1	0		67828	1	0
67854	1	0		67854	1	0		67854	1	0		67854	1	0		67854	1	0
67857	1	0		67857	1	0		67857	1	0		67857	1	0		67857	1	0
68174	1	0		68174	1	0		68174	1	0		68174	1	0		68174	1	0
68175	1	0		68175	1	0		68175	1	0		68175	1	0		68175	2	6583
68185	1	0		68185	1	0		68185	1	0		68185	1	0		68185	1	0
68186	1	0		68186	1	0		68186	1	0		68186	1	0		68186	1	0
68187	1	0		68187	1	0		68187	1	0		68187	1	0		68187	1	0
68188	1	0		68188	1	0		68188	1	0		68188	1	0		68188	1	0
68197	1	0		68197	1	0		68197	1	0		68197	1	0		68197	1	0
68203	2	348		68203	2	348		68203	2	348		68203	2	348		68203	2	348
68213	1	0		68213	1	0		68213	1	0		68213	1	0		68213	1	0
68214	1	0		68214	1	0		68214	1	0		68214	1	0		68214	1	0
68217	1	0		68217	1	0		68217	1	0		68217	1	0		68217	1	0
68223	1	0		68223	2	2518		68223	2	2518		68223	2	2518		68223	2	2518
68230	1	0		68230	1	0		68230	1	0		68230	1	0		68230	2	5471
68231	1	0		68231	1	0		68231	1	0		68231	1	0		68231	1	0
68233	1	0		68233	1	0		68233	1	0		68233	1	0		68233	1	0
68238	1	0		68238	1	0		68238	1	0		68238	1	0		68238	1	0
68239	1	0		68239	1	0		68239	1	0		68239	1	0		68239	4	19532
68247	1	0		68247	1	0		68247	1	0		68247	1	0		68247	1	0
68249	2	272		68249	2	272		68249	2	272		68249	2	272		68249	2	272
68255	1	0		68255	1	0		68255	1	0		68255	1	0		68255	1	0
68258	1	0		68258	1	0		68258	1	0		68258	1	0		68258	1	0
68270	1	0		68270	1	0		68270	1	0		68270	1	0		68270	1	0
68274	1	0		68274	1	0		68274	1	0		68274	1	0		68274	1	0
68277	2	1188		68277	2	1188		68277	2	1188		68277	2	1188		68277	2	1188
68280	1	0		68280	2	4288		68280	2	4288		68280	2	4288		68280	3	10142
68282	1	0		68282	1	0		68282	1	0		68282	1	0		68282	1	0
68284	1	0		68284	1	0		68284	1	0		68284	1	0		68284	1	0
68285	1	0		68285	1	0		68285	1	0		68285	1	0		68285	1	0
68286	1	0		68286	1	0		68286	1	0		68286	1	0		68286	1	0
68334	1	0		68334	1	0		68334	1	0		68334	1	0		68334	1	0
68886	2	1303		68886	2	1303		68886	3	3172		68886	3	3172		68886	4	6189
68888	1	0		68888	1	0		68888	1	0		68888	1	0		68888	2	10369
68892	1	0		68892	1	0		68892	1	0		68892	2	968		68892	2	968
68895	1	0		68895	2	2941		68895	2	0		68895	3	7248		68895	3	7248
68898	1	0		68898	1	0		68898	1	0		68898	1	0		68898	1	0
69181	2	20869		69181	3	43410		69181	3	43410		69181	3	43410		69181	3	43410
69218	1	0		69218	1	0		69218	1	0		69218	1	0		69218	1	0
69220	1	0		69220	1	0		69220	1	0		69220	1	0		69220	1	0
69221	1	0		69221	1	0		69221	1	0		69221	1	0		69221	1	0
69279	1	0		69279	1	0		69279	1	0		69279	1	0		69279	1	0
69284	1	0		69284	1	0		69284	1	0		69284	2	1978		69284	2	1978
69362	1	0		69362	1	0		69362	2	1252		69362	2	1252		69362	2	1252
69369	1	0		69369	1	0		69369	1	0		69369	1	0		69369	1	0
69370	2	140		69370	2	140		69370	2	140		69370	3	2235		69370	4	5223
69373	1	0		69373	1	0		69373	1	0		69373	1	0		69373	1	0
69525	1	0		69525	1	0		69525	1	0		69525	1	0		69525	1	0
69527	1	0		69527	1	0		69527	1	0		69527	1	0		69527	1	0
69656	1	0		69656	1	0		69656	1	0		69656	1	0		69656	1	0
69710	1	0		69710	2	909		69710	2	909		69710	3	2151		69710	3	2151
69781	1	0		69781	1	0		69781	1	0		69781	1	0		69781	1	0
69823	2	521		69823	2	521		69823	2	521		69823	2	521		69823	2	521
69824	1	0		69824	1	0		69824	1	0		69824	1	0		69824	1	0
69896	1	0		69896	1	0		69896	1	0		69896	1	0		69896	1	0
69966	1	0		69966	1	0		69966	1	0		69966	1	0		69966	1	0
69967	1	0		69967	1	0		69967	1	0		69967	1	0		69967	1	0
69974	1	0		69974	1	0		69974	1	0		69974	1	0		69974	1	0
70255	1	0		70255	1	0		70255	1	0		70255	1	0		70255	1	0
70346	1	0		70346	1	0		70346	1	0		70346	1	0		70346	1	0
70347	1	0		70347	1	0		70347	1	0		70347	1	0		70347	1	0
70348	1	0		70348	1	0		70348	1	0		70348	1	0		70348	1	0
70448	1	0		70448	1	0		70448	1	0		70448	1	0		70448	2	6277
70611	1	0		70611	1	0		70611	1	0		70611	1	0		70611	1	0
70775	1	0		70775	1	0		70775	1	0		70775	2	2547		70775	3	6095
70799	1	0		70799	1	0		70799	1	0		70799	1	0		70799	1	0
70863	1	0		70863	1	0		70863	1	0		70863	1	0		70863	1	0
71237	1	0		71237	1	0		71237	1	0		71237	1	0		71237	1	0
71433	1	0		71433	1	0		71433	1	0		71433	1	0		71433	1	0
71451	1	0		71451	1	0		71451	1	0		71451	1	0		71451	1	0
71452	1	0		71452	1	0		71452	1	0		71452	1	0		71452	1	0
71657	1	0		71657	1	0		71657	1	0		71657	1	0		71657	2	2233
71999	1	0		71999	1	0		71999	1	0		71999	1	0		71999	1	0
72000	1	0		72000	1	0		72000	2	1103		72000	2	1103		72000	2	1103
72004	1	0		72004	1	0		72004	1	0		72004	2	11554		72004	2	11554
72026	1	0		72026	1	0		72026	1	0		72026	1	0		72026	1	0
72036	1	0		72036	1	0		72036	1	0		72036	1	0		72036	1	0
72174	3	1517		72174	3	1517		72174	3	1517		72174	3	1517		72174	3	1517
72228	1	0		72228	1	0		72228	1	0		72228	1	0		72228	1	0
72360	1	0		72360	1	0		72360	1	0		72360	1	0		72360	1	0
72361	1	0		72361	1	0		72361	1	0		72361	1	0		72361	1	0
72556	1	0		72556	1	0		72556	1	0		72556	1	0		72556	1	0
72557	1	0		72557	1	0		72557	1	0		72557	1	0		72557	1	0
72558	1	0		72558	1	0		72558	1	0		72558	1	0		72558	1	0
73044	1	0		73044	1	0		73044	1	0		73044	2	3618		73044	2	3618
73098	1	0		73098	1	0		73098	1	0		73098	1	0		73098	1	0
73230	1	0		73230	1	0		73230	1	0		73230	1	0		73230	2	6694
73501	1	0		73501	1	0		73501	1	0		73501	1	0		73501	1	0
74031	1	0		74031	1	0		74031	1	0		74031	1	0		74031	1	0
74033	1	0		74033	1	0		74033	1	0		74033	2	2885		74033	2	2885
74109	1	0		74109	1	0		74109	1	0		74109	1	0		74109	2	3738
74315	1	0		74315	2	1105		74315	2	1105		74315	2	1105		74315	2	1105
74318	2	930		74318	3	2258		74318	3	2258		74318	3	2258		74318	3	2258
74329	1	0		74329	1	0		74329	1	0		74329	1	0		74329	1	0
74426	1	0		74426	1	0		74426	1	0		74426	2	1302		74426	2	1315
74661	1	0		74661	1	0		74661	1	0		74661	1	0		74661	1	0
74700	1	0		74700	1	0		74700	1	0		74700	1	0		74700	1	0
74706	1	0		74706	1	0		74706	1	0		74706	1	0		74706	1	0
74722	1	0		74722	1	0		74722	1	0		74722	1	0		74722	1	0
74829	1	0		74829	1	0		74829	1	0		74829	1	0		74829	1	0
74969	1	0		74969	1	0		74969	1	0		74969	1	0		74969	1	0
75105	1	0		75105	1	0		75105	1	0		75105	1	0		75105	2	6202
75290	1	0		75290	1	0		75290	1	0		75290	1	0		75290	1	0
75292	1	0		75292	1	0		75292	1	0		75292	1	0		75292	1	0
75294	1	0		75294	1	0		75294	1	0		75294	1	0		75294	1	0
75588	1	0		75588	1	0		75588	1	0		75588	1	0		75588	1	0
75612	1	0		75612	1	0		75612	1	0		75612	2	3732		75612	2	3734
75695	1	0		75695	1	0		75695	1	0		75695	1	0		75695	1	0
75697	1	0		75697	1	0		75697	1	0		75697	1	0		75697	1	0
75985	1	0		75985	1	0		75985	1	0		75985	1	0		75985	1	0
76021	1	0		76021	1	0		76021	2	4114		76021	2	4114		76021	2	4114
76115	1	0		76115	1	0		76115	1	0		76115	1	0		76115	1	0
76116	1	0		76116	1	0		76116	1	0		76116	1	0		76116	1	0
76122	1	0		76122	1	0		76122	1	0		76122	1	0		76122	1	0
76258	2	881		76258	2	881		76258	2	881		76258	2	881		76258	2	881
76588	1	0		76588	1	0		76588	1	0		76588	1	0		76588	2	3152
76594	1	0		76594	1	0		76594	1	0		76594	1	0		76594	1	0
76629	1	0		76629	1	0		76629	1	0		76629	1	0		76629	1	0
76731	1	0		76731	1	0		76731	1	0		76731	1	0		76731	1	0
76758	1	0		76758	1	0		76758	1	0		76758	1	0		76758	1	0
76759	1	0		76759	1	0		76759	3	4388		76759	3	4388		76759	5	11783
76760	1	0		76760	1	0		76760	1	0		76760	1	0		76760	1	0
76761	1	0		76761	1	0		76761	1	0		76761	2	3719		76761	2	3719
76775	1	0		76775	1	0		76775	1	0		76775	1	0		76775	1	0
76777	1	0		76777	1	0		76777	1	0		76777	1	0		76777	1	0
76832	1	0		76832	1	0		76832	1	0		76832	1	0		76832	1	0
76857	1	0		76857	1	0		76857	1	0		76857	1	0		76857	3	3642
76859	1	0		76859	1	0		76859	1	0		76859	1	0		76859	4	5436
76860	1	0		76860	1	0		76860	1	0		76860	2	1128		76860	2	1128
76935	1	0		76935	1	0		76935	1	0		76935	1	0		76935	1	0
[truncated: 4,150 more rows]

## Sheet: Sheet 5
Summary tables
Distribution of protein cluster size summary								RP cluster representation with proteome similarity 50%								Representativeness and protein duplication summary
Cluster size	All clusters	Clusters covered by RPs						Cluster size	RP cluster representation	By category	RP cluster representation						Similarity score
		30% proteome similarity	40% proteome similarity	50% proteome similarity	60% proteome similarity	70% proteome similarity		<5%	0.0057885	Rare	0.0057885						0.3	0.4	0.5	0.6	0.7
<5%	144.303	19.5242	22.0566	25.4231	32.8743	46.0715		5%-10%	0.00569672	Accessory	0.188677					# clusters covered by RPs	26574641	26720806	26944995	27260906	27746008
5%-10%	88.0703	17.7154	20.4686	25.02	29.8499	39.6123		10%-15%	0.00566829							% total clusters covered	0.889579	0.894472	0.901977	0.912552	0.92879
10%-15%	71.8975	19.0998	22.2879	24.8952	28.6776	37.3155		15%-20%	0.00455149							# RPs	6808	7052	7362	7923	9041
15%-20%	51.9738	17.2714	18.9487	19.9902	22.934	29.2663		20%-25%	0.00520126							Representativeness = # protein cluster / # RPs	3903.44	3789.11	3660.01	3440.73	3068.91
20%-25%	53.356	18.9284	20.5601	22.844	27.1741	33.2169		25%-30%	0.00778378							Duplication	584422	1329655	2729369	5615186	11263088
25%-30%	68.1237	28.5376	31.3053	34.1865	39.6692	46.7774		30%-35%	0.00706176							% Duplication	0.0219917	0.049761	0.101294	0.205979	0.405935
30%-35%	54.6365	27.5995	28.7089	31.0153	34.2114	38.4019		35%-40%	0.00254827
35%-40%	21.0274	9.99006	10.6112	11.192	12.7691	14.6861		40%-45%	0.00969661
40%-45%	67.6153	38.8077	40.5097	42.5876	46.0259	52.1711		45%-50%	0.00164843
45%-50%	11.2791	6.20848	6.81923	7.23993	7.86001	8.71366		50%-55%	0.0189888
50%-55%	110.941	77.6615	80.9324	83.3989	87.7438	92.5103		55%-60%	0.0035725
55%-60%	21.0352	14.4052	14.7579	15.6905	17.0787	17.9294		60%-65%	0.00749583
60%-65%	41.335	31.4256	31.8442	32.9218	34.5065	36.4943		65%-70%	0.0491048
65%-70%	239.178	205.804	211.454	215.669	221.806	225.166		70%-75%	0.00449976
70%-75%	23.6952	19.3905	19.5599	19.763	20.8882	21.4964		75%-80%	0.0169798
75%-80%	82.2965	72.9568	73.437	74.5756	76.0068	77.3282		80%-85%	0.0160494
80%-85%	75.4703	69.1804	69.4779	70.4893	71.405	72.6234		85%-90%	0.00953034
85%-90%	44.1439	41.5327	41.6425	41.8574	42.1511	42.7479		90%-95%	0.0125993
90%-95%	57.873	55.5043	55.5894	55.3364	56.1882	56.7068		95%-100%	0.805534	Core	0.805534
95%-100%	3541.07	3540.1	3534.5	3537.92	3532.96	3532.6
